# Supplementary material for: Benchmarking porcine pancreatic ductal organoids for drug screening applications
Source: EMBO Mol Med. 2025 Nov 4;17(12):3657–88. doi: 10.1038/s44321-025-00330-3 (PMC12686538; doi:10.1038/s44321-025-00330-3)
Supplement: Supplementary file 1 — Table EV1 [file 44321_2025_330_MOESM1_ESM.xlsx]

## Sheet: Table EV1
Table EV1
Excel file containing the characteristics of the human donors used in this study.

## Sheet: Sheet1
Donor #	Age	Gender	BMI
1	31	Female	19
2	57	Male	33.1
3	69	Male	30.8
4	27	Male	21
5	44	Male	28.1
6	22	Male	33.3
7	30	Male	24.7
8	41	Male	27.8
9	61	Male	27.9
10	24	Male	18.6
11	23	Male	24.3
Human donor information
