# Supplementary material for: Benchmarking porcine pancreatic ductal organoids for drug screening applications
Source: EMBO Mol Med. 2025 Nov 4;17(12):3657–88. doi: 10.1038/s44321-025-00330-3 (PMC12686538; doi:10.1038/s44321-025-00330-3)
Supplement: Supplementary file 4 — Dataset EV1 [file 44321_2025_330_MOESM4_ESM.xlsx]

## Sheet: Dataset EV1
Dataset EV1 description
Excel file containing all the processed, analyzed dataset for the proteome dataset of Figure 2.

## Sheet: Pig organoids
Gene_ID	name	ID	Adult_vs_Embryo_p.val	EPN_earlyP_vs_Adult_p.val	EPN_earlyP_vs_Embryo_p.val	EPN_earlyP_vs_EPN_lateP_p.val	EPN_lateP_vs_Adult_p.val	EPN_lateP_vs_Embryo_p.val	Adult_vs_Embryo_p.adj	EPN_earlyP_vs_Adult_p.adj	EPN_earlyP_vs_Embryo_p.adj	EPN_earlyP_vs_EPN_lateP_p.adj	EPN_lateP_vs_Adult_p.adj	EPN_lateP_vs_Embryo_p.adj	Adult_vs_Embryo_significant	EPN_earlyP_vs_Adult_significant	EPN_earlyP_vs_Embryo_significant	EPN_earlyP_vs_EPN_lateP_significant	EPN_lateP_vs_Adult_significant	EPN_lateP_vs_Embryo_significant	significant	Adult_vs_Embryo_ratio	EPN_earlyP_vs_Adult_ratio	EPN_earlyP_vs_Embryo_ratio	EPN_earlyP_vs_EPN_lateP_ratio	EPN_lateP_vs_Adult_ratio	EPN_lateP_vs_Embryo_ratio	Adult_centered	Embryo_centered	EPN_earlyP_centered	EPN_lateP_centered	Accession	Genes	Description	Min_Peptides_quantified	Max_Peptides_quantified	Min_Peptides_identified	Em1_1	Em1_2	Em3	EPN_ePS1	EPN_ePS2	EPN_ePS3	EPN_lPS1	EPN_lPS2	EPN_lPS3	Ad1	Ad2	Ad3
MEST_A0A4X1VWW6	MEST	A0A4X1VWW6	0.000168033	0.949372	0.000153917	0.0832507	0.0926676	0.00265123	0.238	1	0.414	0.179	0.19	0.0185	FALSE	FALSE	FALSE	FALSE	FALSE	TRUE	TRUE	-1.82	-0.0203	-1.84	-0.601	0.58	-1.24	-0.595	1.23	-0.615	-0.0147	A0A4X1VWW6	MEST	Mesoderm specific transcript	0	2	0	207.062	142.77	215.759				52.3709
CIR1_A0A8D0JCS3	CIR1	A0A8D0JCS3	8.98469e-05	0.00265197	0.041846	0.24323	0.000398823	0.29981	0.238	1	1	0.384	0.00591	0.451	FALSE	FALSE	FALSE	FALSE	TRUE	FALSE	TRUE	-1.28	0.807	-0.474	-0.252	1.06	-0.222	-0.787	0.494	0.0202	0.272	A0A8D0JCS3	CIR1	CBF1-interacting co-repressor CIR N-terminal domain-containing protein	0	2	0	96.3616	34.2294	46.8539	34.0652				51.4867
GALNT3_A0A4X1VPB2	GALNT3	A0A4X1VPB2	0.000170265	0.0223738	0.010875	0.00293705	0.254458	3.64798e-05	0.238	1	1	0.0203	0.394	0.00157	FALSE	FALSE	FALSE	FALSE	FALSE	FALSE	FALSE	-0.676	0.313	-0.362	0.454	-0.14	-0.816	-0.212	0.464	0.101	-0.353	A0A4X1VPB2	GALNT3	Polypeptide N-acetylgalactosaminyltransferase	14	19	17	1127.8	1128.1	1227.1	823.327	1043.07	845.039	604.134	633.477	670.578	768.188	619.676	770.766
ELOVL1_A0A8D0I678	ELOVL1	A0A8D0I678	3.32623e-05	0.00317107	0.00880571	0.00451579	0.83359	4.31054e-05	0.238	1	1	0.0268	0.892	0.00172	FALSE	FALSE	FALSE	FALSE	FALSE	FALSE	FALSE	-0.639	0.347	-0.292	0.328	0.0194	-0.62	-0.251	0.388	0.0958	-0.232	A0A8D0I678	ELOVL1	Elongation of very long chain fatty acids protein	3	4	3	267.082	272.196	238.938	226.353	176.917	213.818	142.501	156.425	145.193	145.605	156.607	148.809
SQOR_A0A8D0M6X2	SQOR	A0A8D0M6X2	0.000115664	0.0166923	0.00889127	3.06753e-06	2.58789e-07	0.000118858	0.238	1	1	0.000467	0.000138	0.00295	FALSE	FALSE	FALSE	TRUE	TRUE	TRUE	TRUE	-1.13	0.531	-0.599	-1.73	2.26	1.13	-0.979	0.151	-0.448	1.28	A0A8D0M6X2	SQOR	Sulfide:quinone oxidoreductase, mitochondrial	20	28	26	3505.87	3336.4	4081.92	2260.42	3020.71	2014.38	8729.72	9199.39	6354.23	1759.97	1718.34	1485.9
ADIPOQ_A0A8D1MND0	ADIPOQ	A0A8D1MND0	5.97065e-05	0.0191999	0.00329051	1.67906e-07	2.56166e-08	4.5204e-06	0.238	1	1	0.000108	4.6e-05	0.000467	FALSE	FALSE	FALSE	TRUE	TRUE	TRUE	TRUE	-1.96	0.826	-1.14	-3.78	4.61	2.65	-1.85	0.113	-1.02	2.76	A0A8D1MND0	ADIPOQ	C1q domain-containing protein	0	1	0							52.9325	119.892	98.06
TBL1X_A0A4X1TYY5	TBL1X	A0A4X1TYY5	0.0002263	0.474373	8.4099e-05	0.00521454	0.0183389	0.0189082	0.266	1	0.414	0.0293	0.0614	0.0661	FALSE	FALSE	FALSE	FALSE	FALSE	FALSE	FALSE	-1.15	-0.152	-1.3	-0.726	0.574	-0.571	-0.392	0.753	-0.544	0.182	A0A4X1TYY5	TBL1X	F-box-like/WD repeat-containing protein TBL1X	0	1	0	111.394	107.476	146.381	9.57571	43.704		48.3603	81.6067	57.423	16.9378	43.6678	25.8277
PLCH2_A0A8D0SLC5	PLCH2	A0A8D0SLC5	0.000254061	0.07124	0.00563852	0.000407981	0.00988775	5.69911e-06	0.266	1	1	0.00638	0.0406	0.000558	FALSE	FALSE	FALSE	TRUE	FALSE	TRUE	TRUE	1.3	-0.473	0.824	-1.22	0.746	2.04	0.256	-1.04	-0.217	1	A0A8D0SLC5	PLCH2	Phosphoinositide phospholipase C	2	18	5	66.0191	106.564	91.7862	261.414	229.198	113.378	584.74	477.39	455.079	332.527	286.605	242.611
LRP1_A0A8D0X548	LRP1	A0A8D0X548	0.000409999	0.0189952	0.0375222	0.000202194	0.0158701	1.0882e-05	0.295	1	1	0.00451	0.0554	0.000829	FALSE	FALSE	FALSE	TRUE	FALSE	TRUE	TRUE	-0.951	0.512	-0.439	1.04	-0.531	-1.48	-0.233	0.718	0.279	-0.764	A0A8D0X548	LRP1	LDL receptor related protein 1	5	56	12	188.182	188.176	161.132	120.031	167.918	84.5783	27.1519	23.0686	37.7176	73.2	91.1472	47.8572
RFLNB_A0A287AN30	RFLNB	A0A287AN30	0.000402936	0.39611	0.00152862	0.186068	0.0438259	0.015919	0.295	1	1	0.317	0.112	0.0588	FALSE	FALSE	FALSE	FALSE	FALSE	FALSE	FALSE	-1.72	0.292	-1.42	-0.468	0.76	-0.956	-0.692	1.02	-0.4	0.0682	A0A287AN30	RFLNB	Refilin-B	0	1	0	19.3859		36.871
CAB39L_A0A4X1SLB8	CAB39L	A0A4X1SLB8	0.000458164	0.0620094	0.013047	0.00218914	0.0746523	3.33288e-05	0.295	1	1	0.0172	0.164	0.00149	FALSE	FALSE	FALSE	FALSE	FALSE	FALSE	FALSE	-0.556	0.228	-0.328	0.444	-0.216	-0.772	-0.142	0.414	0.0863	-0.358	A0A4X1SLB8	CAB39L	Calcium binding protein 39 like	10	15	14	646.48	657.666	772.647	602.882	540.295	495.736	387.388	354.859	402.184	413.358	507.989	459.458
TRPM4_A0A4X1W0Z4	TRPM4	A0A4X1W0Z4	0.000438505	0.0332299	0.0232369	0.459869	0.00894293	0.0853936	0.295	1	1	0.599	0.038	0.188	FALSE	FALSE	FALSE	FALSE	FALSE	FALSE	FALSE	-1.35	0.649	-0.704	-0.202	0.851	-0.502	-0.713	0.64	-0.0643	0.138	A0A4X1W0Z4	TRPM4	Transient receptor potential cation channel subfamily M member 4	11	23	17	500.305	492.591	492.019	359.793	396.256	161.297	303.644	403.823	297.498	182.738	198.169	124.156
GGTA1_P50127	GGTA1	P50127	0.000340862	0.00639508	0.0888288	0.137778	0.000504533	0.791334	0.295	1	1	0.256	0.00672	0.868	FALSE	FALSE	FALSE	FALSE	FALSE	FALSE	FALSE	-1.01	0.651	-0.357	-0.306	0.956	-0.0515	-0.654	0.354	-0.00293	0.303	P50127	GGTA1	N-acetyllactosaminide alpha-1,3-galactosyltransferase	5	7	7	326.064	280.826	316.333	204.418	279.242	217.028	251.884	362.649	268.541	98.3976	186.538	114.494
MARK1_I3LBZ2	MARK1	I3LBZ2	0.000772593	0.268677	0.00494048	0.00222528	0.0156088	1.7305e-05	0.377	1	1	0.0173	0.0548	0.00101	FALSE	FALSE	FALSE	FALSE	FALSE	TRUE	TRUE	-0.662	0.163	-0.499	0.567	-0.404	-1.07	-0.105	0.557	0.0577	-0.509	I3LBZ2	MARK1	non-specific serine/threonine protein kinase	4	14	6	495.774	400.039	400.318	295.805	266.313	318.968	161.556	155.735	216.882	207.833	288.473	279.874
ATP6AP2_A0A5G2QAJ2	ATP6AP2	A0A5G2QAJ2	0.000731151	0.0877453	0.0156899	0.0155628	0.000725957	0.996296	0.377	1	1	0.0577	0.00822	0.998	FALSE	FALSE	FALSE	FALSE	FALSE	FALSE	FALSE	-0.567	0.224	-0.344	-0.344	0.568	0.000562	-0.34	0.228	-0.116	0.228	A0A5G2QAJ2	ATP6AP2	Renin receptor	9	13	11	872.078	852.777	752.226	705.028	690.997	548.664	757.616	834.574	878.152	574.131	576.604	491.994
CYSRT1_F1RVW1	CYSRT1	F1RVW1	0.000774911	0.182355	0.00767946	0.000129827	2.2114e-05	0.0225016	0.377	1	1	0.00367	0.00132	0.0745	FALSE	FALSE	FALSE	TRUE	TRUE	FALSE	TRUE	-0.855	0.257	-0.597	-1.08	1.34	0.484	-0.613	0.242	-0.355	0.726	F1RVW1	CYSRT1	Cysteine rich tail 1	1	2	1	80.5438	69.3969	77.469	51.3927	30.9199	23.7171	81.3176	150.559	138.146	6.99254	28.8996	26.3266
CRYAB_Q7M2W6	CRYAB	Q7M2W6	0.000809766	0.440387	0.00284614	0.00487709	0.0189712	2.0401e-05	0.377	1	1	0.028	0.0629	0.0011	FALSE	FALSE	FALSE	TRUE	FALSE	TRUE	TRUE	2.05	-0.348	1.7	-1.56	1.21	3.26	0.297	-1.75	-0.0514	1.51	Q7M2W6	CRYAB	Alpha-crystallin B chain	3	8	9	707.002	677.761	1405.5	4122.46	2264.62	2853.45	4323.2	10316.5	15524.6	3832.97	3513.34	4179.91
RALB_I3LV17	RALB	I3LV17	0.000643014	0.356761	0.0028865	0.300071	0.0665605	0.018002	0.377	1	1	0.447	0.151	0.0638	FALSE	FALSE	FALSE	FALSE	FALSE	FALSE	FALSE	-0.743	0.147	-0.596	-0.166	0.313	-0.43	-0.301	0.442	-0.154	0.0124	I3LV17	RALB	Ras-related protein Ral-B	4	5	4	2439.22	2630.28	2991.83	2159.28	1599.51	1599.1	1976.87	2331.51	1672.97	1514.14	1572.58	1714.36
RIDA_A0A286ZNH3	RIDA	A0A286ZNH3	0.000884671	0.00234853	0.545543	0.0764511	0.0651653	0.0264763	0.39	1	1	0.17	0.148	0.0836	FALSE	FALSE	FALSE	FALSE	FALSE	FALSE	FALSE	-0.834	0.723	-0.112	0.353	0.37	-0.464	-0.482	0.353	0.241	-0.112	A0A286ZNH3	RIDA	2-iminobutanoate/2-iminopropanoate deaminase	8	9	9	2974.99	3174.61	2192.89	2215.22	2764.42	2731.43	2244.43	1676.48	2056.67	1699	1657.22	1287.89
MAP1B_A0A287BL20	MAP1B	A0A287BL20	0.00112445	0.145851	0.000118456	0.0405794	0.00284247	7.48298e-06	0.471	1	0.414	0.11	0.0181	0.00066	FALSE	FALSE	FALSE	FALSE	FALSE	TRUE	TRUE	0.613	0.214	0.828	-0.319	0.534	1.15	-0.0336	-0.647	0.181	0.5	A0A287BL20	MAP1B	Microtubule associated protein 1B	28	63	62	322.676	288.688	360.774	720.805	522.52	614.778	708.743	732.307	878.65	454.254	546.138	580.022
CA2_A0A287B6M0	CA2	A0A287B6M0	0.00127298	0.230934	0.000197832	0.966424	0.216661	0.000186507	0.49	1	0.414	0.979	0.351	0.00381	FALSE	FALSE	FALSE	FALSE	FALSE	TRUE	TRUE	-1.26	-0.362	-1.62	0.0123	-0.374	-1.63	-0.131	1.13	-0.493	-0.505	A0A287B6M0	CA2	Carbonic anhydrase	5	10	9	1684.67	1630.12	1235.76	662.101	323.6	449.464	311.279	430.822	664.54	760.061	551.026	531.879
PRXL2A_A0A4X1SGY1	PRXL2A	A0A4X1SGY1	0.00175846	0.65665	0.000865667	0.000132449	7.30881e-05	8.82257e-07	0.49	1	0.806	0.0037	0.00245	0.000188	FALSE	FALSE	FALSE	TRUE	TRUE	TRUE	TRUE	0.885	0.0959	0.981	-1.26	1.35	2.24	-0.141	-1.03	-0.0452	1.21	A0A4X1SGY1	PRXL2A	Peroxiredoxin-like 2A	11	15	13	9779.73	9910.74	16431.9	28010.6	22184.5	20279.7	47230.2	65352.3	55263.5	21144.5	22389.9	22089.5
ZFAND6_A0A287A149	ZFAND6	A0A287A149	0.00143721	0.00052911	0.524273	1.23392e-07	9.88862e-06	2.00234e-07	0.49	1	1	8.61e-05	0.000894	0.000105	FALSE	FALSE	FALSE	TRUE	FALSE	TRUE	TRUE	-0.4	0.461	0.0606	1.21	-0.751	-1.15	-0.0274	0.373	0.433	-0.778	A0A287A149	ZFAND6	AN1-type zinc finger protein 6	4	4	4	267.091	259.691	300.699	275.483	281.491	320.069	100.171	96.6366	84.8948	205.69	194.921	195.652
DYNLL1_A0A8D0VWG4	DYNLL1	A0A8D0VWG4	0.00157007	0.183062	0.0166928	0.000604179	0.00578251	1.50373e-05	0.49	1	1	0.00797	0.0291	0.000954	FALSE	FALSE	FALSE	FALSE	FALSE	TRUE	TRUE	-0.68	0.226	-0.454	0.778	-0.552	-1.23	-0.0883	0.591	0.138	-0.641	A0A8D0VWG4	DYNLL1	Dynein light chain	2	2	4	12652.1	13463.4	14692.6	12131.3	8493.26	9629.43	5392.69	6671.93	5322.03	7211.56	9607.82	9045.42
TPD52_F1RX99	TPD52	F1RX99	0.00181483	0.00825751	0.376825	0.000498533	0.106566	0.000137098	0.49	1	1	0.00716	0.21	0.00319	FALSE	FALSE	FALSE	FALSE	FALSE	FALSE	FALSE	-0.563	0.44	-0.124	0.677	-0.237	-0.801	-0.191	0.372	0.248	-0.429	F1RX99	TPD52	Tumor protein D52	8	8	8	5893.18	5705.86	6038.92	5473.94	6600.68	4429.76	3124.82	3350.62	3616.02	4228.43	3774.68	4033.27
CITED4_A0A287B098	CITED4	A0A287B098	0.0017252	0.28299	0.0111585	0.696318	0.155503	0.0221682	0.49	1	1	0.799	0.276	0.0738	FALSE	FALSE	FALSE	FALSE	FALSE	FALSE	FALSE	0.923	-0.247	0.676	0.0875	-0.334	0.589	0.376	-0.547	0.129	0.0418	A0A287B098	CITED4	Uncharacterized protein	1	1	1	52.1062	55.894	79.7225	136.101	106.134	146.1	175.037	116.28	65.5141	143.274	181.32	159.422
ATP6AP1_A0A4X1T765	ATP6AP1	A0A4X1T765	0.00146769	0.151508	0.0191212	0.0540492	0.00389465	0.556314	0.49	1	1	0.134	0.0222	0.69	FALSE	FALSE	FALSE	FALSE	FALSE	FALSE	FALSE	-0.406	0.145	-0.261	-0.204	0.349	-0.0568	-0.225	0.181	-0.0798	0.124	A0A4X1T765	ATP6AP1	ATPase H+ transporting accessory protein 1	7	11	9	834.886	806.091	750.766	712.444	664.682	613.109	707.638	773.64	805.997	565.944	653.907	570.992
BNIP3_A0A4X1V8I3	BNIP3	A0A4X1V8I3	0.00136919	0.0376174	0.0743346	0.17424	0.372629	0.00619561	0.49	1	1	0.303	0.516	0.032	FALSE	FALSE	FALSE	FALSE	FALSE	FALSE	FALSE	-0.985	0.538	-0.447	0.328	0.209	-0.775	-0.433	0.552	0.105	-0.223	A0A4X1V8I3	BNIP3	BCL2 interacting protein 3	3	4	3	608.128	553.368	536.257	543.879	372.614	325.794	312.44	437.389	207.803	249.385	264.091	280.88
ERMP1_A0A4X1W2V5	ERMP1	A0A4X1W2V5	0.00169742	0.509477	0.00514002	0.837323	0.391942	0.0073091	0.49	1	1	0.899	0.535	0.0354	FALSE	FALSE	FALSE	FALSE	FALSE	FALSE	FALSE	-0.845	0.136	-0.709	-0.0419	0.178	-0.667	-0.29	0.555	-0.154	-0.112	A0A4X1W2V5	ERMP1	Endoplasmic reticulum metallopeptidase 1	18	21	20	3727.14	3700.25	3250.16	2588.03	2165.14	1825.29	1974.83	2147.72	2583.04	1697.08	2715.01	1679.41
UBL3_A0A8D0IF81	UBL3	A0A8D0IF81	0.00162144	0.0032812	0.669076	0.0697262	0.000159135	0.142754	0.49	1	1	0.159	0.00359	0.266	FALSE	FALSE	FALSE	FALSE	FALSE	FALSE	FALSE	-0.53	0.475	-0.0545	-0.251	0.726	0.197	-0.433	0.0968	0.0424	0.294	A0A8D0IF81	UBL3	Ubiquitin like 3	1	2	1	104.143	87.3051	115.632	92.8181	112.271	88.7102	101.469	144.237	115.609	46.7232	64.9796	56.453
NNT_A0A4X1STM2	NNT	A0A4X1STM2	0.00147395	0.0509683	0.0596613	0.0032882	0.135958	0.000140726	0.49	1	1	0.0219	0.25	0.00324	FALSE	FALSE	FALSE	FALSE	FALSE	TRUE	TRUE	0.965	-0.493	0.472	-0.854	0.361	1.33	0.274	-0.691	-0.219	0.635	A0A4X1STM2	NNT	proton-translocating NAD(P)(+) transhydrogenase	36	44	43	964.276	995.879	928.175	1310.77	1283.49	1507.1	2477.24	2517.5	2462.67	2382.14	1208.74	2549.52
CTSZ_A0A4X1UVH7	CTSZ	A0A4X1UVH7	0.00198122	0.298001	0.0121617	1.92606e-07	4.52843e-07	2.43478e-08	0.506	1	1	0.000108	0.000166	3.21e-05	FALSE	FALSE	FALSE	TRUE	TRUE	TRUE	TRUE	-0.851	0.225	-0.626	2.58	-2.35	-3.2	0.32	1.17	0.544	-2.03	A0A4X1UVH7	CTSZ	cathepsin X	2	7	2	1154.18	1092.27	1241.77	707.24	894.616	643.937	69.7409	78.7464	90.8722	763.432	420.496	771.458
BCAS1_A0A8D1CEN3	BCAS1	A0A8D1CEN3	0.0020531	0.081853	0.0527705	0.00171062	0.0434064	7.52805e-05	0.506	1	1	0.0145	0.111	0.00231	FALSE	FALSE	FALSE	TRUE	FALSE	TRUE	TRUE	-1.63	0.763	-0.867	1.68	-0.912	-2.54	-0.37	1.26	0.393	-1.28	A0A8D1CEN3	BCAS1	Breast carcinoma amplified sequence 1	5	24	11	892.325	885.076	535.501	461.973	509.192	256.437	46.7621	46.3528	214.281	201.146	166.404	284.686
CCP110_A0A287A2Q4	CCP110	A0A287A2Q4	0.00201051	0.0267762	0.152245	5.18645e-06	0.000102201	1.1936e-06	0.506	1	1	0.000626	0.00295	0.00023	FALSE	FALSE	FALSE	FALSE	FALSE	FALSE	FALSE	0.393	-0.246	0.147	-0.834	0.588	0.981	0.0126	-0.38	-0.233	0.601	A0A287A2Q4	CCP110	Centriolar coiled-coil protein 110	1	5	1	25.9549	24.2513	35.1515	32.6256	45.4521	34.1078	97.5178	96.7344	98.7659	54.5098	49.5687	51.2958
LGALS3BP_A0A4X1UK20	LGALS3BP	A0A4X1UK20	0.0022522	0.0126667	0.32224	0.00053207	0.0757448	0.000124597	0.524	1	1	0.00743	0.165	0.00302	FALSE	FALSE	FALSE	TRUE	FALSE	TRUE	TRUE	-1.06	0.791	-0.272	1.31	-0.517	-1.58	-0.334	0.728	0.457	-0.851	A0A4X1UK20	LGALS3BP	Galectin-3-binding protein	4	11	7	789.611	820.733	395.753	565.158	544.131	468.997	124.414	198.697	222.668	321.332	308.584	227.62
ARHGEF10_A0A4X1VSX2	ARHGEF10	A0A4X1VSX2	0.00224912	0.0778838	0.0611202	0.355064	0.343173	0.0116897	0.524	1	1	0.503	0.486	0.0482	FALSE	FALSE	FALSE	FALSE	FALSE	FALSE	FALSE	0.591	-0.285	0.306	-0.141	-0.144	0.447	0.255	-0.336	-0.0299	0.111	A0A4X1VSX2	ARHGEF10	Rho guanine nucleotide exchange factor 10	5	13	9	139.958	159.218	160.137	238.07	185.059	186.333	212.448	282.98	179.574	269.397	271.053	230.289
AGPAT2_A0A5G2R5N4	AGPAT2	A0A5G2R5N4	0.00254358	0.225631	0.000357071	0.0129458	0.114703	0.0466551	0.559	1	0.598	0.0513	0.221	0.124	FALSE	FALSE	FALSE	FALSE	FALSE	FALSE	FALSE	-0.404	-0.13	-0.534	-0.305	0.175	-0.229	-0.112	0.292	-0.243	0.0626	A0A5G2R5N4	AGPAT2	1-acyl-sn-glycerol-3-phosphate acyltransferase	5	8	8	1163.5	1176.48	955.656	770.257	745.987	723.706	842.468	898.693	1041.29	823.299	819.846	828.687
SLC22A23_A0A287AZT7	SLC22A23	A0A287AZT7	0.00261142	0.0581224	0.0953732	0.145351	0.00400253	0.798368	0.559	1	1	0.265	0.0227	0.873	FALSE	FALSE	FALSE	FALSE	FALSE	FALSE	FALSE	-0.903	0.485	-0.418	-0.358	0.843	-0.0595	-0.558	0.345	-0.0726	0.285	A0A287AZT7	SLC22A23	Solute carrier family 22 member 23	1	3	1	157.741	193.53	117.048	78.9069	137.625	102.741	155.839	94.5893	184.51	45.421	86.9744	51.3147
RAB33B_A0A4X1VH23	RAB33B	A0A4X1VH23	0.0026076	0.0463176	0.118399	0.0019885	0.0899028	0.000161635	0.559	1	1	0.0161	0.186	0.00351	FALSE	FALSE	FALSE	FALSE	FALSE	FALSE	FALSE	-0.414	0.236	-0.177	0.431	-0.195	-0.609	-0.114	0.3	0.122	-0.309	A0A4X1VH23	RAB33B	RAB33B, member RAS onco family	4	6	6	456.136	490.157	445.308	407.579	414.308	401.626	298.345	284.89	269.32	298.567	317.678	410.852
SEC22A_A0A4X1TGL9	SEC22A	A0A4X1TGL9	0.00280406	0.0206355	0.261354	0.140284	0.00145745	0.68936	0.559	1	1	0.259	0.0122	0.797	FALSE	FALSE	FALSE	FALSE	FALSE	FALSE	FALSE	-0.608	0.424	-0.184	-0.247	0.671	0.0635	-0.426	0.182	-0.00176	0.246	A0A4X1TGL9	SEC22A	SEC22 homolog A, vesicle trafficking protein	3	6	3	139.471	177.795	134.075	130.167	119.871	132.242	146.194	165.635	151.432	55.6343	78.6131	119.574
ACO2_P16276	ACO2	P16276	0.00276086	0.269939	0.0195283	0.00270079	0.019078	5.19687e-05	0.559	1	1	0.0192	0.0631	0.00188	FALSE	FALSE	FALSE	FALSE	FALSE	FALSE	FALSE	0.308	-0.0912	0.217	-0.309	0.218	0.526	0.0453	-0.263	-0.0458	0.263	P16276	ACO2	Aconitate hydratase, mitochondrial	33	38	36	11257.4	11180	10833.1	12332.5	13443.9	13219.2	16113.4	16663.2	15331.3	13993.2	13049.1	14710
ACTG1_A0A4X1UDA5	ACTG1	A0A4X1UDA5	0.00275881	0.0190392	0.27551	0.0500151	0.000525273	0.307574	0.559	1	1	0.127	0.00686	0.459	FALSE	FALSE	FALSE	FALSE	FALSE	FALSE	FALSE	-0.34	0.241	-0.0995	-0.192	0.433	0.0927	-0.254	0.0868	-0.0127	0.179	A0A4X1UDA5	ACTG1	Actin gamma 1	1	1	1	17170.3	17699.5	16512.7	16087.6	16441.3	15758.3	18096.5	18479.5	18337.5	13653.5	14945.8	12520.7
F3_I3LE68	F3	I3LE68	0.00286831	0.0751883	0.0814737	0.765183	0.124122	0.0486984	0.559	1	1	0.847	0.235	0.128	FALSE	FALSE	FALSE	FALSE	FALSE	FALSE	FALSE	-1.07	0.543	-0.53	0.0839	0.459	-0.614	-0.519	0.554	0.0243	-0.0596	I3LE68	F3	Tissue factor	2	5	2	362.985	320.106	304.109	157.097	334.532	184.286	180.816	245.113	163.969	138.545	81.4909	195.292
CELF2_A0A4X1TE39	CELF2	A0A4X1TE39	0.00308721	0.914847	0.00258541	0.230708	0.195913	0.000370192	0.562	1	1	0.371	0.325	0.00546	FALSE	FALSE	FALSE	FALSE	FALSE	TRUE	TRUE	-2.03	-0.0574	-2.09	0.668	-0.725	-2.75	-0.312	1.72	-0.369	-1.04	A0A4X1TE39	CELF2	CUGBP Elav-like family member 2	0	1	2	348.914	425.32	414.851	192.206						173.925
TOR4A_F1RVY0	TOR4A	F1RVY0	0.0030264	0.254823	0.0230545	0.000463351	8.85928e-05	0.0357372	0.562	1	1	0.00683	0.00274	0.103	FALSE	FALSE	FALSE	TRUE	TRUE	FALSE	TRUE	-1.2	0.374	-0.83	-1.58	1.95	0.751	-0.883	0.321	-0.509	1.07	F1RVY0	TOR4A	Torsin family 4 member A	3	7	3	155.097	184.232	161.628	107.027	117.726	22.3756	284.432	391.357	263.427	28.4502	77.852	35.3653
ATP2B1_P23220	ATP2B1	P23220	0.00307289	0.496312	0.00993931	0.303247	0.103568	0.0632229	0.562	1	1	0.451	0.206	0.153	FALSE	FALSE	FALSE	FALSE	FALSE	FALSE	FALSE	-0.585	0.106	-0.479	-0.164	0.27	-0.315	-0.24	0.345	-0.134	0.0297	P23220	ATP2B1	Plasma membrane calcium-transporting ATPase 1	18	23	36	3174.56	3363.98	2516.65	2135.97	2456.86	1899.7	2684.34	2370.2	2174.04	1941.35	2279.76	1816.52
PTBP3_A0A288CFU5	PTBP3	A0A288CFU5	0.00345974	0.0799291	0.0927128	0.166264	0.00633514	0.722111	0.575	1	1	0.293	0.0306	0.819	FALSE	FALSE	FALSE	FALSE	FALSE	FALSE	FALSE	-0.468	0.24	-0.229	-0.184	0.423	-0.045	-0.283	0.186	-0.0432	0.141	A0A288CFU5	PTBP3	Polypyrimidine tract binding protein 3	13	15	15	1300.85	1402.92	1584.83	1236.88	1297.09	1126.99	1391.08	1445.6	1303.56	1050.74	1167.55	883.902
TXNDC12_A0A481A893	TXNDC12	A0A481A893	0.00377699	0.0952016	0.0850336	0.0643886	0.00287643	0.870559	0.575	1	1	0.151	0.0182	0.921	FALSE	FALSE	FALSE	FALSE	FALSE	FALSE	FALSE	0.892	-0.438	0.454	0.494	-0.932	-0.0397	0.565	-0.327	0.128	-0.366	A0A481A893	TXNDC12	Thioredoxin domain-containing protein 12	5	9	6	3346.56	3337.2	3325.06	3529.21	4281.89	6528.5	3751.66	2487.26	3669.78	6970.88	4937.14	7279.11
FKBP14_A0A4X1TCX1	FKBP14	A0A4X1TCX1	0.00375634	0.141889	0.0558781	0.740027	0.238504	0.0312757	0.575	1	1	0.829	0.376	0.0932	FALSE	FALSE	FALSE	FALSE	FALSE	FALSE	FALSE	-1.03	0.438	-0.594	0.0937	0.344	-0.688	-0.454	0.579	-0.0156	-0.109	A0A4X1TCX1	FKBP14	peptidylprolyl isomerase	3	4	3	226.275	183.438	105.574	89.9365	73.441	126.227	55.3837	138.541	62.2084	36.2763	63.5045	73.6597
MTIF3_A0A8D0I9D7	MTIF3	A0A8D0I9D7	0.00350276	0.540591	0.0100739	0.0408638	0.117323	0.000259698	0.575	1	1	0.111	0.225	0.00449	FALSE	FALSE	FALSE	FALSE	FALSE	FALSE	FALSE	0.344	-0.0574	0.287	-0.213	0.155	0.5	0.0616	-0.283	0.00421	0.217	A0A8D0I9D7	MTIF3	Mitochondrial translational initiation factor 3	4	5	4	141.262	120.859	133.709	165.057	169.901	184.124	220.32	194.805	191.34	175.163	168.611	201.576
NFKB2_A0A8D0VL54	NFKB2	A0A8D0VL54	0.00354607	0.563447	0.00959855	0.704156	0.346349	0.0186864	0.575	1	1	0.804	0.489	0.0657	FALSE	FALSE	FALSE	FALSE	FALSE	FALSE	FALSE	0.508	-0.08	0.428	0.0523	-0.132	0.376	0.18	-0.328	0.1	0.0478	A0A8D0VL54	NFKB2	Nuclear factor kappa B subunit 2	27	34	32	1256.95	1269.58	1262.29	1899.97	1395.78	1944.95	1721.02	1498.7	1749.1	1627.79	1800.05	2113.51
KCNAB2_A0A8D0YDP5	KCNAB2	A0A8D0YDP5	0.00346364	0.0771293	0.096144	0.74553	0.0439992	0.163715	0.575	1	1	0.833	0.112	0.295	FALSE	FALSE	FALSE	FALSE	FALSE	FALSE	FALSE	0.595	-0.308	0.287	0.0521	-0.36	0.235	0.316	-0.279	0.00781	-0.0443	A0A8D0YDP5	KCNAB2	Potassium voltage-gated channel subfamily A regulatory beta subunit 2	0	2	0	15.1292	4.25489	18.2485	14.705	26.5273	39.3962	8.13237			33.8536		47.006
AKAP12_A0A8D0YFP4	AKAP12	A0A8D0YFP4	0.00372196	0.190742	0.0400219	0.41157	0.0473911	0.163777	0.575	1	1	0.557	0.118	0.295	FALSE	FALSE	FALSE	FALSE	FALSE	FALSE	FALSE	-1.94	0.724	-1.22	-0.442	1.17	-0.775	-0.957	0.983	-0.234	0.208	A0A8D0YFP4	AKAP12	A-kinase anchoring protein 12	4	39	8	554.749	535.296	158.029	249.316	157.249	48.8185	176.258	180.042	221.477	42.4702	141.775	25.9249
ALG6_A0A8D1M5U4	ALG6	A0A8D1M5U4	0.00375447	0.960567	0.00408032	0.161408	0.149136	0.0529403	0.575	1	1	0.286	0.268	0.135	FALSE	FALSE	FALSE	FALSE	FALSE	FALSE	FALSE	-0.416	0.00561	-0.411	-0.167	0.173	-0.243	-0.149	0.267	-0.143	0.0244	A0A8D1M5U4	ALG6	Alpha-1,3-glucosyltransferase	1	2	1	235.61	242.454	227.187	163.703	147.649	191.219	203.548	202.471	158.705	172.167	150.117	174.968
PALM_Q2MJV8	PALM	Q2MJV8	0.00335803	0.0241579	0.268584	0.154669	0.290851	0.0219377	0.575	1	1	0.277	0.433	0.0732	FALSE	FALSE	FALSE	FALSE	FALSE	FALSE	FALSE	-0.433	0.3	-0.132	0.174	0.126	-0.306	-0.215	0.218	0.0854	-0.0886	Q2MJV8	PALM	Paralemmin-1	5	12	8	378.104	345.255	356.502	341.638	326.649	312.727	281.204	330.886	230.132	266.135	240.296	263.793
RBP4_P27485	RBP4	P27485	0.00417449	0.648088	0.00916091	0.178055	0.350982	0.000886317	0.593	1	1	0.307	0.495	0.00947	FALSE	FALSE	FALSE	FALSE	FALSE	TRUE	TRUE	-1.34	0.17	-1.17	0.524	-0.354	-1.69	-0.288	1.05	-0.118	-0.642	P27485	RBP4	Retinol-binding protein 4	0	5	0	331.475	329.741	146.134	159.608	88.0219	41.3805	79.4995	43.8373		68.9553	83.3143	65.3381
CAMSAP3_A0A4X1VPA0	CAMSAP3	A0A4X1VPA0	0.00417312	0.326817	0.0238365	0.000990375	0.00513828	2.77446e-05	0.593	1	1	0.0109	0.027	0.00132	FALSE	FALSE	FALSE	FALSE	FALSE	FALSE	FALSE	-0.318	0.0887	-0.229	0.396	-0.307	-0.625	-0.0249	0.293	0.0638	-0.332	A0A4X1VPA0	CAMSAP3	Calmodulin regulated spectrin associated protein family member 3	20	35	33	705.65	699.535	762.393	557.431	653.567	635.232	444.844	428.052	473.031	595.069	561.251	571.671
ANKRD22_A0A4X1V4U4	ANKRD22	A0A4X1V4U4	0.0040035	0.103045	0.0832224	0.147013	0.828654	0.00578345	0.593	1	1	0.267	0.888	0.0305	FALSE	FALSE	FALSE	FALSE	FALSE	FALSE	FALSE	-0.587	0.283	-0.304	0.248	0.035	-0.552	-0.226	0.361	0.0569	-0.191	A0A4X1V4U4	ANKRD22	Ankyrin repeat domain 22	5	7	5	1039.09	974.383	968.007	833.48	844.323	732.912	843.969	643.291	527.422	551.049	690.003	729.01
RPUSD3_A0A8D0J6C6	RPUSD3	A0A8D0J6C6	0.00404005	0.905835	0.00493596	0.576331	0.657962	0.00193268	0.593	1	1	0.703	0.765	0.0151	FALSE	FALSE	FALSE	FALSE	FALSE	FALSE	FALSE	0.399	-0.013	0.386	-0.0621	0.0491	0.448	0.0908	-0.309	0.0778	0.14	A0A8D0J6C6	RPUSD3	RNA pseudouridine synthase D3	3	4	3	244.223	220.99	233.961	326.997	274.531	369.694	300.53	363.785	332.403	316.286	306.894	354.207
HACD2_A0A287AAP2	HACD2	A0A287AAP2	0.00428972	0.996081	0.00425427	0.000387908	0.000390725	0.152387	0.599	1	1	0.0062	0.00587	0.279	FALSE	FALSE	FALSE	FALSE	FALSE	FALSE	FALSE	-0.461	-0.000631	-0.461	-0.656	0.655	0.194	-0.279	0.182	-0.279	0.376	A0A287AAP2	HACD2	Very-long-chain (3R)-3-hydroxyacyl-CoA dehydratase	4	5	5	867.722	789.064	894.65	699.864	588.339	546.996	1012.3	1013.26	907.855	511.501	694.334	639.021
SEMA4B_A0A287AL82	SEMA4B	A0A287AL82	0.00436091	0.0299529	0.281802	0.000326574	1.37154e-05	0.00180078	0.599	1	1	0.00565	0.00106	0.0145	FALSE	FALSE	FALSE	FALSE	TRUE	FALSE	TRUE	-0.467	0.322	-0.145	-0.682	1	0.537	-0.449	0.0188	-0.126	0.556	A0A287AL82	SEMA4B	Semaphorin 4B	4	5	4	145.836	125.089	149.793	147.788	110.354	114.013	214.698	231.986	214.916	72.1779	116.959	79.1146
CEP57_A0A5G2QKE8	CEP57	A0A5G2QKE8	0.00477447	0.684039	0.00241055	0.00914811	0.0186824	0.438249	0.642	1	1	0.0412	0.0622	0.585	FALSE	FALSE	FALSE	FALSE	FALSE	FALSE	FALSE	0.471	0.0547	0.526	0.421	-0.366	0.105	0.196	-0.276	0.25	-0.17	A0A5G2QKE8	CEP57	Centrosomal protein 57	1	5	1	179.788	183.234	130.655	232.455	264.676	279.021	157.209	168.538	201.171	280.768	233.565	227.796
LPCAT3_A0A4X1V0I6	LPCAT3	A0A4X1V0I6	0.00483008	0.382168	0.0227038	0.875846	0.307902	0.0298783	0.642	1	1	0.923	0.451	0.0906	FALSE	FALSE	FALSE	FALSE	FALSE	FALSE	FALSE	-0.486	0.123	-0.363	-0.0216	0.145	-0.341	-0.189	0.298	-0.0653	-0.0437	A0A4X1V0I6	LPCAT3	Lysophospholipid acyltransferase 5	5	8	6	894.656	899.821	637.008	602.003	659.14	592.547	628.921	659.065	573.208	601.047	501.8	594.848
RAP2C_I3LH60	RAP2C	I3LH60	0.00534598	0.099561	0.114615	0.0017363	0.000124968	0.0310331	0.668	1	1	0.0146	0.00318	0.0928	FALSE	FALSE	FALSE	FALSE	FALSE	FALSE	FALSE	0.46	-0.235	0.224	0.549	-0.785	-0.325	0.37	-0.0896	0.135	-0.415	I3LH60	RAP2C	Ras-related protein Rap-2	4	6	6	289.867	274.195	250.846	267.391	368.91	355.504	232.926	191.364	187.001	425.98	361.655	398.293
SPECC1L_A0A8D0KLE9	SPECC1L	A0A8D0KLE9	0.00515148	0.295754	0.0335506	0.012175	0.00196626	0.566687	0.668	1	1	0.0494	0.0145	0.699	FALSE	FALSE	FALSE	FALSE	FALSE	FALSE	FALSE	0.381	-0.118	0.263	0.327	-0.445	-0.0634	0.236	-0.145	0.118	-0.209	A0A8D0KLE9	SPECC1L	Cytospin-A	9	23	15	181.023	176.523	172.327	204.932	211.885	256.754	154.533	146.683	189.429	267.222	220.529	253.681
HTATIP2_F1SFY5	HTATIP2	F1SFY5	0.00532724	0.1966	0.0559232	0.950113	0.216436	0.0501776	0.668	1	1	0.969	0.351	0.13	FALSE	FALSE	FALSE	FALSE	FALSE	FALSE	FALSE	-0.637	0.248	-0.388	0.0115	0.237	-0.4	-0.281	0.356	-0.0321	-0.0436	F1SFY5	HTATIP2	Oxidoreductase HTATIP2	11	13	12	2218.67	2310.34	2509.44	1978.13	2071.93	1403.11	1952.78	1924.15	1461.71	1502.19	1756.73	1295
SOD2_P28768	SOD2	P28768	0.00525534	0.0346216	0.29313	0.237126	0.262591	0.0395228	0.668	1	1	0.377	0.402	0.11	FALSE	FALSE	FALSE	FALSE	FALSE	FALSE	FALSE	0.425	-0.293	0.133	-0.151	-0.142	0.283	0.215	-0.21	-0.0776	0.0729	P28768	SOD2	Superoxide dismutase [Mn], mitochondrial (Fragment)	6	8	6	3288.85	3452.43	3698.43	3362.24	4021.02	4200.25	4118.16	4051.65	4590.97	4882.41	4086.64	5331.89
ABHD4_A0A287B2G3	ABHD4	A0A287B2G3	0.0054268	0.447126	0.0207451	0.297824	0.765108	0.0032732	0.669	1	1	0.444	0.845	0.021	FALSE	FALSE	FALSE	FALSE	FALSE	FALSE	FALSE	-0.527	0.118	-0.409	0.164	-0.0458	-0.573	-0.15	0.377	-0.0318	-0.196	A0A287B2G3	ABHD4	Abhydrolase domain containing 4, N-acyl phospholipase B	0	3	0	70.804	43.2829	88.6164	41.6156	45.4339	29.9708		29.9835		26.5625	29.8374	36.6046
ME1_Q29558	ME1	Q29558	0.00577001	0.755175	0.00989206	1.49804e-05	2.1512e-05	6.92957e-07	0.681	1	1	0.00115	0.00132	0.000183	FALSE	FALSE	FALSE	TRUE	TRUE	TRUE	TRUE	-0.713	0.0653	-0.648	1.59	-1.53	-2.24	0.187	0.9	0.252	-1.34	Q29558	ME1	NADP-dependent malic enzyme (Fragment)	14	28	21	4632.47	4616.16	6556.77	3489.01	3657.68	2875.53	828.237	1035.99	1391.69	3031.12	2829.87	3773.43
CADPS_A0A4X1VG18	CADPS	A0A4X1VG18	0.00582555	0.313745	0.0353989	0.0142304	0.0861986	0.000306861	0.681	1	1	0.0546	0.181	0.0049	FALSE	FALSE	FALSE	FALSE	FALSE	TRUE	TRUE	1.43	-0.434	0.994	-1.21	0.778	2.21	0.271	-1.16	-0.163	1.05	A0A4X1VG18	CADPS	Calcium dependent secretion activator	0	8	0				20.5856			67.0728	29.0154		15.1835
MUC5AC_A0A8W4FM62	MUC5AC	A0A8W4FM62	0.00609307	0.642356	0.0136885	0.463664	0.782814	0.00381258	0.681	1	1	0.603	0.859	0.0231	FALSE	FALSE	FALSE	FALSE	FALSE	TRUE	TRUE	-1.98	0.273	-1.7	0.434	-0.161	-2.14	-0.522	1.45	-0.249	-0.683	A0A8W4FM62	MUC5AC	Mucin 5AC, oligomeric mucus/gel-forming	0	16	0	456.097	447.929	647.473	196.489	234.727			166.103	91.27	175.93		97.1419
ACTBL2_A0A287A4R1	ACTBL2	A0A287A4R1	0.00560709	0.242204	0.0464414	0.207132	0.917785	0.00470348	0.681	1	1	0.343	0.949	0.0267	FALSE	FALSE	FALSE	FALSE	FALSE	FALSE	FALSE	0.866	-0.306	0.56	-0.332	0.0261	0.892	0.286	-0.579	-0.0197	0.312	A0A287A4R1	ACTBL2	Actin beta like 2	3	6	4	24716.1	28990.9	26910	32084.6	58737.1	33527	58196	41691.2	51274.1	55920	55792.6	38815.4
EMC6_A0A4X1UAQ2	EMC6	A0A4X1UAQ2	0.00600747	0.0220995	0.460678	0.527913	0.00726317	0.912019	0.681	1	1	0.661	0.0334	0.947	FALSE	FALSE	FALSE	FALSE	FALSE	FALSE	FALSE	-0.544	0.424	-0.12	-0.102	0.527	-0.0178	-0.374	0.171	0.0504	0.153	A0A4X1UAQ2	EMC6	ER membrane protein complex subunit 6	2	2	2	391.065	432.086	257.137	311.499	311.257	348.948	335.68	317.025	382.186	255.48	211.794	221.054
MAGOH_A0A4X1WAU1	MAGOH	A0A4X1WAU1	0.00601953	0.00265562	0.629093	0.0137461	0.347049	0.0322543	0.681	1	1	0.0535	0.49	0.0951	FALSE	FALSE	FALSE	FALSE	FALSE	FALSE	FALSE	-0.592	0.677	0.085	0.509	0.168	-0.424	-0.36	0.233	0.318	-0.191	A0A4X1WAU1	MAGOH	Mago homolog, exon junction complex subunit	0	1	0	122.698	92.3422	107.983	122.895	103.645	128.012		79.5123	71.3859	38.0161	48.3631	84.1631
FPGT_A0A8D1BV64	FPGT	A0A8D1BV64	0.00591948	0.0941403	0.133516	0.536039	0.254495	0.0463149	0.681	1	1	0.667	0.394	0.124	FALSE	FALSE	FALSE	FALSE	FALSE	FALSE	FALSE	0.869	-0.461	0.407	-0.16	-0.301	0.567	0.408	-0.461	-0.0534	0.106	A0A8D1BV64	FPGT	Fucose-1-phosphate guanylyltransferase	6	13	9	121.528	115.194	66.4617	213.474	96.6384	150.378	205.21	118.041	181.421	265.08	234.758	171.995
TMEM164_A0A8D1ASN2	TMEM164	A0A8D1ASN2	0.00706605	0.296082	0.0462576	0.0689759	0.371703	0.0015432	0.698	1	1	0.158	0.515	0.0132	FALSE	FALSE	FALSE	FALSE	FALSE	TRUE	TRUE	-0.796	0.26	-0.536	0.48	-0.22	-1.02	-0.209	0.587	0.051	-0.429	A0A8D1ASN2	TMEM164	Transmembrane protein 164	0	3	0	131.703	142.414	114.044	52.4052	88.1102	89.8885		53.9259	52.55	55.2012	36.4135	74.9386
PALM2AKAP2_A0A8D0S1X6	PALM2AKAP2	A0A8D0S1X6	0.00739011	0.880994	0.00957655	0.000160894	0.00013102	0.0236776	0.698	1	1	0.00401	0.00328	0.077	FALSE	FALSE	FALSE	FALSE	FALSE	FALSE	FALSE	0.499	-0.0229	0.476	0.874	-0.896	-0.397	0.355	-0.145	0.332	-0.542	A0A8D0S1X6	PALM2AKAP2	A-kinase anchor protein 2	5	21	5	93.224	111.222	100.877	223.662	137.994	133.221	47.8792	70.7761	66.8057	156.789	175.733	160.294
TMEM186_A0A287AQT2	TMEM186	A0A287AQT2	0.00705735	0.180739	0.0812813	0.623772	0.3728	0.0346114	0.698	1	1	0.742	0.516	0.1	FALSE	FALSE	FALSE	FALSE	FALSE	FALSE	FALSE	0.479	-0.204	0.275	-0.0717	-0.132	0.346	0.204	-0.275	-0.000215	0.0715	A0A287AQT2	TMEM186	Transmembrane protein 186	2	2	2	111.109	121.268	122.966	145.66	119.056	209.533	149.929	162.502	165.435	189.443	163.552	203.685
CSAD_A0A287BFF5	CSAD	A0A287BFF5	0.00732244	0.938167	0.00837213	0.196187	0.22098	0.000900494	0.698	1	1	0.33	0.356	0.00952	FALSE	FALSE	FALSE	FALSE	FALSE	FALSE	FALSE	0.479	-0.0114	0.468	-0.198	0.187	0.666	0.0761	-0.403	0.0647	0.263	A0A287BFF5	CSAD	Cysteine sulfinic acid decarboxylase	5	12	9	304.999	297.837	287.47	468.765	413.4	415.849	637.161	406.403	466.571	490.866	398.858	424.533
TAF15_A0A8X9AEW3	TAF15	A0A8X9AEW3	0.00739112	0.893848	0.00587694	0.00685001	0.00544992	4.36073e-05	0.698	1	1	0.0342	0.0279	0.00173	FALSE	FALSE	FALSE	FALSE	FALSE	FALSE	FALSE	0.312	0.0127	0.325	-0.316	0.329	0.641	-0.00743	-0.32	0.00532	0.322	A0A8X9AEW3	TAF15	Taf15	10	13	13	10712.3	10892.9	10424.5	14007.7	13267.1	13181.5	18142.7	17145	15014.5	13503.7	14131.7	12664.8
PRSS8_A0A4X1TIN0	PRSS8	A0A4X1TIN0	0.00739292	0.773254	0.00451334	0.0026587	0.0043089	0.752514	0.698	1	1	0.0191	0.0239	0.841	FALSE	FALSE	FALSE	FALSE	FALSE	FALSE	FALSE	-0.369	-0.0326	-0.402	-0.438	0.405	0.0357	-0.185	0.184	-0.218	0.22	A0A4X1TIN0	PRSS8	Serine protease 8	3	3	3	204.661	198.663	229.335	180.908	134.658	135.587	237.773	199.747	203.231	160.914	139.76	160.099
KRTCAP2_A0A4X1VZL2	KRTCAP2	A0A4X1VZL2	0.00645279	0.934742	0.00742887	0.860582	0.925221	0.00549512	0.698	1	1	0.913	0.952	0.0295	FALSE	FALSE	FALSE	FALSE	FALSE	FALSE	FALSE	-0.433	0.0106	-0.423	0.0228	-0.0122	-0.445	-0.108	0.325	-0.0973	-0.12	A0A4X1VZL2	KRTCAP2	Keratinocyte-associated protein 2	1	1	1	1190.9	1053.39	1001.2	791.258	776.444	830.969	704.347	828.455	804.732	721.942	701.009	992.507
ATL2_A0A8D0K800	ATL2	A0A8D0K800	0.00735017	0.406935	0.0321532	0.376396	0.103553	0.149302	0.698	1	1	0.523	0.206	0.275	FALSE	FALSE	FALSE	FALSE	FALSE	FALSE	FALSE	-0.354	0.0913	-0.262	-0.0976	0.189	-0.165	-0.158	0.195	-0.0672	0.0304	A0A8D0K800	ATL2	Atlastin GTPase 2	14	20	18	1318.4	1359.01	1273.11	1193.25	1076.25	1030.44	1186.15	1281.17	1047.77	1108.69	1054.4	937.333
TMEM214_A0A8D0T4B6	TMEM214	A0A8D0T4B6	0.00664717	0.0313296	0.384009	0.018996	0.776204	0.00409252	0.698	1	1	0.0655	0.854	0.0242	FALSE	FALSE	FALSE	FALSE	FALSE	FALSE	FALSE	-0.312	0.229	-0.0832	0.255	-0.0267	-0.339	-0.129	0.183	0.1	-0.155	A0A8D0T4B6	TMEM214	Transmembrane protein 214	13	22	16	946.488	1013.14	976.718	935.698	964.801	885.392	767.752	766.861	749.448	693.697	873.727	804.129
SPART_A0A8D0ZQZ8	SPART	A0A8D0ZQZ8	0.00657734	0.029879	0.394859	0.0151077	0.698837	0.00340387	0.698	1	1	0.0565	0.795	0.0215	FALSE	FALSE	FALSE	FALSE	FALSE	FALSE	FALSE	-0.325	0.24	-0.0844	0.278	-0.0378	-0.362	-0.132	0.193	0.108	-0.169	A0A8D0ZQZ8	SPART	Spartin	8	14	14	348.775	335.856	358.307	309.527	346.369	328.985	257.446	252.485	258.099	233.04	308.88	273.212
NFIA_A0A8D1B8U3	NFIA	A0A8D1B8U3	0.00725856	0.951446	0.00653684	0.311346	0.339097	0.0401957	0.698	1	1	0.46	0.482	0.112	FALSE	FALSE	FALSE	FALSE	FALSE	FALSE	FALSE	0.618	0.0115	0.63	0.196	-0.185	0.433	0.198	-0.42	0.209	0.0132	A0A8D1B8U3	NFIA	Nuclear factor 1	5	9	11	727.337	612.091	815.017	1347.07	992.273	1102.26	992.48	1224.07	768.905	1129.5	1279.58	1004.6
BCAR3_A0A287BI52	BCAR3	A0A287BI52	0.00708848	0.0702233	0.207303	0.0116919	0.00046482	0.11418	0.698	1	1	0.0482	0.00646	0.229	FALSE	FALSE	FALSE	FALSE	TRUE	FALSE	TRUE	-0.82	0.493	-0.328	-0.749	1.24	0.421	-0.639	0.182	-0.146	0.603	A0A287BI52	BCAR3	BCAR3 adaptor protein, NSP family member	1	5	1	95.106	47.9107	87.6223	57.9041	68.136	30.7367	63.4611	117.178	173.975	17.0572	25.7437	21.4013
MRPL51_A0A8D1P1C8	MRPL51	A0A8D1P1C8	0.00741703	0.0085318	0.935408	0.0172124	0.688712	0.0149322	0.698	1	1	0.0615	0.787	0.0566	FALSE	FALSE	FALSE	FALSE	FALSE	FALSE	FALSE	0.448	-0.437	0.0111	-0.382	-0.0552	0.393	0.235	-0.213	-0.202	0.18	A0A8D1P1C8	MRPL51	Large ribosomal subunit protein mL51	2	2	2	168.658	171.57	118.486	142.328	155.011	166.878	199.532	227.64	202.234	255.479	189.306	236.283
ALDH4A1_I3LNB4	ALDH4A1	I3LNB4	0.00696717	0.95826	0.00636806	5.03601e-05	4.71505e-05	1.36033e-06	0.698	1	1	0.00219	0.0019	0.000248	FALSE	FALSE	FALSE	FALSE	FALSE	TRUE	TRUE	0.481	0.00763	0.489	-0.962	0.97	1.45	-0.124	-0.605	-0.116	0.846	I3LNB4	ALDH4A1	Multifunctional fusion protein	23	26	25	2236.62	2256.77	2102.91	2963.91	3697.48	2787.76	6013.31	5806.43	6505.18	3681.99	2577.73	3206.19
SUMF1_A0A286ZTV6	SUMF1	A0A286ZTV6	0.0076956	0.0259914	0.491449	1.36783e-06	1.90875e-05	7.33397e-07	0.703	1	1	0.000318	0.00127	0.000185	FALSE	FALSE	FALSE	TRUE	FALSE	TRUE	TRUE	-0.373	0.293	-0.0801	1.14	-0.851	-1.22	0.0462	0.419	0.339	-0.805	A0A286ZTV6	SUMF1	Sulfatase modifying factor 1	5	9	6	668.055	673.709	683.651	625.664	741.447	567.519	235.355	241.123	301.6	535.924	512.038	499.466
RCN3_A0A8D1X3N0	RCN3	A0A8D1X3N0	0.00843649	0.183741	0.0950758	0.156801	0.92013	0.00709545	0.703	1	1	0.28	0.949	0.0347	FALSE	FALSE	FALSE	FALSE	FALSE	TRUE	TRUE	-1.54	0.673	-0.868	0.721	-0.0484	-1.59	-0.541	1	0.131	-0.59	A0A8D1X3N0	RCN3	Reticulocalbin 3	5	10	7	1134.54	1143.88	494.347	665.102	499.555	281.069	394.677	187.443	211.801	117.162	361.018	421.907
HFE_A0A8D0PE21	HFE	A0A8D0PE21	0.00820108	0.0824101	0.204312	0.00625874	0.159763	0.000722313	0.703	1	1	0.0321	0.282	0.00833	FALSE	FALSE	FALSE	FALSE	FALSE	FALSE	FALSE	-0.557	0.327	-0.23	0.584	-0.257	-0.814	-0.157	0.4	0.17	-0.414	A0A8D0PE21	HFE	Homeostatic iron regulator	1	1	1	114.745	112.803	87.148	64.7131	126.633	66.8175	31.176	27.7475	45.3029	50.8714	62.6981	53.3778
PDE8B_A0A286ZWX2	PDE8B	A0A286ZWX2	0.00853798	0.940165	0.00972504	0.153029	0.172431	0.000806289	0.703	1	1	0.275	0.297	0.00898	FALSE	FALSE	FALSE	FALSE	FALSE	FALSE	FALSE	0.615	-0.0145	0.601	-0.291	0.277	0.892	0.0882	-0.527	0.0737	0.365	A0A286ZWX2	PDE8B	Phosphodiesterase	0	2	0	3.1172			5.67255	10.5014	6.26135	9.80424	12.0703	22.1103	12.2449		6.72243
CARNMT1_A0A8D1P537	CARNMT1	A0A8D1P537	0.0081846	0.2951	0.0538466	0.000297369	0.00154091	1.87211e-05	0.703	1	1	0.00547	0.0126	0.00106	FALSE	FALSE	FALSE	FALSE	FALSE	FALSE	FALSE	-0.306	0.103	-0.203	0.503	-0.401	-0.706	-0.00189	0.304	0.101	-0.403	A0A8D1P537	CARNMT1	Carnosine N-methyltransferase	4	5	4	369.694	336.743	370.744	297.884	298.331	329.228	179.744	195.901	218.468	267.947	316.159	268.894
HM13_A0A287AIQ7	HM13	A0A287AIQ7	0.00838657	0.878906	0.0109278	0.176925	0.138694	0.126684	0.703	1	1	0.306	0.254	0.245	FALSE	FALSE	FALSE	FALSE	FALSE	FALSE	FALSE	-0.494	0.0236	-0.47	-0.219	0.243	-0.251	-0.19	0.304	-0.166	0.0526	A0A287AIQ7	HM13	Histocompatibility minor 13	6	10	9	2516.77	2583.18	2264.02	1542.33	2215.19	1619.02	1920.65	2018.79	2229.2	1900.2	1856.12	1508.23
GALNT6_A0A4X1WDG8	GALNT6	A0A4X1WDG8	0.00854672	0.14073	0.127084	0.705022	0.0747416	0.231247	0.703	1	1	0.804	0.164	0.376	FALSE	FALSE	FALSE	FALSE	FALSE	FALSE	FALSE	-0.689	0.338	-0.351	-0.0822	0.42	-0.269	-0.361	0.327	-0.0239	0.0582	A0A4X1WDG8	GALNT6	Polypeptide N-acetylgalactosaminyltransferase	5	9	9	304.3	273.343	223.627	220.484	215.967	166.179	319.282	189.326	144.84	141.807	158.734	142.296
PTRH1_A0A8D0N737	PTRH1	A0A8D0N737	0.00856365	0.0237787	0.562574	0.176953	0.00210157	0.413077	0.703	1	1	0.306	0.0152	0.562	FALSE	FALSE	FALSE	FALSE	FALSE	FALSE	FALSE	0.472	-0.385	0.0866	0.21	-0.595	-0.124	0.363	-0.109	-0.0221	-0.232	A0A8D0N737	PTRH1	peptidyl-tRNA hydrolase	3	4	3	178.717	193.773	149.651	165.117	184.315	220.311	125.309	169.4	161.167	288.466	212.28	288.886
RAB1B_Q06AU7	RAB1B	Q06AU7	0.00757594	0.124671	0.128051	0.00941737	0.000645438	0.152856	0.703	1	1	0.0419	0.00771	0.279	FALSE	FALSE	FALSE	FALSE	FALSE	FALSE	FALSE	-0.625	0.314	-0.311	-0.601	0.915	0.29	-0.464	0.162	-0.149	0.451	Q06AU7	RAB1B	Ras-related protein Rab-1B	2	3	13	23198.6	26448.9	18784.2	23021.1	15010.4	17827.7	24465.4	28060.4	30945.9	17667.7	13714.7	13382.6
EPB41L5_A0A8D1EGT4	EPB41L5	A0A8D1EGT4	0.00776052	0.687197	0.0156921	0.094008	0.181551	0.000778822	0.703	1	1	0.195	0.309	0.00875	FALSE	FALSE	FALSE	FALSE	FALSE	FALSE	FALSE	-0.491	0.0612	-0.429	0.273	-0.212	-0.703	-0.0849	0.406	-0.0237	-0.297	A0A8D1EGT4	EPB41L5	Band 4.1-like protein 5	8	14	14	850.154	907.009	919.455	719.236	710.11	549.532	448.776	549.926	590.061	683.473	693.594	519.681
RINT1_A0A8D1F3Q0	RINT1	A0A8D1F3Q0	0.00839284	0.19524	0.0885908	0.287222	0.797038	0.0131393	0.703	1	1	0.433	0.868	0.052	FALSE	FALSE	FALSE	FALSE	FALSE	FALSE	FALSE	-0.266	0.113	-0.153	0.0914	0.0215	-0.245	-0.1	0.166	0.0127	-0.0787	A0A8D1F3Q0	RINT1	RAD50 interactor 1	5	12	8	283.672	300.721	283.488	277.131	233.386	263.662	215.154	251.323	232.943	230.923	234.553	237.623
LAMB3_A0A8D1P5G4	LAMB3	A0A8D1P5G4	0.00849705	0.0740209	0.232054	0.000832561	5.40118e-05	0.00635043	0.703	1	1	0.00966	0.00197	0.0324	FALSE	FALSE	FALSE	TRUE	TRUE	FALSE	TRUE	-0.763	0.466	-0.297	-1.1	1.57	0.803	-0.698	0.0641	-0.233	0.867	A0A8D1P5G4	LAMB3	Laminin subunit beta 3	27	39	33	1361.05	1444.32	1798.43	1760.79	1052.75	1026.71	2260.18	2978.86	2909.92	814.234	1157.9	740.419
MBOAT2_I3L5U1	MBOAT2	I3L5U1	0.00785255	0.612535	0.0191106	0.0756873	0.0312542	0.436869	0.703	1	1	0.169	0.0884	0.584	FALSE	FALSE	FALSE	FALSE	FALSE	FALSE	FALSE	-0.55	0.0867	-0.463	-0.329	0.415	-0.134	-0.263	0.287	-0.176	0.152	I3L5U1	MBOAT2	Membrane bound O-acyltransferase domain containing 2	4	7	5	214.316	239.957	227.311	174.459	141.724	144.942	207.726	242.842	153.92	107.788	136.188	187.193
ARF4_A0A287A1M9	ARF4	A0A287A1M9	0.00878503	0.0823273	0.217326	0.0129081	0.301246	0.00148252	0.708	1	1	0.0512	0.445	0.013	FALSE	FALSE	FALSE	FALSE	FALSE	FALSE	FALSE	-0.243	0.145	-0.0986	0.226	-0.0816	-0.325	-0.0766	0.167	0.0681	-0.158	A0A287A1M9	ARF4	ADP-ribosylation factor	5	5	5	6173.77	6073.28	5940.45	5617.33	5762.68	5720.08	4570.05	5129.06	4832.04	4938.03	5364.98	5226.1
WDR70_F1SN94	WDR70	F1SN94	0.00870201	0.141925	0.128163	0.427871	0.0360619	0.424472	0.708	1	1	0.571	0.0977	0.573	FALSE	FALSE	FALSE	FALSE	FALSE	FALSE	FALSE	0.294	-0.144	0.15	0.0747	-0.219	0.0753	0.164	-0.13	0.0201	-0.0546	F1SN94	WDR70	WD repeat-containing protein 70	14	24	20	312.822	328.469	320.148	380.604	355.665	355.514	346.045	296.469	370.371	368.459	420.068	436.783
CD55_A0A8D0YI21	CD55	A0A8D0YI21	0.00891451	0.315974	0.0539708	0.043724	0.23898	0.00116795	0.71	1	1	0.116	0.376	0.0111	FALSE	FALSE	FALSE	FALSE	FALSE	TRUE	TRUE	-1.29	0.421	-0.871	0.921	-0.5	-1.79	-0.304	0.989	0.118	-0.803	A0A8D0YI21	CD55	Sushi domain-containing protein	0	1	0	463.02	598.829	366.809	376.69	167.259	202.657	126.173	116.246		210.68	275.723	64.4097
LACTB_A0A4X1TY99	LACTB	A0A4X1TY99	0.00897907	0.17314	0.10755	0.617237	0.363864	0.0455572	0.71	1	1	0.736	0.507	0.122	FALSE	FALSE	FALSE	FALSE	FALSE	FALSE	FALSE	0.456	-0.207	0.249	-0.0727	-0.134	0.322	0.199	-0.257	-0.00757	0.0652	A0A4X1TY99	LACTB	Lactamase beta	5	13	9	324.202	397.066	291.182	410.921	379.398	443.542	453.366	376.239	456.262	502.503	394.526	563.838
CDS1_A0A8D0WD72	CDS1	A0A8D0WD72	0.00915803	0.0534826	0.325353	0.285031	0.00779778	0.925985	0.717	1	1	0.43	0.0349	0.956	FALSE	FALSE	FALSE	FALSE	FALSE	FALSE	FALSE	-0.522	0.355	-0.168	-0.183	0.538	0.0154	-0.354	0.169	0.00102	0.184	A0A8D0WD72	CDS1	Phosphatidate cytidylyltransferase	4	6	4	167.559	149.657	184.505	165.325	161.8	111.922	179.996	176.824	140.634	119.433	74.8282	117.362
MAP1LC3A_D2KQR0	MAP1LC3A	D2KQR0	0.0102075	0.131742	0.000729633	0.0686752	0.00425569	4.58841e-05	0.721	1	0.782	0.158	0.0237	0.00175	FALSE	FALSE	FALSE	FALSE	FALSE	FALSE	FALSE	0.362	0.188	0.55	-0.234	0.422	0.784	-0.062	-0.424	0.126	0.36	D2KQR0	MAP1LC3A	Microtubule-associated protein 1 light chain 3 alpha	1	1	1	35.8823	43.6357	27.81	72.435	80.1306	72.6116	89.8387	87.6514	95.6108	68.4906	44.2162	66.6447
ATP2A3_O77696	ATP2A3	O77696	0.0107725	0.762743	0.0182905	4.47691e-06	6.13229e-06	3.6443e-07	0.721	1	1	0.000605	0.000704	0.000139	FALSE	FALSE	FALSE	TRUE	TRUE	TRUE	TRUE	-1.74	0.172	-1.56	4.97	-4.8	-6.53	0.722	2.46	0.894	-4.07	O77696	ATP2A3	Sarcoplasmic/endoplasmic reticulum calcium ATPase 3	0	20	7	12966	11590.5	4076.9	3422.88	3881.49	1762.12				5477.12	2036.65	1467.8
FA2H_A0A4X1SSW8	FA2H	A0A4X1SSW8	0.0101369	0.0814236	0.248473	0.00108309	0.0264236	0.000183632	0.721	1	1	0.0112	0.0789	0.00381	FALSE	FALSE	FALSE	TRUE	FALSE	TRUE	TRUE	-1.5	0.918	-0.58	2.15	-1.23	-2.73	-0.296	1.2	0.622	-1.53	A0A4X1SSW8	FA2H	Fatty acid 2-hydroxylase	0	6	0	372.649	331.345	216.446	152.589	313.914	130.866				93.238	56.375	81.2414
RASSF5_A0A8D0PVA8	RASSF5	A0A8D0PVA8	0.0100987	0.471822	0.00291561	0.168447	0.0496882	0.000305891	0.721	1	1	0.296	0.122	0.0049	FALSE	FALSE	FALSE	FALSE	FALSE	TRUE	TRUE	0.83	0.196	1.03	-0.389	0.585	1.41	0.0121	-0.817	0.208	0.597	A0A8D0PVA8	RASSF5	Ras association domain family member 5	0	4	0				70.3318	80.5423	113.383	144.675	82.2711	148.995	80.0995	37.5825	98.7536
NR3C1_Q9N1U3	NR3C1	Q9N1U3	0.0108687	0.0959663	0.227999	1.26642e-05	0.000115004	3.3588e-06	0.721	1	1	0.00111	0.00308	0.000408	FALSE	FALSE	FALSE	FALSE	FALSE	FALSE	FALSE	-0.28	0.165	-0.115	0.714	-0.549	-0.83	0.026	0.306	0.191	-0.523	Q9N1U3	NR3C1	Glucocorticoid receptor	4	19	9	301.463	331.062	301.063	276.354	296.279	285.497	151.437	141.965	157.137	282.668	232.894	236.192
MACC1_A0A286ZSH9	MACC1	A0A286ZSH9	0.00997039	0.0585912	0.323617	0.492678	0.185233	0.110685	0.721	1	1	0.631	0.313	0.224	FALSE	FALSE	FALSE	FALSE	FALSE	FALSE	FALSE	-0.494	0.333	-0.162	0.111	0.222	-0.273	-0.262	0.232	0.0704	-0.0405	A0A286ZSH9	MACC1	MET transcriptional regulator MACC1	5	16	11	224.644	178.243	285.569	240.955	187.277	173.128	170.861	193.696	161.475	130.813	171.241	142.564
ATF7IP_A0A8D0IMG4	ATF7IP	A0A8D0IMG4	0.00977809	0.351885	0.0517731	0.00127198	0.00615104	5.84743e-05	0.721	1	1	0.0124	0.0301	0.002	FALSE	FALSE	FALSE	FALSE	FALSE	FALSE	FALSE	-0.373	0.114	-0.258	0.519	-0.405	-0.778	-0.0205	0.352	0.0938	-0.425	A0A8D0IMG4	ATF7IP	Activating transcription factor 7 interacting protein	5	11	8	352.244	287.314	345.994	313.105	224.848	272.812	168.153	183.316	151.343	232.202	246.832	253.519
CHCHD2_A0A4X1SZD7	CHCHD2	A0A4X1SZD7	0.00983175	0.0699014	0.276222	0.523576	0.0227281	0.634098	0.721	1	1	0.657	0.0712	0.754	FALSE	FALSE	FALSE	FALSE	FALSE	FALSE	FALSE	-0.425	0.271	-0.154	-0.0883	0.36	-0.0656	-0.264	0.161	0.00725	0.0956	A0A4X1SZD7	CHCHD2	Coiled-coil-helix-coiled-coil-helix domain containing 2	3	3	3	335.805	400.188	385.989	322.455	415.3	275.278	341.016	346.844	364.715	240.212	292.755	273.183
LYPLAL1_A0A4X1TMU7	LYPLAL1	A0A4X1TMU7	0.0110129	0.00231173	0.36798	0.235075	0.0190417	0.755001	0.721	1	1	0.375	0.063	0.843	FALSE	FALSE	FALSE	FALSE	FALSE	FALSE	FALSE	-0.489	0.637	0.148	0.198	0.439	-0.0504	-0.391	0.0978	0.246	0.0475	A0A4X1TMU7	LYPLAL1	palmitoyl-protein hydrolase	3	4	3	242.098	238.478	278.523	267.015	257.191	344.759	202.931	235.255	281.834	175.06	204.398	128.975
ATF2_A0A4X1UI98	ATF2	A0A4X1UI98	0.01097	0.204182	0.109243	0.010457	0.10436	0.000626225	0.721	1	1	0.0447	0.207	0.00761	FALSE	FALSE	FALSE	FALSE	FALSE	FALSE	FALSE	-0.254	0.111	-0.143	0.256	-0.145	-0.399	-0.0547	0.199	0.0559	-0.2	A0A4X1UI98	ATF2	Cyclic AMP-dependent transcription factor ATF-2	5	10	9	378.149	351.059	391.681	357.709	329.458	322.909	245.02	272.337	287.423	319.407	299.646	305.906
ACAD10_A0A4X1U026	ACAD10	A0A4X1U026	0.0107728	0.572894	0.00406105	0.183539	0.0720258	0.000443093	0.721	1	1	0.314	0.159	0.00611	FALSE	FALSE	FALSE	FALSE	FALSE	FALSE	FALSE	0.369	0.0687	0.438	-0.169	0.237	0.606	0.0157	-0.353	0.0845	0.253	A0A4X1U026	ACAD10	Acyl-CoA dehydrogenase family member 10	26	38	36	453.816	462.795	400.329	547.269	620.375	685.18	643.716	777.245	653.316	592.818	520.373	650.776
CROT_A0A287B7Y5	CROT	A0A287B7Y5	0.00976566	0.516904	0.0307776	0.0105837	0.00345056	0.546336	0.721	1	1	0.0451	0.0205	0.681	FALSE	FALSE	FALSE	FALSE	FALSE	FALSE	FALSE	-0.493	0.104	-0.389	-0.486	0.59	0.0967	-0.297	0.196	-0.193	0.293	A0A287B7Y5	CROT	Carnitine O-octanoyltransferase	11	17	15	714.474	750.426	900.313	549.179	591.785	640.611	887.658	1010.66	659.228	490.048	571.398	591.452
ALCAM_A0A5K1UB60	ALCAM	A0A5K1UB60	0.0107635	0.664849	0.0230749	0.0520865	0.109241	0.000642237	0.721	1	1	0.131	0.214	0.00771	FALSE	FALSE	FALSE	FALSE	FALSE	FALSE	FALSE	-0.599	0.0854	-0.513	0.422	-0.337	-0.935	-0.0869	0.512	-0.00147	-0.423	A0A5K1UB60	ALCAM	CD166 antigen	9	16	12	1404.07	1346.07	1003.04	882.006	934.661	770.997	625.259	473.482	807.583	949.574	764.187	731.926
RNF10_A0A8D0PIS0	RNF10	A0A8D0PIS0	0.0109437	0.231638	0.0949176	0.0165983	0.00200164	0.327558	0.721	1	1	0.0602	0.0147	0.478	FALSE	FALSE	FALSE	FALSE	FALSE	FALSE	FALSE	-0.635	0.259	-0.376	-0.585	0.845	0.21	-0.435	0.2	-0.175	0.41	A0A8D0PIS0	RNF10	E3 ubiquitin-protein ligase RNF10	5	11	6	241.219	205.503	269.993	214.404	116.802	204.722	331.838	296.901	217.786	139.258	110.516	165.914
PLCG2_A0A8D1E3N6	PLCG2	A0A8D1E3N6	0.0104873	0.286815	0.0712486	0.499318	0.680349	0.0216425	0.721	1	1	0.637	0.781	0.0726	FALSE	FALSE	FALSE	FALSE	FALSE	FALSE	FALSE	-1.04	0.372	-0.668	0.232	0.14	-0.899	-0.388	0.652	-0.0159	-0.248	A0A8D1E3N6	PLCG2	1-phosphatidylinositol 4,5-bisphosphate phosphodiesterase gamma	4	21	4	868.581	874.103	475.666	562.067	450.973	323.166	402.125	231.472	479.551	491.097	242.029	287.244
PDZD8_A0A8D1GGB6	PDZD8	A0A8D1GGB6	0.0104133	0.219812	0.0958929	0.686436	0.115349	0.185245	0.721	1	1	0.791	0.222	0.321	FALSE	FALSE	FALSE	FALSE	FALSE	FALSE	FALSE	-0.306	0.127	-0.179	-0.0405	0.168	-0.138	-0.15	0.156	-0.023	0.0175	A0A8D1GGB6	PDZD8	PDZ domain containing 8	14	25	23	370.653	345.283	369.648	348.282	323.603	281.291	288.992	352.151	323.321	264.613	295.238	298.996
TAB3_A0A8D1IUN8	TAB3	A0A8D1IUN8	0.00931658	0.0340248	0.465778	0.775179	0.0560229	0.317705	0.721	1	1	0.855	0.133	0.469	FALSE	FALSE	FALSE	FALSE	FALSE	FALSE	FALSE	-0.432	0.33	-0.102	0.0394	0.291	-0.141	-0.263	0.169	0.0669	0.0274	A0A8D1IUN8	TAB3	TGF-beta activated kinase 1 (MAP3K7) binding protein 3	2	5	2	52.2396	51.7317	67.0109	46.362	61.5534	44.5479	53.2004	35.4543	40.0469	23.4042	23.151	43.5338
PPP3CC_A0A8D1P616	PPP3CC	A0A8D1P616	0.010742	0.838266	0.0153508	0.106897	0.0757747	0.277695	0.721	1	1	0.214	0.165	0.428	FALSE	FALSE	FALSE	FALSE	FALSE	FALSE	FALSE	-0.423	0.0283	-0.395	-0.24	0.268	-0.155	-0.18	0.244	-0.152	0.0881	A0A8D1P616	PPP3CC	Serine/threonine-protein phosphatase	3	6	3	172.98	203.755	183.307	116.611	164.437	118.394	180.182	127.97	170.486	139.524	118.03	125.926
AFAP1L2_A0A8W4F8E4	AFAP1L2	A0A8W4F8E4	0.0106056	0.135568	0.161219	0.0189571	0.26804	0.00154994	0.721	1	1	0.0654	0.408	0.0133	FALSE	FALSE	FALSE	FALSE	FALSE	FALSE	FALSE	0.592	-0.307	0.286	-0.528	0.222	0.814	0.169	-0.423	-0.137	0.391	A0A8W4F8E4	AFAP1L2	Actin filament associated protein 1 like 2	0	6	0	29.3739		35.1287	65.6323	39.6361	53.8012	147.553	66.3899	72.3298	60.1927	78.246	88.9285
HSPA12A_A0A4X1T0J1	HSPA12A	A0A4X1T0J1	0.0109495	0.955335	0.00993269	0.00723325	0.00656896	6.67718e-05	0.721	1	1	0.0353	0.0313	0.00212	FALSE	FALSE	FALSE	FALSE	FALSE	TRUE	TRUE	0.874	0.0161	0.89	-0.943	0.959	1.83	-0.0252	-0.899	-0.00914	0.934	A0A4X1T0J1	HSPA12A	Heat shock protein family A (Hsp70) member 12A	2	8	2	75.8641	34.4175	77.8689	133.909	217.705	124.044	262.884	285.8	487.232	131.984	115.808	222.964
AHNAK2_A0A286ZXM0	AHNAK2	A0A286ZXM0	0.00992099	0.0589788	0.320594	0.00154223	7.52824e-05	0.00849604	0.721	1	1	0.0137	0.0025	0.0392	FALSE	FALSE	FALSE	TRUE	TRUE	TRUE	TRUE	-2.18	1.46	-0.718	-2.96	4.43	2.24	-2.02	0.164	-0.554	2.41	A0A286ZXM0	AHNAK2	PDZ domain-containing protein	7	55	17	2639.02	2371.61	5376.78	2958.25	3824.67	647.93	13869.7	26154.9	10310.9	392.007	1411.73	557.203
TOMM34_A0A287BPA2	TOMM34	A0A287BPA2	0.011321	0.168508	0.137701	0.0518211	0.486148	0.00338533	0.728	1	1	0.13	0.624	0.0214	FALSE	FALSE	FALSE	FALSE	FALSE	TRUE	TRUE	-1.12	0.538	-0.585	0.801	-0.262	-1.39	-0.35	0.774	0.188	-0.612	A0A287BPA2	TOMM34	Mitochondrial import receptor subunit TOM34	5	14	6	671.319	684.379	587.514	476.098	431.42	355.94	381.688	166.835	147.054	299.31	454.041	141.133
PTEN_F2Z5H1	PTEN	F2Z5H1	0.0115116	0.109602	0.212383	2.65339e-06	5.57956e-07	1.02301e-05	0.728	1	1	0.000425	0.000183	0.000808	FALSE	FALSE	FALSE	TRUE	TRUE	FALSE	TRUE	0.328	-0.187	0.142	1.01	-1.19	-0.866	0.427	0.0991	0.241	-0.767	F2Z5H1	PTEN	Phosphatidylinositol 3,4,5-trisphosphate 3-phosphatase and dual-specificity protein phosphatase PTEN	5	12	7	432.298	391.738	395.926	421.322	456.559	495.448	204.345	178.276	211.216	593.658	460.254	536.623
TUBA8_A0A8D1RXR4	TUBA8	A0A8D1RXR4	0.0118863	0.26944	0.0866087	0.0205589	0.14525	0.00091687	0.728	1	1	0.0694	0.263	0.00962	FALSE	FALSE	FALSE	FALSE	FALSE	TRUE	TRUE	1.02	-0.388	0.631	-0.913	0.525	1.54	0.221	-0.799	-0.168	0.746	A0A8D1RXR4	TUBA8	Tubulin alpha chain	1	1	1	618.775	887.658	972.914	726.204	2235.87	1321.42	2324.76	2437.94	2635.07	1944.22	1789.9	1448.06
PEPD_A0A5G2QM19	PEPD	A0A5G2QM19	0.011909	0.00423657	0.551576	0.00577916	0.855145	0.0163953	0.728	1	1	0.0308	0.907	0.06	FALSE	FALSE	FALSE	FALSE	FALSE	FALSE	FALSE	-0.445	0.534	0.0893	0.507	0.0271	-0.418	-0.251	0.193	0.283	-0.224	A0A5G2QM19	PEPD	Peptidase D	17	21	18	2326.61	2343.24	2100.51	2273.86	2428.38	2563.08	1804.47	1651.62	1578.31	1481.64	2137.93	1446.73
SPRY4_A0A4X1SS05	SPRY4	A0A4X1SS05	0.0116189	0.122266	0.193353	0.869966	0.0931253	0.248039	0.728	1	1	0.919	0.191	0.396	FALSE	FALSE	FALSE	FALSE	FALSE	FALSE	FALSE	-1.08	0.591	-0.488	-0.0588	0.65	-0.429	-0.58	0.499	0.011	0.0698	A0A4X1SS05	SPRY4	Sprouty RTK signaling antagonist 4	0	2	0	58.4363	64.4596	75.715	50.7943		39.8341	48.4005	24.1244	26.5743		19.1608	37.5975
ACSL3_A0A8D0LEP8	ACSL3	A0A8D0LEP8	0.0116178	0.653616	0.00533308	0.493313	0.808738	0.0177583	0.728	1	1	0.631	0.875	0.0632	FALSE	FALSE	FALSE	FALSE	FALSE	FALSE	FALSE	-0.516	-0.0774	-0.593	-0.119	0.0416	-0.474	-0.12	0.396	-0.197	-0.0784	A0A8D0LEP8	ACSL3	long-chain-fatty-acid--CoA ligase	13	25	23	2728.47	2896.81	2954.99	2560.5	1640.13	1611.75	2201.94	1960.14	1981.95	1791.17	2293.04	1968.43
RP2_A0A8D0LY18	RP2	A0A8D0LY18	0.0116558	0.53147	0.0353214	0.263769	0.0968808	0.240122	0.728	1	1	0.408	0.196	0.387	FALSE	FALSE	FALSE	FALSE	FALSE	FALSE	FALSE	-0.447	0.094	-0.353	-0.172	0.266	-0.181	-0.202	0.245	-0.108	0.0641	A0A8D0LY18	RP2	Protein XRP2	3	4	3	470.547	448.848	520.887	350.81	360.08	394.786	386.045	361.466	505.009	271.335	403.492	363.287
CYP2S1_M3VK37	CYP2S1	M3VK37	0.0118909	0.630815	0.027763	0.00801677	0.00351859	0.48308	0.728	1	1	0.0377	0.0208	0.625	FALSE	FALSE	FALSE	TRUE	TRUE	FALSE	TRUE	-0.997	0.161	-0.836	-1.07	1.23	0.237	-0.598	0.399	-0.437	0.636	M3VK37	CYP2S1	Cytochrome P450	9	13	11	903.656	948.006	673.359	840.944	343.555	304.922	1054.56	800.251	1139.87	300.156	505.353	410.373
LGALS4_Q29058	LGALS4	Q29058	0.0116933	0.0461402	0.440565	0.390919	0.197831	0.120052	0.728	1	1	0.537	0.327	0.237	FALSE	FALSE	FALSE	FALSE	FALSE	FALSE	FALSE	-2.8	2.07	-0.731	0.816	1.26	-1.55	-1.53	1.27	0.539	-0.277	Q29058	LGALS4	Galectin-4	0	9	0	909.379	927.154	494.619	687.435	1450.42	54.7539	88.6798	160.031	629.336	142.043		64.8346
CASP1_Q9N2I1	CASP1	Q9N2I1	0.0142769	0.276191	0.100392	3.75389e-05	0.000162753	5.10201e-06	0.741	1	1	0.00195	0.00364	0.000521	FALSE	FALSE	FALSE	TRUE	TRUE	TRUE	TRUE	-1.12	0.437	-0.686	2.66	-2.22	-3.34	0.165	1.29	0.601	-2.05	Q9N2I1	CASP1	Caspase-1	0	7	0	1106.1	1207.37	639.276	502.84	617.455	620.149				680.634	535.867	184.14
SPARC_P20112	SPARC	P20112	0.0143161	0.45247	0.054407	0.000296836	0.000933558	1.88245e-05	0.741	1	1	0.00547	0.00939	0.00106	FALSE	FALSE	FALSE	TRUE	TRUE	TRUE	TRUE	-1.22	0.321	-0.896	2.23	-1.91	-3.12	0.092	1.31	0.413	-1.81	P20112	SPARC	SPARC	0	5	0	216.035	109.163	64.9672	108.278		55.0179				12.6752	22.4864	38.8705
TGFB1_P07200	TGFB1	P07200	0.0133895	0.373808	0.0654643	5.66159e-06	1.5279e-05	8.18424e-07	0.741	1	1	0.000668	0.00112	0.000185	FALSE	FALSE	FALSE	TRUE	TRUE	TRUE	TRUE	-0.459	0.142	-0.316	1.33	-1.19	-1.65	0.147	0.606	0.29	-1.04	P07200	TGFB1	Transforming growth factor beta-1 proprotein	4	13	5	474.396	470.506	334.53	347.468	318.255	331.309	124.938	72.4811	100.962	322.601	299.665	269.376
TACR1_A0A8D0SHH3	TACR1	A0A8D0SHH3	0.0138749	0.0592408	0.414902	0.0783722	0.00219652	0.292811	0.741	1	1	0.173	0.0156	0.444	FALSE	FALSE	FALSE	FALSE	TRUE	FALSE	TRUE	1.73	-1.23	0.493	1.14	-2.37	-0.644	1.33	-0.394	0.099	-1.04	A0A8D0SHH3	TACR1	Substance-P receptor	0	2	0						23.0355				48.8989		47.3443
CLMN_A0A8D0TQL0	CLMN	A0A8D0TQL0	0.0125955	0.11922	0.212594	0.00058177	0.00876876	9.23081e-05	0.741	1	1	0.00782	0.0376	0.00257	FALSE	FALSE	FALSE	FALSE	FALSE	TRUE	TRUE	-0.601	0.338	-0.264	0.981	-0.643	-1.24	-0.0738	0.527	0.264	-0.717	A0A8D0TQL0	CLMN	Calponin-homology (CH) domain-containing protein	2	26	3	144.621	145.229	157.125	126.629	120.626	105.648	31.7896	27.8814	33.47	132.169	86.512	42.4929
PLCXD1_A0A0B8RVL3	PLCXD1	A0A0B8RVL3	0.0137978	0.0812579	0.321458	0.000750265	0.0174977	0.000169413	0.741	1	1	0.00908	0.0594	0.00363	FALSE	FALSE	FALSE	FALSE	FALSE	TRUE	TRUE	-0.594	0.386	-0.208	0.952	-0.566	-1.16	-0.103	0.49	0.283	-0.67	A0A0B8RVL3	PLCXD1	Phosphatidylinositol-specific phospholipase C, X domain containing 1	3	10	3	192.254	202.081	158.36	125.001	160.177	181.671	34.7468	38.02	89.3283	88.5506	140.1	93.4501
KIAA0930_A0A287AG38	KIAA0930	A0A287AG38	0.0128686	0.273508	0.0919059	0.0690657	0.00959884	0.866477	0.741	1	1	0.158	0.0397	0.919	FALSE	FALSE	FALSE	FALSE	FALSE	FALSE	FALSE	-0.454	0.174	-0.28	-0.306	0.48	0.0259	-0.277	0.177	-0.103	0.203	A0A287AG38	KIAA0930	KIAA0930	4	9	4	3348.59	3966.3	3834.78	2935.46	3644.72	2697.18	4193.74	4155.26	3099.33	2604.35	2831.26	2743.25
GNPAT_A0A287B7T2	GNPAT	A0A287B7T2	0.0136937	0.0380179	0.563964	0.1333	0.00243802	0.323896	0.741	1	1	0.25	0.0166	0.474	FALSE	FALSE	FALSE	FALSE	FALSE	FALSE	FALSE	0.387	-0.31	0.0773	0.212	-0.522	-0.134	0.305	-0.0825	-0.00516	-0.217	A0A287B7T2	GNPAT	Dihydroxyacetone phosphate acyltransferase	5	17	8	188.784	203.405	205.633	202.47	252.589	193.014	164.799	208.48	150.359	271.715	249.547	314.528
MAT2A_A0A287BPL7	MAT2A	A0A287BPL7	0.0129427	0.04031	0.521628	0.517931	0.0128102	0.995302	0.741	1	1	0.653	0.0484	0.998	FALSE	FALSE	FALSE	FALSE	FALSE	FALSE	FALSE	0.617	-0.482	0.136	0.137	-0.619	-0.00123	0.429	-0.188	-0.0522	-0.189	A0A287BPL7	MAT2A	S-adenosylmethionine synthase	12	16	15	2137.96	2176.43	1889.15	2170.06	2432.03	2272.99	2218.07	1691.67	2337.78	2482.52	2887.96	4685.96
MARVELD2_A0A4X1UIW4	MARVELD2	A0A4X1UIW4	0.0139358	0.0371022	0.579851	0.00412988	0.224148	0.00164362	0.741	1	1	0.0252	0.359	0.0138	FALSE	FALSE	FALSE	FALSE	FALSE	FALSE	FALSE	-0.301	0.243	-0.0579	0.375	-0.131	-0.433	-0.103	0.198	0.14	-0.235	A0A4X1UIW4	MARVELD2	Uncharacterized protein	4	7	4	141.014	145.02	153.956	137.403	133.411	150.973	105.753	83.018	88.3508	98.4017	132.221	102.408
BBIP1_A0A4X1TEA3	BBIP1	A0A4X1TEA3	0.0132708	0.343584	0.0721277	0.290607	0.905584	0.0107889	0.741	1	1	0.436	0.94	0.0464	FALSE	FALSE	FALSE	FALSE	FALSE	FALSE	FALSE	0.449	-0.149	0.3	-0.167	0.0182	0.467	0.145	-0.304	-0.0037	0.163	A0A4X1TEA3	BBIP1	BBSome interacting protein 1	1	2	1	28.2004	36.0236	51.4605	71.3825	42.2841	64.2883	82.306	61.9298	56.2747	82.129	57.6161	69.3065
SEC23A_A0A4X1TF27	SEC23A	A0A4X1TF27	0.0143842	0.213324	0.134496	0.0188183	0.171937	0.00128589	0.741	1	1	0.0651	0.297	0.0118	FALSE	FALSE	FALSE	FALSE	FALSE	FALSE	FALSE	-0.426	0.192	-0.235	0.404	-0.212	-0.639	-0.101	0.325	0.0902	-0.314	A0A4X1TF27	SEC23A	Protein transport protein SEC23	16	26	23	1387.17	1431.73	1370	1187.72	1130.06	1250.04	691.44	988.615	986.378	1083.69	865.616	1191.4
SLTM_A0A4X1TQ74	SLTM	A0A4X1TQ74	0.0134753	0.0563605	0.421544	0.188693	0.472084	0.0483372	0.741	1	1	0.321	0.612	0.127	FALSE	FALSE	FALSE	FALSE	FALSE	FALSE	FALSE	-0.278	0.2	-0.0777	0.131	0.0693	-0.209	-0.137	0.141	0.0633	-0.0675	A0A4X1TQ74	SLTM	SAFB like transcription modulator	14	31	21	780.98	818.183	853.703	817.713	747.375	769.814	769.628	703.474	627.971	646.402	711.297	661.599
AGPAT4_A0A4X1VW82	AGPAT4	A0A4X1VW82	0.0135171	0.281875	0.093056	0.166026	0.0251441	0.724414	0.741	1	1	0.293	0.0763	0.821	FALSE	FALSE	FALSE	FALSE	FALSE	FALSE	FALSE	-0.621	0.236	-0.385	-0.31	0.546	-0.0752	-0.351	0.27	-0.115	0.195	A0A4X1VW82	AGPAT4	1-acyl-sn-glycerol-3-phosphate acyltransferase delta	4	5	4	163.957	125.583	175.811	132.523	97.0163	96.8315	128.766	188.894	109.833	49.3164	109.505	100.467
AKR7A2_A0A4X1W617	AKR7A2	A0A4X1W617	0.0138339	0.131585	0.210457	0.108168	0.905241	0.0112363	0.741	1	1	0.215	0.94	0.0472	FALSE	FALSE	FALSE	FALSE	FALSE	FALSE	FALSE	-0.449	0.248	-0.202	0.266	-0.0184	-0.468	-0.17	0.28	0.078	-0.188	A0A4X1W617	AKR7A2	NADP-dependent oxidoreductase domain-containing protein	11	14	14	4067.68	3760.94	3029.33	2780.24	3684.11	3022.76	2912.82	2254.94	2633.54	2865.99	2618.42	2473.91
CKAP4_A0A4X1W7F8	CKAP4	A0A4X1W7F8	0.0140388	0.990176	0.0143446	0.547851	0.539912	0.0415766	0.741	1	1	0.679	0.67	0.114	FALSE	FALSE	FALSE	FALSE	FALSE	FALSE	FALSE	-0.382	0.00162	-0.381	-0.08	0.0816	-0.301	-0.116	0.266	-0.115	-0.0348	A0A4X1W7F8	CKAP4	Cytoskeleton-associated protein 4	37	40	39	11769.1	11793.6	9666.12	10181.5	7683.13	7912.16	8269.36	8794.58	9907.25	8851.79	8597.38	8212.51
STX7_A0A5G2R847	STX7	A0A5G2R847	0.0128679	0.172542	0.151305	0.0139771	0.00125725	0.185833	0.741	1	1	0.054	0.0112	0.322	FALSE	FALSE	FALSE	FALSE	FALSE	FALSE	FALSE	-0.519	0.252	-0.267	-0.511	0.763	0.244	-0.384	0.136	-0.131	0.38	A0A5G2R847	STX7	Syntaxin-7	7	10	8	1847.23	1898.49	2419.4	1818.58	1955.37	1380.36	2214.47	2952.36	2184.41	1534.34	1431.43	1316.36
CHMP5_A0A8D0X5L1	CHMP5	A0A8D0X5L1	0.0126649	0.103537	0.242939	0.773013	0.0634256	0.367074	0.741	1	1	0.853	0.145	0.517	FALSE	FALSE	FALSE	FALSE	FALSE	FALSE	FALSE	-0.351	0.207	-0.144	-0.0343	0.241	-0.109	-0.2	0.151	0.00735	0.0416	A0A8D0X5L1	CHMP5	Charged multivesicular body protein 5	3	5	5	656.966	617.465	648.041	521.732	645.851	579.155	555.939	618.334	589.66	579.808	432.623	489.163
MRM2_A0A8D0XXL5	MRM2	A0A8D0XXL5	0.0142938	0.22927	0.123734	0.0188161	0.159449	0.00118569	0.741	1	1	0.0651	0.281	0.0113	FALSE	FALSE	FALSE	FALSE	FALSE	FALSE	FALSE	0.256	-0.111	0.145	-0.242	0.132	0.388	0.0589	-0.197	-0.0519	0.19	A0A8D0XXL5	MRM2	rRNA methyltransferase 2, mitochondrial	2	4	2	40.9506	46.6414	36.9107	46.51	52.7611	56.0875	60.7687	71.6902	61.1157	54.0814	61.0321	60.4207
NUBP2_A0A8W4FLD3	NUBP2	A0A8W4FLD3	0.0138747	0.106933	0.255073	0.163643	0.00839104	0.773147	0.741	1	1	0.29	0.0365	0.856	FALSE	FALSE	FALSE	FALSE	FALSE	FALSE	FALSE	0.4	-0.238	0.162	0.202	-0.44	-0.0397	0.269	-0.131	0.0315	-0.17	A0A8W4FLD3	NUBP2	NUBP iron-sulfur cluster assembly factor 2, cytosolic	4	5	4	213.621	189.347	226.02	302.331	191.959	241.327	219.945	200.683	176.151	283.136	280.689	318.692
ROMO1_A1XQR6	ROMO1	A1XQR6	0.0140915	0.982579	0.0135633	0.425373	0.437553	0.0560464	0.741	1	1	0.57	0.58	0.14	FALSE	FALSE	FALSE	FALSE	FALSE	FALSE	FALSE	-0.492	-0.00371	-0.496	-0.138	0.134	-0.358	-0.156	0.336	-0.159	-0.0216	A1XQR6	ROMO1	Reactive oxygen species modulator 1	2	2	2	355.801	386.977	362.342	289.07	236.017	227.165	187.845	307.413	346.15	234.221	245.192	272.654
LYRM1_F1RPB6	LYRM1	F1RPB6	0.0129391	0.0272521	0.672614	0.394224	0.121099	0.214518	0.741	1	1	0.54	0.23	0.357	FALSE	FALSE	FALSE	FALSE	FALSE	FALSE	FALSE	0.51	-0.436	0.0735	-0.15	-0.286	0.224	0.308	-0.202	-0.128	0.022	F1RPB6	LYRM1	LYR motif containing 1	4	6	6	473.716	426.952	498.857	454.816	503.951	533.827	491.355	496.166	674.837	766.159	518.061	826.053
PPIF_F1S2E3	PPIF	F1S2E3	0.0144158	0.10971	0.257505	0.00134095	0.0245064	0.000229645	0.741	1	1	0.0127	0.0749	0.00419	FALSE	FALSE	FALSE	TRUE	FALSE	TRUE	TRUE	1.1	-0.65	0.445	-1.63	0.981	2.08	0.191	-0.904	-0.459	1.17	F1S2E3	PPIF	Peptidyl-prolyl cis-trans isomerase	3	4	5	1009.14	1253.66	947.662	2315.71	1047.93	1313.74	7125.42	4629.65	3022.34	1600.42	3233.72	2502.18
MT-CO1_O79876	MT-CO1	O79876	0.0143331	0.0455068	0.514614	0.984199	0.0471027	0.502342	0.741	1	1	0.99	0.118	0.643	FALSE	FALSE	FALSE	FALSE	FALSE	FALSE	FALSE	0.266	-0.205	0.0607	-0.00182	-0.203	0.0625	0.169	-0.0973	-0.0366	-0.0348	O79876	MT-CO1	Cytochrome c oxidase subunit 1	3	4	3	1298.93	1108.42	1062.51	1199.83	1260.74	1180.29	1210.6	1130.82	1275.15	1376	1418.63	1438.47
CDH13_A0A8D0USM9	CDH13	A0A8D0USM9	0.0125332	0.512429	0.0400503	0.000987056	0.0028747	3.9692e-05	0.741	1	1	0.0109	0.0182	0.00163	FALSE	FALSE	FALSE	TRUE	TRUE	TRUE	TRUE	2.16	-0.483	1.68	-3.27	2.79	4.95	-0.0363	-2.2	-0.519	2.75	A0A8D0USM9	CDH13	Cadherin-13	0	12	0				54.0232			219.726	471.72	188.986		44.2099
LY6D_A0A8D1GMK3	LY6D	A0A8D1GMK3	0.0141647	0.536198	0.0423747	6.52885e-05	2.9938e-05	0.00175616	0.741	1	1	0.00245	0.00149	0.0144	FALSE	FALSE	FALSE	TRUE	TRUE	TRUE	TRUE	-2.82	0.609	-2.21	-6.23	6.84	4.02	-2.57	0.252	-1.96	4.27	A0A8D1GMK3	LY6D	Lymphocyte antigen 6 family member D	0	1	0	297.451	396.95	117.216	127.755			13926.6	3414.76	2178.89
TENT2_A0A480IK66	TENT2	A0A480IK66	0.0145943	0.00935048	0.79883	0.594739	0.00374031	0.436143	0.745	1	1	0.717	0.0217	0.584	FALSE	FALSE	FALSE	FALSE	FALSE	FALSE	FALSE	-0.455	0.495	0.0403	-0.0847	0.58	0.125	-0.382	0.0723	0.113	0.197	A0A480IK66	TENT2	polynucleotide adenylyltransferase	0	2	0	49.5367	61.9454	51.2546	47.3097	43.0054	89.1457		55.3263	69.5308		30.4317	31.7462
LAMA5_A0A8W4FFH5	LAMA5	A0A8W4FFH5	0.0147337	0.786064	0.0237475	0.842003	0.942284	0.0167275	0.748	1	1	0.902	0.965	0.0608	FALSE	FALSE	FALSE	FALSE	FALSE	FALSE	FALSE	-0.381	0.0361	-0.345	0.0265	0.00961	-0.371	-0.107	0.274	-0.0706	-0.0971	A0A8W4FFH5	LAMA5	Laminin subunit alpha 5	24	43	36	587.504	588.875	487.955	537.797	366.294	398.075	402.714	428.114	409.154	379.687	430.584	444.975
ARL6IP5_Q56P28	ARL6IP5	Q56P28	0.0149463	0.595581	0.0381963	0.909228	0.675419	0.0312795	0.754	1	1	0.945	0.778	0.0932	FALSE	FALSE	FALSE	FALSE	FALSE	FALSE	FALSE	-0.483	0.0902	-0.393	0.0192	0.071	-0.412	-0.161	0.322	-0.0709	-0.0901	Q56P28	ARL6IP5	PRA1 family protein 3	3	5	4	2786.58	2775.66	2725.43	2208.63	2148.9	1973.93	1727.46	2861.41	1778.86	1888.14	1996.68	2074.76
RPS6KA5_A0A4X1STI8	RPS6KA5	A0A4X1STI8	0.0157118	0.271102	0.112304	0.000627376	0.000122648	0.0101794	0.757	1	1	0.00817	0.00318	0.0444	FALSE	FALSE	FALSE	TRUE	TRUE	FALSE	TRUE	0.777	-0.311	0.466	1.31	-1.62	-0.845	0.678	-0.0994	0.366	-0.945	A0A4X1STI8	RPS6KA5	Ribosomal protein S6 kinase A5	2	15	2	122.776	93.567	163.091	114.325	237.057	249.881	38.7352	40.7532	52.0519	289.404	168.736	310.187
GALNT7_A0A4X1V348	GALNT7	A0A4X1V348	0.016061	0.540482	0.0474576	0.000235322	0.000582902	1.42762e-05	0.757	1	1	0.00484	0.00734	0.000931	FALSE	FALSE	FALSE	FALSE	FALSE	TRUE	TRUE	-0.499	0.109	-0.39	0.964	-0.855	-1.35	0.0615	0.561	0.171	-0.793	A0A4X1V348	GALNT7	Polypeptide N-acetylgalactosaminyltransferase	16	29	20	1621.59	1577.75	1047.42	1119.81	1076.78	980.759	440.71	535.281	567.364	1145.69	855.249	960.062
CD9_Q8WMQ3	CD9	Q8WMQ3	0.0156617	0.00325528	0.370596	0.00118533	0.538719	0.0053425	0.757	1	1	0.0118	0.669	0.0289	FALSE	FALSE	FALSE	FALSE	FALSE	FALSE	FALSE	-0.444	0.586	0.143	0.684	-0.0971	-0.541	-0.233	0.21	0.353	-0.33	Q8WMQ3	CD9	CD9 antigen	4	6	4	5816.78	6083.17	6115.29	6373.45	7827.26	5981.23	3717.77	5172.12	3633.05	4894.94	4211.45	4283.54
TXNL4A_A0A287A0V4	TXNL4A	A0A287A0V4	0.0162693	0.540377	0.0480818	0.642901	0.292224	0.106521	0.757	1	1	0.757	0.435	0.219	FALSE	FALSE	FALSE	FALSE	FALSE	FALSE	FALSE	0.305	-0.0669	0.238	0.0505	-0.117	0.187	0.122	-0.182	0.0553	0.00486	A0A287A0V4	TXNL4A	Thioredoxin-like protein	6	8	7	499.804	463.802	545.357	538.01	706.555	582.527	587.268	560.679	577.546	639.93	633.362	639.73
LBP_A0A287B5Y6	LBP	A0A287B5Y6	0.0162319	0.242176	0.131257	0.195152	0.887299	0.012664	0.757	1	1	0.328	0.929	0.0509	FALSE	FALSE	FALSE	FALSE	FALSE	FALSE	FALSE	-1.06	0.457	-0.604	0.51	-0.0534	-1.11	-0.366	0.695	0.0907	-0.419	A0A287B5Y6	LBP	Lipopolysaccharide-binding protein	1	4	1	612.044	772.829	189.415	283.44	312.883	265.849	218.395	159.619	170.485	195.48	173.727	220.79
RO60_A0A287B6J4	RO60	A0A287B6J4	0.0158625	0.944476	0.0179241	0.778168	0.725727	0.0294291	0.757	1	1	0.857	0.815	0.0897	FALSE	FALSE	FALSE	FALSE	FALSE	FALSE	FALSE	0.313	-0.0077	0.305	0.0312	-0.0389	0.274	0.0898	-0.223	0.0821	0.0509	A0A287B6J4	RO60	Ro60, Y RNA binding protein	15	23	22	1185.45	1169.47	1227.55	1650.79	1321.4	1538.27	1626.56	1400.93	1344.87	1608.37	1515.26	1415.54
TAF6_A0A4X1U8Z3	TAF6	A0A4X1U8Z3	0.0162689	0.0335799	0.681128	0.0371048	0.954547	0.01798	0.757	1	1	0.103	0.973	0.0638	FALSE	FALSE	FALSE	FALSE	FALSE	FALSE	FALSE	-0.232	0.198	-0.034	0.193	0.0047	-0.227	-0.109	0.123	0.0893	-0.104	A0A4X1U8Z3	TAF6	Transcription initiation factor TFIID subunit 6	9	20	14	207.126	218.08	197.185	204.843	203.501	201.576	164.982	160.518	172.882	178.428	151.582	183.629
BNIP1_A0A4X1UAX1	BNIP1	A0A4X1UAX1	0.015672	0.773054	0.00946399	0.23565	0.357009	0.0808618	0.757	1	1	0.376	0.5	0.181	FALSE	FALSE	FALSE	FALSE	FALSE	FALSE	FALSE	-0.225	-0.023	-0.248	-0.0978	0.0749	-0.151	-0.0693	0.156	-0.0923	0.00553	A0A4X1UAX1	BNIP1	BCL2 interacting protein 1	7	9	9	985.248	969.314	952.712	843	744.897	860.387	868.044	881.024	849.372	868.907	804.432	820.44
MGST3_Q2EN77	MGST3	Q2EN77	0.0152283	0.39065	0.0701928	0.00125938	0.0053335	7.28238e-05	0.757	1	1	0.0123	0.0275	0.00226	FALSE	FALSE	FALSE	FALSE	FALSE	FALSE	FALSE	0.291	-0.0894	0.202	-0.443	0.353	0.645	0.00688	-0.285	-0.0825	0.36	Q2EN77	MGST3	Microsomal glutathione S-transferase 3	3	4	3	1469.1	1528.44	1716.41	1790.79	1660.93	2040.89	2452.24	2420.49	2570.23	2028.12	2000.14	1831.58
SLC25A6_Q6QRN9	SLC25A6	Q6QRN9	0.0160494	0.0233373	0.831352	0.000187863	0.0117957	0.000139899	0.757	1	1	0.00435	0.0458	0.00323	FALSE	FALSE	FALSE	FALSE	FALSE	FALSE	FALSE	0.299	-0.276	0.0226	-0.594	0.317	0.616	0.0644	-0.234	-0.212	0.382	Q6QRN9	SLC25A6	ADP/ATP translocase 3	5	7	6	11323.9	12454.9	12755.5	13274.5	13059.2	11117.8	17070.6	18409.3	20857.8	15144.5	14743.2	15567.5
SLC2A13_F1SHN8	SLC2A13	F1SHN8	0.0160833	0.0369662	0.637356	0.000281616	1.39932e-05	0.000566863	0.757	1	1	0.00537	0.00107	0.00712	FALSE	FALSE	FALSE	FALSE	FALSE	FALSE	FALSE	-0.332	0.276	-0.0558	-0.626	0.902	0.57	-0.377	-0.0457	-0.101	0.524	F1SHN8	SLC2A13	Solute carrier family 2 member 13	3	5	3	47.2269	51.2472	59.7026	65.7709	38.6453	45.9921	79.457	113.405	99.316	30.6915	33.8426	30.1987
ATPAF1_A0A8D0YY03	ATPAF1	A0A8D0YY03	0.0154646	0.0960466	0.306367	0.180713	0.00837023	0.725483	0.757	1	1	0.311	0.0364	0.821	FALSE	FALSE	FALSE	FALSE	FALSE	FALSE	FALSE	0.392	-0.247	0.145	0.194	-0.441	-0.0486	0.27	-0.122	0.0229	-0.171	A0A8D0YY03	ATPAF1	ATP synthase mitochondrial F1 complex assembly factor 1	5	6	6	169.196	139.92	142.301	152.601	180.909	186.135	134.57	162.763	123.059	217.54	174.837	254.331
STEAP2_F1S336	STEAP2	F1S336	0.0161191	0.226352	0.14029	2.46694e-05	6.03994e-06	0.000185001	0.757	1	1	0.00151	0.000704	0.00381	FALSE	FALSE	FALSE	TRUE	TRUE	TRUE	TRUE	-0.716	0.319	-0.397	-1.82	2.14	1.43	-0.795	-0.0785	-0.475	1.35	F1S336	STEAP2	Metalloreductase STEAP2 isoform X1	5	9	5	216.27	299.464	162.565	214.715	152.698	116.302	689.059	593.558	733.4	177.322	87.4988	97.234
GNAQ_Q2PKF4	GNAQ	Q2PKF4	0.0151196	0.188494	0.160206	0.341699	0.036763	0.615026	0.757	1	1	0.49	0.099	0.738	FALSE	FALSE	FALSE	FALSE	FALSE	FALSE	FALSE	-0.438	0.211	-0.227	-0.149	0.36	-0.0775	-0.252	0.185	-0.0412	0.108	Q2PKF4	GNAQ	Guanine nucleotide-binding protein G(q) subunit alpha	9	11	10	1261.05	1247.29	1213.51	1315.71	1083.65	836.173	1114.64	1293.49	1115.35	920.252	1002.75	824.947
TIMM23B_A0A4X1VE54	TIMM23B	A0A4X1VE54	0.0165539	0.495437	0.0553955	0.0112676	0.00345751	0.372834	0.762	1	1	0.0472	0.0205	0.523	FALSE	FALSE	FALSE	FALSE	FALSE	FALSE	FALSE	-0.446	0.11	-0.336	-0.481	0.591	0.145	-0.287	0.159	-0.177	0.304	A0A4X1VE54	TIMM23B	Mitochondrial import inner membrane translocase subunit TIM23	3	4	4	458.776	438.565	406.912	367.872	359.553	288.528	439.231	458.151	554.735	233.758	381.975	326.72
AHCYL2_A0A5G2R934	AHCYL2	A0A5G2R934	0.0165657	0.206366	0.00176615	0.0089945	0.00101117	2.2029e-05	0.762	1	1	0.0408	0.00982	0.00114	FALSE	FALSE	FALSE	FALSE	FALSE	TRUE	TRUE	0.482	0.227	0.709	-0.542	0.769	1.25	-0.128	-0.61	0.0983	0.641	A0A5G2R934	AHCYL2	Adenosylhomocysteinase like 2	3	5	3	38.5368	22.651	52.6321	87.6087	86.1327	102.006	170.09	152.227	128.105	85.6276	82.735	46.8112
CD81_A0A286ZTI5	CD81	A0A286ZTI5	0.0169615	0.113543	0.28608	0.0647868	0.740398	0.00949397	0.768	1	1	0.152	0.825	0.0423	FALSE	FALSE	FALSE	FALSE	FALSE	FALSE	FALSE	-0.493	0.299	-0.194	0.358	-0.0587	-0.552	-0.183	0.31	0.116	-0.242	A0A286ZTI5	CD81	CD81 molecule	3	4	3	307.32	346.408	191.081	229.784	248.443	230.207	139.808	178.863	188.356	164.643	176.119	209.148
APBB1IP_A0A286ZVU8	APBB1IP	A0A286ZVU8	0.0168742	0.314335	0.101269	0.0389729	0.217545	0.00189991	0.768	1	1	0.107	0.352	0.015	FALSE	FALSE	FALSE	FALSE	FALSE	FALSE	FALSE	-0.485	0.179	-0.305	0.402	-0.223	-0.708	-0.11	0.374	0.069	-0.333	A0A286ZVU8	APBB1IP	Amyloid beta A4 precursor protein-binding family B member 1-interacting protein	1	2	1	102.529	109.082	121.739	100.906	75.4101	70.6081	35.9436	52.8867	47.4815	85.5022	38.5543	80.3707
RFXANK_A0A8D1CAL0	RFXANK	A0A8D1CAL0	0.0169287	0.83963	0.0241624	0.00543441	0.00385569	0.399807	0.768	1	1	0.0299	0.022	0.549	FALSE	FALSE	FALSE	FALSE	FALSE	FALSE	FALSE	0.321	-0.0233	0.298	0.396	-0.42	-0.0986	0.191	-0.13	0.168	-0.229	A0A8D1CAL0	RFXANK	Regulatory factor X associated ankyrin containing protein	1	3	1	45.6429	44.613	32.508	69.9675	49.7338	66.5799	26.626	24.3871	40.9537	49.6866	68.4772	70.5409
PPP3CB_K7GMY6	PPP3CB	K7GMY6	0.0173042	0.0383274	0.652202	0.00649985	0.00017247	0.0142697	0.778	1	1	0.033	0.00373	0.0551	FALSE	FALSE	FALSE	FALSE	FALSE	FALSE	FALSE	-0.378	0.317	-0.0617	-0.455	0.772	0.393	-0.367	0.0117	-0.05	0.405	K7GMY6	PPP3CB	Serine/threonine-protein phosphatase	5	9	15	2127.92	2187.27	2367.81	2405.14	2218.42	1851.77	3349.67	2698.13	2814.69	1641.45	1959.51	1581.42
RSAD1_F1RT95	RSAD1	F1RT95	0.017376	0.754081	0.0301654	0.733186	0.516475	0.0547826	0.778	1	1	0.825	0.651	0.138	FALSE	FALSE	FALSE	FALSE	FALSE	FALSE	FALSE	0.305	-0.0345	0.271	0.0376	-0.0721	0.233	0.103	-0.202	0.0685	0.0309	F1RT95	RSAD1	Radical S-adenosyl methionine domain-containing protein	2	6	2	26.555	19.2568	33.8108	38.6076	43.773	44.7521	29.6562	43.6338	31.8457	36.1778	44.9704	49.3724
HNRNPAB_A0A8D1QNW6	HNRNPAB	A0A8D1QNW6	0.0176862	0.185444	0.187521	0.0158965	0.00152138	0.168533	0.788	1	1	0.0585	0.0125	0.3	FALSE	FALSE	FALSE	FALSE	FALSE	FALSE	FALSE	0.207	-0.104	0.103	0.212	-0.316	-0.108	0.157	-0.0505	0.0528	-0.159	A0A8D1QNW6	HNRNPAB	Heterogeneous nuclear ribonucleoprotein A/B	9	11	11	11342.9	11226.5	11008	11587.2	12582.9	12193	10158.8	10039.6	11031.5	12849.5	13177.6	13213.5
ENTPD5_A0A4X1TGZ1	ENTPD5	A0A4X1TGZ1	0.0177992	0.334825	0.0988269	0.993765	0.338481	0.0975427	0.789	1	1	0.997	0.482	0.206	FALSE	FALSE	FALSE	FALSE	FALSE	FALSE	FALSE	-0.301	0.108	-0.193	0.000851	0.107	-0.194	-0.129	0.172	-0.0212	-0.0221	A0A4X1TGZ1	ENTPD5	nucleoside diphosphate phosphatase	2	6	2	49.6449	58.603	51.6214	44.5838	36.6441	42.9716	32.4552	42.1227	34.1252	34.9973	24.5025	43.6566
AMPD2_A0A8D1FH79	AMPD2	A0A8D1FH79	0.018254	0.174176	0.205132	0.00322091	0.038089	0.000401547	0.792	1	1	0.0215	0.102	0.00575	FALSE	FALSE	FALSE	FALSE	FALSE	FALSE	FALSE	-0.314	0.163	-0.151	0.429	-0.266	-0.58	-0.0527	0.261	0.11	-0.319	A0A8D1FH79	AMPD2	AMP deaminase	11	20	18	1306.47	1281.96	1245.51	1160.36	1281.29	1035.71	943.154	732.957	847.208	1022.19	1088.63	981.322
UBXN2B_A0A4X1SPE2	UBXN2B	A0A4X1SPE2	0.0180847	0.451465	0.0686533	0.0500387	0.0131165	0.854676	0.792	1	1	0.127	0.049	0.912	FALSE	FALSE	FALSE	FALSE	FALSE	FALSE	FALSE	0.456	-0.127	0.33	0.36	-0.487	-0.0304	0.267	-0.189	0.141	-0.219	A0A4X1SPE2	UBXN2B	UBX domain-containing protein 2B	0	2	0	31.3902	35.3264	36.9319	49.8584	50.3172	70.5131	36.8562		36.691	91.6527	57.3654	49.7866
HINT2_A0A4X1VTQ0	HINT2	A0A4X1VTQ0	0.0182467	0.466001	0.0663453	0.508041	0.944435	0.0206228	0.792	1	1	0.644	0.966	0.0701	FALSE	FALSE	FALSE	FALSE	FALSE	FALSE	FALSE	0.421	-0.113	0.308	-0.103	-0.0107	0.41	0.136	-0.285	0.023	0.126	A0A4X1VTQ0	HINT2	Histidine triad nucleotide binding protein 2	5	5	5	2574.37	2493.61	2262.47	2688.36	3047.47	3476.55	3055.52	2947.75	3853.85	3940.32	2836.98	3275.06
GAPDH_P00355	GAPDH	P00355	0.018094	0.887794	0.0141272	0.840955	0.733093	0.00995082	0.792	1	1	0.901	0.82	0.0438	FALSE	FALSE	FALSE	FALSE	FALSE	FALSE	FALSE	0.232	0.0119	0.244	-0.0169	0.0288	0.261	0.0478	-0.184	0.0597	0.0766	P00355	GAPDH	Glyceraldehyde-3-phosphate dehydrogenase	19	21	22	66874.6	67091.6	68856.6	74074.8	85962.6	82335.1	79998.1	84392.4	79328	83132	77067.2	80909.8
SAMD1_A0A287A2N4	SAMD1	A0A287A2N4	0.0183957	0.0676	0.462318	0.0359441	0.716809	0.00973695	0.794	1	1	0.101	0.808	0.043	FALSE	FALSE	FALSE	FALSE	FALSE	FALSE	FALSE	0.309	-0.225	0.0838	-0.266	0.0409	0.349	0.123	-0.185	-0.102	0.164	A0A287A2N4	SAMD1	Sterile alpha motif domain containing 1	3	5	3	310.688	354.253	269.342	355.445	309.64	338.027	431.403	419.552	364.397	404.546	420.441	372.089
GNA12_A0A287AJD5	GNA12	A0A287AJD5	0.0184814	0.355904	0.0951241	0.289586	0.883435	0.0142898	0.794	1	1	0.435	0.927	0.0552	FALSE	FALSE	FALSE	FALSE	FALSE	FALSE	FALSE	-0.485	0.167	-0.318	0.193	-0.0259	-0.511	-0.156	0.328	0.0105	-0.182	A0A287AJD5	GNA12	G protein subunit alpha 12	2	3	2	197.671	186.9	213.892	184.365	130.215	145.008	129.932	159.759	84.1914	123.305	156.938	110.983
CD38_A0A4X1V968	CD38	A0A4X1V968	0.0186205	0.909572	0.0152559	0.0449104	0.0368289	0.000396889	0.795	1	1	0.118	0.0992	0.00571	FALSE	FALSE	FALSE	FALSE	FALSE	TRUE	TRUE	-1.32	-0.0546	-1.37	1.07	-1.13	-2.45	-0.033	1.28	-0.0876	-1.16	A0A4X1V968	CD38	ADP-ribosyl cyclase/cyclic ADP-ribose hydrolase 1	0	12	0	424.322	391.045	214.509	131.748	155.689	40.5618				137.015	220.227	22.6385
ACAT1_A0A8D0JWD3	ACAT1	A0A8D0JWD3	0.0186889	0.326973	0.106492	0.111246	0.490062	0.00555347	0.795	1	1	0.219	0.627	0.0297	FALSE	FALSE	FALSE	FALSE	FALSE	FALSE	FALSE	0.335	-0.123	0.212	-0.209	0.0857	0.421	0.0933	-0.242	-0.03	0.179	A0A8D0JWD3	ACAT1	Acetyl-CoA acetyltransferase, mitochondrial	19	23	22	4625.26	4582.81	4322.55	4702.28	5306.34	5859.97	5601.95	6140.52	6481.55	6024.19	4882.83	6519.55
MAGI3_A0A4X1T4I1	MAGI3	A0A4X1T4I1	0.019508	0.839521	0.0278537	5.03433e-06	6.22336e-06	4.87856e-07	0.813	1	1	0.000626	0.000705	0.000163	FALSE	FALSE	FALSE	FALSE	FALSE	TRUE	TRUE	-0.303	0.0227	-0.28	0.963	-0.94	-1.24	0.154	0.457	0.176	-0.787	A0A4X1T4I1	MAGI3	Membrane-associated guanylate kinase, WW and PDZ domain-containing protein 3	6	38	18	428.03	442.698	364.959	307.781	364.365	327.935	155.162	117.284	155.874	327.851	333.273	319.346
RAP1A_A0A4X1TAH5	RAP1A	A0A4X1TAH5	0.0194663	0.0761228	0.440893	0.0612503	0.899072	0.0155809	0.813	1	1	0.146	0.936	0.0579	FALSE	FALSE	FALSE	FALSE	FALSE	FALSE	FALSE	-0.361	0.257	-0.104	0.274	-0.0169	-0.378	-0.15	0.211	0.107	-0.167	A0A4X1TAH5	RAP1A	small monomeric GTPase	3	3	11	9777.35	10783.9	11132.1	10097.8	9216.54	10370.9	7754.57	8910.59	7764.17	8409.84	6821.63	9966.72
FPGS_A0A4X1U4T3	FPGS	A0A4X1U4T3	0.0196006	0.919944	0.023387	0.0141544	0.0118737	0.775226	0.813	1	1	0.0544	0.0459	0.857	FALSE	FALSE	FALSE	FALSE	FALSE	FALSE	FALSE	0.441	-0.0164	0.425	0.471	-0.488	-0.0466	0.236	-0.205	0.22	-0.251	A0A4X1U4T3	FPGS	Folylpolyglutamate synthase	1	4	1	25.1005	28.7509	34.5652	53.3948	67.4807	49.5665	22.474	7.35979	40.6093	74.4584	49.9692	47.5746
MAP2_A0A4X1UX15	MAP2	A0A4X1UX15	0.0196437	0.304134	0.121476	0.199451	0.777069	0.0119501	0.813	1	1	0.334	0.855	0.049	FALSE	FALSE	FALSE	FALSE	FALSE	FALSE	FALSE	0.732	-0.286	0.446	-0.362	0.0767	0.808	0.235	-0.497	-0.0504	0.312	A0A4X1UX15	MAP2	Microtubule-associated protein	8	19	14	216.335	255.106	265.49	231.82	409.25	460.216	433.975	558.712	403.065	570.385	298.014	503.646
CIAO3_F1RG50	CIAO3	F1RG50	0.019707	0.523027	0.060896	0.462135	0.920129	0.0165259	0.813	1	1	0.601	0.949	0.0603	FALSE	FALSE	FALSE	FALSE	FALSE	FALSE	FALSE	0.478	-0.114	0.364	-0.132	0.0177	0.496	0.144	-0.334	0.0295	0.161	F1RG50	CIAO3	Cytosolic iron-sulfur assembly component 3	5	9	5	94.2548	95.4542	122.034	160.725	133.741	150.725	158.443	115.756	220.977	187.044	176.968	130.835
LAMC2_A0A4X1TYB6	LAMC2	A0A4X1TYB6	0.0195331	0.203515	0.186533	0.00107837	0.000152376	0.0108176	0.813	1	1	0.0112	0.00355	0.0464	FALSE	FALSE	FALSE	TRUE	TRUE	FALSE	TRUE	-0.731	0.358	-0.373	-1.2	1.55	0.822	-0.661	0.0705	-0.303	0.893	A0A4X1TYB6	LAMC2	Laminin subunit gamma 2	20	38	33	1195.65	1228.4	1584.76	1638.8	811.626	792.558	2072.26	2631.47	2477.55	685.059	1005.38	708.196
CDKN1C_A0A287A9C4	CDKN1C	A0A287A9C4	0.0205013	0.140881	0.276334	0.0510998	0.551176	0.00718263	0.815	1	1	0.129	0.68	0.035	FALSE	FALSE	FALSE	FALSE	FALSE	TRUE	TRUE	-1.09	0.636	-0.458	0.881	-0.245	-1.34	-0.371	0.722	0.265	-0.616	A0A287A9C4	CDKN1C	Cyclin dependent kinase inhibitor 1C	0	7	0	120.798	131.189	85.9411	42.8285	64.5194	110.807		42.7764		71.7688		33.4908
SLFN11_A0A4X1T9B9	SLFN11	A0A4X1T9B9	0.0198882	0.0336717	0.764822	0.0154581	0.659062	0.00916205	0.815	1	1	0.0573	0.766	0.0414	FALSE	FALSE	FALSE	FALSE	FALSE	TRUE	TRUE	-0.964	0.857	-0.107	1.02	-0.158	-1.12	-0.416	0.549	0.441	-0.574	A0A4X1T9B9	SLFN11	Schlafen family member 11	0	15	0	218.753	203.449	86.6942	88.787	145.367	233.68		44.8084	49.4265	41.2683	116.666	33.847
SLC12A7_A0A8D0RQ60	SLC12A7	A0A8D0RQ60	0.0203068	0.885215	0.0157598	8.08219e-08	7.30215e-08	1.29704e-08	0.815	1	1	7.52e-05	5.56e-05	3.21e-05	FALSE	FALSE	FALSE	TRUE	TRUE	TRUE	TRUE	-0.304	-0.0164	-0.321	1.52	-1.54	-1.84	0.313	0.617	0.297	-1.23	A0A8D0RQ60	SLC12A7	Solute carrier family 12 member 7	5	20	5	261.076	278.956	254.316	224.241	224.563	168.459	36.4392	28.0274	41.1474	214.891	219.951	186.745
NUDT9_A0A8W4FNB4	NUDT9	A0A8W4FNB4	0.0221613	0.0941128	0.412334	0.000561495	0.010777	0.000167774	0.815	1	1	0.00769	0.0429	0.0036	FALSE	FALSE	FALSE	FALSE	FALSE	TRUE	TRUE	-0.478	0.327	-0.151	0.879	-0.552	-1.03	-0.063	0.415	0.264	-0.615	A0A8W4FNB4	NUDT9	Nudix hydrolase 9	7	10	9	1051.72	959.629	893.522	785.867	808.19	1043.94	460.422	502.514	382.474	650.222	548.889	908.898
SMIM1_A0A287A3R5	SMIM1	A0A287A3R5	0.0209277	0.20153	0.0021391	0.190577	0.971218	0.0222974	0.815	1	1	0.323	0.983	0.074	FALSE	FALSE	FALSE	FALSE	FALSE	FALSE	FALSE	0.759	0.379	1.14	0.389	-0.0102	0.749	0.0976	-0.661	0.476	0.0873	A0A287A3R5	SMIM1	Small integral membrane protein 1 (Vel blood group)	2	3	2	126.43	149.454	187.316	293.387	388.91	541.234	259.589	335.312	265.794	426.606	178.256	325.941
TTC4_A0A287ASL4	TTC4	A0A287ASL4	0.0219063	0.0530055	0.615878	0.837249	0.0754864	0.482969	0.815	1	1	0.899	0.165	0.625	FALSE	FALSE	FALSE	FALSE	FALSE	FALSE	FALSE	0.409	-0.331	0.078	-0.0318	-0.299	0.11	0.26	-0.149	-0.0711	-0.0393	A0A287ASL4	TTC4	Tetratricopeptide repeat domain 4	5	12	11	356.703	349.095	308.071	411.388	286.436	399.544	367.868	313.114	417.823	386.778	519.698	507.938
DNAJC5_A0A287B9A0	DNAJC5	A0A287B9A0	0.0209101	0.294257	0.133703	0.117652	0.558295	0.00746216	0.815	1	1	0.229	0.685	0.0359	FALSE	FALSE	FALSE	FALSE	FALSE	FALSE	FALSE	-0.213	0.0862	-0.127	0.133	-0.0472	-0.26	-0.0631	0.15	0.0231	-0.11	A0A287B9A0	DNAJC5	DnaJ homolog subfamily C member 5	4	6	5	778.466	848.575	854.907	760.914	743.263	772.616	634.897	704.212	701.628	703.499	680.617	760.169
TMED8_A0A287BD45	TMED8	A0A287BD45	0.0207272	0.688911	0.0419501	0.0351922	0.0173749	0.91999	0.815	1	1	0.0993	0.0592	0.952	FALSE	FALSE	FALSE	FALSE	FALSE	FALSE	FALSE	0.323	-0.0485	0.275	0.287	-0.335	-0.0121	0.177	-0.146	0.128	-0.159	A0A287BD45	TMED8	Protein TMED8 isoform b	3	5	3	97.1285	76.1492	65.1033	108.848	91.5102	120.332	69.4319	64.9871	86.4787	94.5746	120.805	118.481
FAM177A1_A0A4X1T9S1	FAM177A1	A0A4X1T9S1	0.0222692	0.108972	0.368094	0.892583	0.0869079	0.44002	0.815	1	1	0.933	0.182	0.587	FALSE	FALSE	FALSE	FALSE	FALSE	FALSE	FALSE	-0.44	0.287	-0.153	-0.0226	0.309	-0.131	-0.259	0.181	0.0276	0.0502	A0A4X1T9S1	FAM177A1	Family with sequence similarity 177 member A1	5	8	6	495.483	476.784	608.473	430.022	502.413	481.37	515.591	554.072	364.851	394.282	320.145	425.595
LMO4_A0A4X1UD97	LMO4	A0A4X1UD97	0.0217851	0.444698	0.0839106	0.928264	0.395408	0.0976492	0.815	1	1	0.956	0.538	0.206	FALSE	FALSE	FALSE	FALSE	FALSE	FALSE	FALSE	1.43	-0.418	1.01	0.0486	-0.467	0.961	0.578	-0.85	0.16	0.111	A0A4X1UD97	LMO4	LIM zinc-binding domain-containing protein	0	1	0			69.4918	87.5472		46.2977	27.1083	45.5455		76.778	93.277	55.6337
FAHD1_A0A287BCW7	FAHD1	A0A287BCW7	0.0208055	0.0989141	0.377886	0.00414685	0.0898505	0.000958669	0.815	1	1	0.0252	0.186	0.00989	FALSE	FALSE	FALSE	FALSE	FALSE	FALSE	FALSE	0.27	-0.179	0.0909	-0.364	0.185	0.455	0.0661	-0.204	-0.113	0.251	A0A287BCW7	FAHD1	Acylpyruvase FAHD1, mitochondrial	9	11	11	671.716	669.187	623.921	784.308	603.963	741.025	969.233	852.509	920.5	778.521	805.698	840.085
ELP2_A0A4X1V6G3	ELP2	A0A4X1V6G3	0.0219275	0.0163455	0.867206	0.699857	0.00832494	0.582341	0.815	1	1	0.801	0.0363	0.712	FALSE	FALSE	FALSE	FALSE	FALSE	FALSE	FALSE	0.243	-0.259	-0.0154	0.0356	-0.294	-0.051	0.199	-0.0442	-0.0596	-0.0952	A0A4X1V6G3	ELP2	Elongator complex protein 2	7	22	17	360.345	363.633	370.12	379.684	325.787	387.403	357.181	311.068	374.573	414.326	451.642	469.51
PM20D2_A0A4X1VJJ3	PM20D2	A0A4X1VJJ3	0.0204719	0.0294291	0.836498	0.281328	0.00427904	0.375733	0.815	1	1	0.426	0.0238	0.525	FALSE	FALSE	FALSE	FALSE	FALSE	FALSE	FALSE	-0.472	0.435	-0.0363	-0.195	0.63	0.159	-0.384	0.0872	0.0509	0.246	A0A4X1VJJ3	PM20D2	Peptidase M20 domain containing 2	6	10	8	765.559	702.649	687.957	858.227	670.426	606.113	849.032	936.129	654.503	549.213	409.575	587.802
TRMU_A0A4X1W6D0	TRMU	A0A4X1W6D0	0.0222888	0.943473	0.019678	0.0718741	0.0636473	0.000744309	0.815	1	1	0.162	0.146	0.00848	FALSE	FALSE	FALSE	FALSE	FALSE	FALSE	FALSE	0.323	0.00869	0.332	-0.241	0.249	0.572	0.0162	-0.307	0.0249	0.266	A0A4X1W6D0	TRMU	Mitochondrial tRNA-specific 2-thiouridylase 1	5	8	6	99.6975	101.03	101.337	131.984	126.284	165.387	198.528	154.273	155.919	120.385	162.783	134.614
RBM28_A0A5G2QJH6	RBM28	A0A5G2QJH6	0.020683	0.0875752	0.414213	0.0622138	0.841277	0.0145502	0.815	1	1	0.147	0.897	0.0558	FALSE	FALSE	FALSE	FALSE	FALSE	FALSE	FALSE	0.3	-0.207	0.093	-0.229	0.0224	0.322	0.121	-0.179	-0.0857	0.143	A0A5G2QJH6	RBM28	RNA binding motif protein 28	11	23	20	333.085	319.619	258.884	313.481	342.59	329.868	358.518	368.149	435.838	378.908	421.088	361.885
RBBP9_A0A5G2QJS0	RBBP9	A0A5G2QJS0	0.0212424	0.774859	0.0351348	0.0455456	0.0275784	0.881952	0.815	1	1	0.119	0.0812	0.929	FALSE	FALSE	FALSE	FALSE	FALSE	FALSE	FALSE	0.387	-0.0416	0.345	0.323	-0.365	0.0216	0.198	-0.188	0.157	-0.167	A0A5G2QJS0	RBBP9	RB binding protein 9, serine hydrolase	6	8	8	397.585	393.506	365.594	420.639	583.286	528.175	409.709	441.938	322.685	571.922	479.542	523.03
WDCP_A0A8D0LFF2	WDCP	A0A8D0LFF2	0.0222146	0.105627	0.376841	0.578585	0.255918	0.164843	0.815	1	1	0.704	0.395	0.296	FALSE	FALSE	FALSE	FALSE	FALSE	FALSE	FALSE	0.535	-0.352	0.183	-0.114	-0.239	0.297	0.281	-0.254	-0.0707	0.0429	A0A8D0LFF2	WDCP	WD repeat and coiled-coil-containing protein	2	8	2	100.963	89.5205	65.2203	113.183	100.115	97.1394	171.995	105.878	68.9974	146.143	150.809	136.144
HNRNPH1_A0A8D0W238	HNRNPH1	A0A8D0W238	0.021196	0.0292264	0.855017	0.0622014	0.000925829	0.084994	0.815	1	1	0.147	0.00935	0.188	FALSE	FALSE	FALSE	FALSE	FALSE	FALSE	FALSE	0.243	-0.227	0.0167	0.187	-0.414	-0.17	0.221	-0.0224	-0.00573	-0.193	A0A8D0W238	HNRNPH1	Heterogeneous nuclear ribonucleoprotein H1	6	8	16	16322.8	17107.9	17670.9	18059.9	16326.1	17710.5	16398.8	15457.4	13741.5	20059.2	19773	21401.9
STX12_I3LHT9	STX12	I3LHT9	0.0209499	0.0888435	0.413549	0.00106491	7.59764e-05	0.00414108	0.815	1	1	0.0112	0.00251	0.0244	FALSE	FALSE	FALSE	FALSE	FALSE	FALSE	FALSE	-0.402	0.277	-0.125	-0.668	0.945	0.543	-0.406	-0.00394	-0.129	0.539	I3LHT9	STX12	Syntaxin 12	9	11	10	1385.27	1319.26	1657.55	1363.3	1557.83	1114.09	2055.85	2234.5	2105.8	1102.82	1243.25	958.502
CHP1_A0A8D1DMQ3	CHP1	A0A8D1DMQ3	0.0218142	0.379238	0.10301	0.0436175	0.00906674	0.617886	0.815	1	1	0.116	0.0384	0.74	FALSE	FALSE	FALSE	FALSE	FALSE	FALSE	FALSE	-0.416	0.141	-0.275	-0.354	0.495	0.0789	-0.263	0.153	-0.122	0.232	A0A8D1DMQ3	CHP1	Calcineurin B homologous protein 1	11	12	11	2051.51	2082.85	2260.07	2071.52	1822.7	1453.99	2247.07	2478.79	2054.13	1582.54	1884.1	1376.81
TCIRG1_A0A8X9AEU4	TCIRG1	A0A8X9AEU4	0.0219568	0.0629451	0.550091	0.514937	0.0199272	0.955976	0.815	1	1	0.65	0.0652	0.975	FALSE	FALSE	FALSE	FALSE	FALSE	FALSE	FALSE	-0.352	0.272	-0.0803	-0.0876	0.359	0.00734	-0.246	0.106	0.0259	0.114	A0A8X9AEU4	TCIRG1	V-type proton ATPase subunit a	9	15	15	790.386	719.999	650.384	795.919	616.178	645.917	690.46	712.529	756.552	466.069	643.734	577.926
CUX2_F1RMZ4	CUX2	F1RMZ4	0.021032	0.746326	0.0371636	0.328215	0.203595	0.199051	0.815	1	1	0.476	0.335	0.338	FALSE	FALSE	FALSE	FALSE	FALSE	FALSE	FALSE	-0.4	0.0486	-0.351	-0.15	0.199	-0.201	-0.162	0.238	-0.113	0.037	F1RMZ4	CUX2	Homeobox protein cut-like	1	2	2	89.479	110.852	96.446	72.842	54.0541	78.6574	60.2724	104.058	66.0761	76.137	59.1315	55.4731
MTERF4_F1SI05	MTERF4	F1SI05	0.0217521	0.08225	0.450952	0.0218999	0.453168	0.0057858	0.815	1	1	0.0723	0.594	0.0305	FALSE	FALSE	FALSE	FALSE	FALSE	FALSE	FALSE	0.336	-0.239	0.0971	-0.336	0.0966	0.433	0.12	-0.217	-0.119	0.216	F1SI05	MTERF4	Mitochondrial transcription termination factor 4	5	6	5	82.7897	76.2213	82.0624	100.462	76.3772	95.1302	145.216	126.582	94.6584	103.851	131.021	108.927
PIGO_F1SIH4	PIGO	F1SIH4	0.0211082	0.300251	0.131819	0.565366	0.629237	0.0494189	0.815	1	1	0.695	0.743	0.129	FALSE	FALSE	FALSE	FALSE	FALSE	FALSE	FALSE	-0.357	0.143	-0.214	0.0775	0.065	-0.292	-0.141	0.216	0.00149	-0.0761	F1SIH4	PIGO	GPI ethanolamine phosphate transferase 3	5	10	7	240.511	237.323	216.886	183.44	206.118	195.554	183.243	199.911	149.077	162.557	143.363	215.221
PIP4K2A_O13010	PIP4K2A	O13010	0.0214815	0.505053	0.0696132	0.0477243	0.148691	0.00160218	0.815	1	1	0.123	0.268	0.0136	FALSE	FALSE	FALSE	FALSE	FALSE	FALSE	FALSE	-0.409	0.104	-0.305	0.339	-0.235	-0.644	-0.0694	0.339	0.0344	-0.304	O13010	PIP4K2A	Phosphatidylinositol 5-phosphate 4-kinase type-2 alpha	5	9	8	510.837	519.193	508.726	448.674	477.631	318.743	259.367	358.679	311.585	382.454	412.436	342.377
SMAD3_P84024	SMAD3	P84024	0.0210447	0.242249	0.166457	0.501204	0.0810443	0.445169	0.815	1	1	0.638	0.174	0.592	FALSE	FALSE	FALSE	FALSE	FALSE	FALSE	FALSE	-0.402	0.183	-0.219	-0.103	0.285	-0.117	-0.217	0.184	-0.0348	0.0677	P84024	SMAD3	Mothers against decapentaplegic homolog 3	5	7	6	380.59	383.117	414.905	440.731	254.365	326.945	337.825	387.451	341.09	301.891	278.926	284.186
CDC26_A0A8D1N0P4	CDC26	A0A8D1N0P4	0.0228843	0.00404285	0.328834	0.000612342	0.255779	0.00301793	0.83	1	1	0.00805	0.395	0.02	FALSE	FALSE	FALSE	FALSE	FALSE	FALSE	FALSE	-0.342	0.473	0.131	0.626	-0.153	-0.495	-0.165	0.177	0.307	-0.319	A0A8D1N0P4	CDC26	Anaphase-promoting complex subunit CDC26	1	2	1	54.0541	75.057	74.1732	79.8465	77.4698	80.3593	24.8871	45.5357	20.6313	38.472	44.389	45.6686
TMEM263_A0A5G2QVT2	TMEM263	A0A5G2QVT2	0.0228282	0.410237	0.0974461	0.87304	0.502581	0.0743611	0.83	1	1	0.921	0.638	0.171	FALSE	FALSE	FALSE	FALSE	FALSE	FALSE	FALSE	-0.379	0.121	-0.258	0.0231	0.0979	-0.281	-0.149	0.229	-0.0284	-0.0514	A0A5G2QVT2	TMEM263	Transmembrane protein 263	6	6	6	1273.44	1384.35	964.942	1028.53	991.225	977.777	935.038	858.062	1146	998.062	874.998	884.546
NQO1_A0A4X1SJ27	NQO1	A0A4X1SJ27	0.0237174	0.317402	0.137779	0.127849	0.0218782	0.963361	0.835	1	1	0.243	0.0693	0.979	FALSE	FALSE	FALSE	FALSE	FALSE	FALSE	FALSE	-2.31	0.912	-1.4	-1.44	2.35	0.0408	-1.39	0.916	-0.481	0.957	A0A4X1SJ27	NQO1	NAD(P)H dehydrogenase [quinone] 1	9	16	11	4199.78	4148.1	8835.43	6058.26	3475.35	363.318	4876.29	5859.96	5908.51	679.318	2307.66	735.063
CASP8_A0A4X1V6R2	CASP8	A0A4X1V6R2	0.0234655	0.277678	0.158545	0.400379	0.0702949	0.533015	0.835	1	1	0.546	0.156	0.671	FALSE	FALSE	FALSE	FALSE	FALSE	FALSE	FALSE	-0.498	0.214	-0.284	-0.164	0.378	-0.12	-0.272	0.226	-0.0585	0.105	A0A4X1V6R2	CASP8	Caspase 8	11	22	18	751.282	717.779	899.949	750.774	621.246	566.681	724.27	599.148	846.168	471.408	730.145	475.675
PARL_A0A8D1P3H2	PARL	A0A8D1P3H2	0.0234672	0.492491	0.0785542	0.00186161	0.00062412	0.0495826	0.835	1	1	0.0154	0.00764	0.129	FALSE	FALSE	FALSE	FALSE	FALSE	FALSE	FALSE	-0.326	0.0869	-0.239	-0.512	0.599	0.273	-0.253	0.0732	-0.166	0.346	A0A8D1P3H2	PARL	Presenilin-associated rhomboid-like protein, mitochondrial	4	6	5	656.529	701.254	775.611	599.878	622.788	574.432	917.597	755.741	931.346	497.384	528.059	675.395
RUFY3_A0A8D1BEU6	RUFY3	A0A8D1BEU6	0.0236209	0.617743	0.0568223	0.07736	0.176679	0.00208524	0.835	1	1	0.171	0.303	0.0159	FALSE	FALSE	FALSE	FALSE	FALSE	FALSE	FALSE	-0.274	0.053	-0.221	0.202	-0.15	-0.424	-0.0445	0.23	0.0085	-0.194	A0A8D1BEU6	RUFY3	RUN and FYVE domain containing 3	4	9	4	98.499	108.502	99.9174	79.8801	82.9559	83.2889	42.1399	64.9603	74.6508	72.8915	79.5973	76.6739
STIM2_A0A8D1IA25	STIM2	A0A8D1IA25	0.0237273	0.626842	0.0557941	0.0308195	0.0720753	0.000879786	0.835	1	1	0.0903	0.159	0.00943	FALSE	FALSE	FALSE	FALSE	FALSE	FALSE	FALSE	-0.34	0.064	-0.276	0.32	-0.256	-0.596	-0.0368	0.303	0.0271	-0.293	A0A8D1IA25	STIM2	Stromal interaction molecule 2	5	19	12	309.876	311.126	248.347	260.991	240.228	198.611	143.892	171.954	199.501	238.368	200.496	221.82
SYNPO_A0A286ZLL9	SYNPO	A0A286ZLL9	0.0234259	0.879781	0.030558	0.00225645	0.00289662	6.25802e-05	0.835	1	1	0.0174	0.0183	0.00207	FALSE	FALSE	FALSE	FALSE	FALSE	TRUE	TRUE	0.563	-0.0327	0.531	-0.858	0.826	1.39	-0.0574	-0.621	-0.0901	0.768	A0A286ZLL9	SYNPO	Synaptopodin	5	18	14	156.502	172.349	222.228	270.59	269.466	322.344	484.489	770.217	443.712	313.281	226.144	357.615
GNB4_A0A8D0III2	GNB4	A0A8D0III2	0.0231954	0.631391	0.0539495	0.000101981	5.44089e-05	0.0024391	0.835	1	1	0.00318	0.00197	0.0174	FALSE	FALSE	FALSE	TRUE	TRUE	TRUE	TRUE	-0.745	0.138	-0.607	-1.73	1.86	1.12	-0.686	0.0583	-0.549	1.18	A0A8D0III2	GNB4	G protein subunit beta 4	0	7	0	79.3717	66.7054	103.464	56.7488		39.954	282.213	314.054	132.322		43.2686
COX7A1_Q8SPJ9	COX7A1	Q8SPJ9	0.0241825	0.231641	0.197431	0.011598	0.00143765	0.119386	0.846	1	1	0.048	0.0121	0.236	FALSE	FALSE	FALSE	TRUE	TRUE	FALSE	TRUE	1.06	-0.509	0.552	1.23	-1.74	-0.681	0.828	-0.233	0.319	-0.914	Q8SPJ9	COX7A1	Cytochrome c oxidase subunit 7A1, mitochondrial	2	3	2	435.858	385.695	353.016	382.2	578.932	958.288	138.581	235.727	321.03	1237.99	464.367	1148.8
KCTD12_A0A8W4FMQ4	KCTD12	A0A8W4FMQ4	0.0242391	0.0110382	0.655188	0.0200578	0.000158083	0.00915244	0.846	1	1	0.0681	0.00359	0.0414	FALSE	FALSE	FALSE	FALSE	TRUE	FALSE	TRUE	0.743	-0.872	-0.129	0.774	-1.65	-0.903	0.815	0.0722	-0.0567	-0.831	A0A8W4FMQ4	KCTD12	Potassium channel tetramerization domain containing 12	3	9	3	220.483	228.983	219.569	143.241	204.842	275.492	115.572	42.0461	140.045	548.58	330.761	374.647
CAPN5_F1SUK6	CAPN5	F1SUK6	0.0244126	0.148034	0.305051	3.18365e-07	1.17582e-06	1.40806e-07	0.849	1	1	0.000133	0.000255	9.07e-05	FALSE	FALSE	FALSE	TRUE	TRUE	TRUE	TRUE	-0.684	0.405	-0.279	3.08	-2.68	-3.36	0.397	1.08	0.802	-2.28	F1SUK6	CAPN5	Calpain 5	3	25	3	1999.88	1947.62	1750.25	1346.45	2076.18	1371.57	96.5684	108.368	232.403	1182.51	1431.99	955.75
FAM114A1_A0A5G2QMA5	FAM114A1	A0A5G2QMA5	0.0247461	0.615248	0.0598524	2.85348e-05	5.33068e-05	2.98446e-06	0.85	1	1	0.00167	0.00197	0.000385	FALSE	FALSE	FALSE	TRUE	TRUE	TRUE	TRUE	-0.624	0.123	-0.502	1.71	-1.59	-2.21	0.21	0.835	0.333	-1.38	A0A5G2QMA5	FAM114A1	Family with sequence similarity 114 member A1	3	15	3	626.525	608.942	473.852	276.2	545.615	386.679	74.1872	74.2406	94.4766	370.671	256.853	461.524
NDUFS5_A0A4X1VX77	NDUFS5	A0A4X1VX77	0.0246159	0.577294	0.065563	0.666807	0.33197	0.135377	0.85	1	1	0.776	0.475	0.256	FALSE	FALSE	FALSE	FALSE	FALSE	FALSE	FALSE	0.377	-0.0821	0.295	0.0632	-0.145	0.231	0.151	-0.226	0.0689	0.00575	A0A4X1VX77	NDUFS5	NADH dehydrogenase [ubiquinone] iron-sulfur protein 5	4	6	5	1369.61	1494.67	960.541	1488.35	1463.58	1742.78	1444.78	1486.35	1507.69	1672.91	1619.13	1689.59
EPB41_A0A8D1B195	EPB41	A0A8D1B195	0.0247095	0.754913	0.0427607	0.0502653	0.0859835	0.00107292	0.85	1	1	0.127	0.181	0.0105	FALSE	FALSE	FALSE	FALSE	FALSE	FALSE	FALSE	-0.381	0.0463	-0.335	0.321	-0.275	-0.656	-0.0381	0.343	0.00814	-0.313	A0A8D1B195	EPB41	Protein 4.1	20	35	32	1564.01	1556.8	1524.16	1113.54	1431.34	1158.76	961.509	981.224	947.803	1351.27	927.039	1346.68
TXNRD1_Q9MYY8	TXNRD1	Q9MYY8	0.0257395	0.0832223	0.503863	5.18366e-05	0.000712116	2.26839e-05	0.858	1	1	0.0022	0.00816	0.00115	FALSE	FALSE	FALSE	TRUE	FALSE	TRUE	TRUE	-0.426	0.313	-0.113	1.1	-0.784	-1.21	0.0112	0.437	0.324	-0.773	Q9MYY8	TXNRD1	Thioredoxin reductase 1, cytoplasmic	7	12	8	1750.8	1622.25	1899.62	1439.38	1477.16	2037.87	856.437	654.289	689.808	1406.31	1090.38	1458.1
AGRN_A0A286ZS39	AGRN	A0A286ZS39	0.0252154	0.137425	0.334033	5.32809e-05	0.000465997	1.61469e-05	0.858	1	1	0.0022	0.00646	0.000977	FALSE	FALSE	FALSE	FALSE	FALSE	TRUE	TRUE	-0.351	0.216	-0.135	0.897	-0.681	-1.03	0.0287	0.38	0.244	-0.652	A0A286ZS39	AGRN	Agrin	14	31	22	785.275	753.242	596.852	650.686	615.102	669.083	290.978	312.456	352.797	634.182	563.167	464.052
SLC22A18_A0A4X1U957	SLC22A18	A0A4X1U957	0.0253699	0.384603	0.116746	0.476624	0.868531	0.0339291	0.858	1	1	0.615	0.916	0.0988	FALSE	FALSE	FALSE	FALSE	FALSE	FALSE	FALSE	-1.62	0.559	-1.06	0.455	0.104	-1.51	-0.57	1.05	-0.0105	-0.465	A0A4X1U957	SLC22A18	Solute carrier family 22 member 18	3	6	3	795.329	777.348	782.092	508.293	683.053	113.695	103.13	286.488	424.968	260.722	417.289	93.8647
MRPS17_A0A8D1UDM1	MRPS17	A0A8D1UDM1	0.0256271	0.660266	0.0554493	0.353038	0.184125	0.260149	0.858	1	1	0.501	0.312	0.408	FALSE	FALSE	FALSE	FALSE	FALSE	FALSE	FALSE	0.241	-0.0417	0.2	0.0897	-0.131	0.11	0.104	-0.138	0.0619	-0.0278	A0A8D1UDM1	MRPS17	28S ribosomal protein S17, mitochondrial	5	6	5	436.952	488.571	467.494	587.786	505.995	541.118	488.624	509.763	505.221	550.822	508.255	635.952
VEZT_A0A8W4FHJ5	VEZT	A0A8W4FHJ5	0.0253657	0.379961	0.118481	0.376415	0.994445	0.0250573	0.858	1	1	0.523	0.997	0.0801	FALSE	FALSE	FALSE	FALSE	FALSE	FALSE	FALSE	-0.311	0.109	-0.203	0.11	-0.000846	-0.312	-0.105	0.207	0.00403	-0.106	A0A8W4FHJ5	VEZT	Vezatin	5	17	11	379.783	368.558	422.019	392.949	305.53	312.602	281.396	275.338	349.94	320.568	273.353	331.607
YJU2B_F1SD79	YJU2B	F1SD79	0.0258251	0.00734598	0.477432	0.0575818	0.254554	0.189694	0.858	1	1	0.14	0.394	0.326	FALSE	FALSE	FALSE	FALSE	FALSE	FALSE	FALSE	0.301	-0.386	-0.0849	-0.247	-0.139	0.162	0.207	-0.0945	-0.179	0.0674	F1SD79	YJU2B	Probable splicing factor YJU2B	1	4	1	50.4226	59.6029	65.4499	56.7442	48.4921	54.1898	82.1042	61.5642	57.3133	82.6856	98.7999	68.5528
AVIL_I3LI80	AVIL	I3LI80	0.0255408	0.378738	0.119719	0.90159	0.319403	0.146434	0.858	1	1	0.94	0.463	0.271	FALSE	FALSE	FALSE	FALSE	FALSE	FALSE	FALSE	-1.07	0.377	-0.696	-0.0519	0.429	-0.645	-0.47	0.604	-0.0928	-0.0409	I3LI80	AVIL	Advillin	0	16	0	294.777	255.922	65.6286	115.414	133.539	48.2181	94.1987	83.0258	104.43	106.431	46.6597
PCCB_P79384	PCCB	P79384	0.0255901	0.46194	0.0931147	0.920965	0.522152	0.0787338	0.858	1	1	0.952	0.656	0.178	FALSE	FALSE	FALSE	FALSE	FALSE	FALSE	FALSE	0.427	-0.125	0.303	-0.0166	-0.108	0.319	0.165	-0.262	0.0403	0.0569	P79384	PCCB	Propionyl-CoA carboxylase beta chain, mitochondrial	23	27	26	1642.35	1654.73	1517.58	1777.93	2014.81	2246.14	2226.1	2203.27	1663.22	2627.06	1768.54	2283.16
MRM1_A0A8D1G2R7	MRM1	A0A8D1G2R7	0.0260182	0.54159	0.00884954	0.0131847	0.0388731	0.819112	0.861	1	1	0.0521	0.103	0.888	FALSE	FALSE	FALSE	FALSE	FALSE	FALSE	FALSE	0.439	0.106	0.545	0.506	-0.4	0.0395	0.183	-0.256	0.289	-0.217	A0A8D1G2R7	MRM1	rRNA methyltransferase 1, mitochondrial	3	5	3	773.005	920.798	777.136	1047.41	1177.2	1505.16	742.65	967.912	832.076	992.878	1050.41	1427.96
EPN2_A0A287B8Y9	EPN2	A0A287B8Y9	0.0261879	0.584426	0.0683855	0.162984	0.0652081	0.603198	0.863	1	1	0.289	0.148	0.729	FALSE	FALSE	FALSE	FALSE	FALSE	FALSE	FALSE	-0.342	0.0742	-0.268	-0.198	0.272	-0.0705	-0.172	0.17	-0.0979	0.0998	A0A287B8Y9	EPN2	Epsin 2	9	15	11	557.159	548.329	647.07	567.379	442.589	438.451	552.89	628.043	477.484	420.577	496.569	447.588
LGMN_A0A4X1SLM7	LGMN	A0A4X1SLM7	0.0263649	0.0708198	0.573342	0.775478	0.114578	0.402012	0.863	1	1	0.855	0.221	0.551	FALSE	FALSE	FALSE	FALSE	FALSE	FALSE	FALSE	-0.264	0.205	-0.0591	0.0298	0.176	-0.0889	-0.161	0.103	0.044	0.0142	A0A4X1SLM7	LGMN	Legumain	6	7	7	4012.75	3687.66	4194.04	4240.56	3611.72	3657.43	4007.73	3576.72	3606.32	3386.63	3007.76	3612.42
MCTS1_K7GS62	MCTS1	K7GS62	0.0263172	0.266516	0.183744	0.22014	0.898193	0.021017	0.863	1	1	0.359	0.936	0.071	FALSE	FALSE	FALSE	FALSE	FALSE	FALSE	FALSE	0.252	-0.114	0.138	-0.127	0.0127	0.265	0.0884	-0.164	-0.0256	0.101	K7GS62	MCTS1	Malignant T-cell-amplified sequence	3	4	3	1505.97	1456.28	1634.52	1759.19	1752.96	1598.72	2002.19	1789.21	1764.83	1665.68	1963.52	1944.33
SPTSSB_A0A5G2RLJ3	SPTSSB	A0A5G2RLJ3	0.0268428	0.23391	0.214165	0.0458296	0.3348	0.00481812	0.869	1	1	0.119	0.478	0.0271	FALSE	FALSE	FALSE	FALSE	FALSE	TRUE	TRUE	-1.06	0.516	-0.541	0.929	-0.413	-1.47	-0.29	0.767	0.226	-0.703	A0A5G2RLJ3	SPTSSB	Serine palmitoyltransferase small subunit B	0	1	0	140.313	75.0724	78.9831	87.1473	43.518					31.1871
KIF13B_A0A8W4F9K2	KIF13B	A0A8W4F9K2	0.0270634	0.0806224	0.533501	3.70023e-06	2.99917e-05	1.99727e-06	0.869	1	1	0.000534	0.00149	0.000294	FALSE	FALSE	FALSE	FALSE	FALSE	FALSE	FALSE	-0.225	0.169	-0.0561	0.795	-0.626	-0.851	0.0579	0.283	0.227	-0.568	A0A8W4F9K2	KIF13B	Kinesin family member 13B	18	31	28	871.199	931.293	798.137	811.525	852.465	847.473	458.279	452.454	455.311	675.727	802.212	750.529
MOB4_A0A0B8S048	MOB4	A0A0B8S048	0.0270228	0.15885	0.311088	0.0565275	0.00427678	0.301559	0.869	1	1	0.138	0.0238	0.452	FALSE	FALSE	FALSE	FALSE	FALSE	FALSE	FALSE	-0.268	0.157	-0.11	-0.223	0.38	0.113	-0.201	0.0664	-0.044	0.179	A0A0B8S048	MOB4	MOB-like protein phocein	8	9	9	1393.35	1459.38	1574.21	1562.31	1291.67	1279.49	1695.78	1607.92	1493.77	1147.89	1310.45	1235.52
KIF1A_A0A8D0VXA3	KIF1A	A0A8D0VXA3	0.0267766	0.901772	0.033255	0.678893	0.770505	0.0160243	0.869	1	1	0.785	0.849	0.059	FALSE	FALSE	FALSE	FALSE	FALSE	FALSE	FALSE	2.23	-0.109	2.12	-0.366	0.258	2.49	0.52	-1.71	0.412	0.778	A0A8D0VXA3	KIF1A	Kinesin family member 1A	0	3	0	75.5364				67.0891	88.9166		249.18	53.6968	65.9128		102.214
GNPDA2;YIPF7_A0A4X1UMJ9;A0A8D1J2Z2	GNPDA2;YIPF7	A0A4X1UMJ9;A0A8D1J2Z2	0.0270326	0.76054	0.0461437	1.48954e-05	2.12085e-05	1.5179e-06	0.869	1	1	0.00115	0.00132	0.000257	FALSE	FALSE	FALSE	FALSE	FALSE	TRUE	TRUE	0.32	-0.0387	0.281	-0.964	0.925	1.24	-0.142	-0.461	-0.18	0.783	A0A4X1UMJ9;A0A8D1J2Z2	GNPDA2;YIPF7	Glucosamine-6-phosphate isomerase	5	7	10	318.684	379.871	448.239	518.526	466.267	441.38	1010.67	996.039	880.377	490.446	522.438	457.393
CEPT1_A0A286ZML4	CEPT1	A0A286ZML4	0.0273199	0.0255422	0.969445	0.747991	0.0145098	0.719409	0.874	1	1	0.834	0.0522	0.817	FALSE	FALSE	FALSE	FALSE	FALSE	FALSE	FALSE	-0.326	0.331	0.00496	-0.0417	0.373	0.0467	-0.258	0.0687	0.0737	0.115	A0A286ZML4	CEPT1	Choline/ethanolaminephosphotransferase 1	3	5	4	1410.14	1265.93	1281.34	1390.75	1405.38	1209.81	1237.69	1526.94	1335.33	1157.64	873.261	1153.12
SH3PXD2A_A0A286ZWS2	SH3PXD2A	A0A286ZWS2	0.0275767	0.0902442	0.498516	0.00216562	0.000138823	0.0068469	0.878	1	1	0.017	0.00338	0.0339	FALSE	FALSE	FALSE	FALSE	TRUE	FALSE	TRUE	-0.528	0.384	-0.144	-0.839	1.22	0.695	-0.533	-0.00593	-0.15	0.689	A0A286ZWS2	SH3PXD2A	SH3 and PX domain-containing protein 2A	4	8	4	373.35	337.934	527.832	467.15	391.778	265.268	651.395	666.245	736.721	236.646	329.601	249.332
EIF2AK3_A0A480Z7B3	EIF2AK3	A0A480Z7B3	0.027739	0.162089	0.312069	0.351734	0.605653	0.0685533	0.88	1	1	0.5	0.724	0.162	FALSE	FALSE	FALSE	FALSE	FALSE	FALSE	FALSE	-0.268	0.157	-0.111	0.102	0.0554	-0.212	-0.12	0.148	0.037	-0.0646	A0A480Z7B3	EIF2AK3	PRKR-like endoplasmic reticulum kinase	4	6	5	108.869	116.304	96.1659	105.379	98.2849	86.751	75.3707	95.7061	74.5282	70.5779	79.3904	93.8186
TSPAN1_F1S3V5	TSPAN1	F1S3V5	0.0369084	0.234522	0.27998	0.00111824	0.0086859	0.000211741	0.891	1	1	0.0114	0.0373	0.00399	FALSE	FALSE	FALSE	TRUE	TRUE	TRUE	TRUE	-1.63	0.859	-0.775	3.07	-2.21	-3.84	-0.0709	1.56	0.788	-2.28	F1S3V5	TSPAN1	Tetraspanin	0	1	0	257.995	266.387	100.698	140.353	129.572	39.4257				151.023		55.8441
RAB27B_A0A286ZTH5	RAB27B	A0A286ZTH5	0.0344836	0.208699	0.295764	0.00103171	0.00908066	0.000207849	0.891	1	1	0.011	0.0384	0.00395	FALSE	FALSE	FALSE	TRUE	TRUE	TRUE	TRUE	-0.982	0.539	-0.443	1.84	-1.3	-2.28	-0.0565	0.926	0.483	-1.35	A0A286ZTH5	RAB27B	small monomeric GTPase	3	8	5	1115.89	921.863	968.67	911.888	1128.82	365.596	107.019	127.809	300.619	536.531	601.555	354.893
GUCY1B1_A0A4X1U7Q8	GUCY1B1	A0A4X1U7Q8	0.036956	0.51628	0.113671	0.0048667	0.00164029	0.0915212	0.891	1	1	0.028	0.013	0.198	FALSE	FALSE	FALSE	TRUE	TRUE	FALSE	TRUE	1.09	-0.305	0.785	1.63	-1.93	-0.845	0.832	-0.257	0.528	-1.1	A0A4X1U7Q8	GUCY1B1	Guanylate cyclase soluble subunit beta-1	0	18	0	43.1727	27.6575	65.7581	55.53	119.694	188.874	17.0452			193.624	58.9454	249.002
TESC_A0A4X1TSD1	TESC	A0A4X1TSD1	0.0374161	0.273805	0.242795	0.00340755	0.000563041	0.0276576	0.891	1	1	0.0224	0.00717	0.0861	FALSE	FALSE	FALSE	TRUE	TRUE	FALSE	TRUE	0.899	-0.434	0.465	1.43	-1.86	-0.965	0.799	-0.0997	0.365	-1.06	A0A4X1TSD1	TESC	Calcineurin B homologous protein 3	0	6	0	93.1453	52.2567	102.219	92.7037	134.882	174.502				315.882	89.2691	233.203
ZNF706_A0A4X1TUR0	ZNF706	A0A4X1TUR0	0.0360226	0.00145193	0.0825222	4.33409e-06	0.000946979	3.56532e-05	0.891	1	1	0.000595	0.00943	0.00155	FALSE	FALSE	FALSE	TRUE	FALSE	FALSE	TRUE	-0.3	0.539	0.239	1.11	-0.574	-0.874	-0.0664	0.234	0.473	-0.64	A0A4X1TUR0	ZNF706	Zinc finger protein 706	1	1	1	259.651	283.132	298.119	346.21	287.621	399.702	128.597	112.86	140.681	184.725	238.208	241.398
AKR1C1_A0A8D0NUK4	AKR1C1	A0A8D0NUK4	0.036713	0.476533	0.0103695	0.019961	0.00569725	0.000149888	0.891	1	1	0.0679	0.0288	0.00337	FALSE	FALSE	FALSE	FALSE	TRUE	TRUE	TRUE	-1.19	-0.364	-1.55	1.36	-1.72	-2.91	0.226	1.41	-0.138	-1.5	A0A8D0NUK4	AKR1C1	NADP-dependent oxidoreductase domain-containing protein	0	3	4	953.638	780.672	692.296	298.019	460.934	94.8666	56.5058	94.266		245.061	199.099	696.408
AMPD3_A0A287A3U3	AMPD3	A0A287A3U3	0.0353817	0.566617	0.0957239	8.31682e-05	0.000181851	9.64608e-06	0.891	1	1	0.00276	0.00387	0.0008	FALSE	FALSE	FALSE	FALSE	FALSE	TRUE	TRUE	-0.374	0.0912	-0.283	0.98	-0.889	-1.26	0.106	0.48	0.197	-0.783	A0A287A3U3	AMPD3	AMP deaminase	5	18	6	253.865	260.344	273.779	177.001	279.196	183.796	57.2477	84.5127	93.4543	181.699	197.655	200.502
FBLN2_A0A8D1BE98	FBLN2	A0A8D1BE98	0.0350329	0.807061	0.0536557	0.124978	0.184933	0.00316978	0.891	1	1	0.239	0.313	0.0207	FALSE	FALSE	FALSE	FALSE	FALSE	TRUE	TRUE	-0.885	0.091	-0.794	0.608	-0.517	-1.4	-0.115	0.77	-0.0237	-0.631	A0A8D1BE98	FBLN2	Fibulin 2	0	2	0	109.694	109.515	133.368	67.8828	75.6489	14.1524				30.9643	62.7798	33.0109
PLCD3_A0A8D1D3A7	PLCD3	A0A8D1D3A7	0.036564	0.326604	0.197281	0.0334595	0.00578959	0.304046	0.891	1	1	0.0959	0.0291	0.455	FALSE	FALSE	FALSE	FALSE	TRUE	FALSE	TRUE	-0.834	0.357	-0.477	-0.852	1.21	0.375	-0.6	0.234	-0.243	0.609	A0A8D1D3A7	PLCD3	Phosphoinositide phospholipase C	17	30	25	684.411	676.284	1043.8	885.621	572.315	330.623	1224.95	1121.63	794.983	352.853	632.67	336.309
NUB1_A0A8D1QMB1	NUB1	A0A8D1QMB1	0.0371025	0.719164	0.0693525	1.57533e-05	1.04982e-05	0.000194948	0.891	1	1	0.00116	0.00091	0.00387	FALSE	FALSE	FALSE	FALSE	FALSE	FALSE	FALSE	0.27	-0.0416	0.229	0.872	-0.914	-0.644	0.307	0.0361	0.265	-0.608	A0A8D1QMB1	NUB1	Negative regulator of ubiquitin like proteins 1	10	17	13	579	570.157	607.112	677.763	653.164	772.64	342.065	302.209	426.991	688.226	704.671	779.817
FAM83A_F1RR13	FAM83A	F1RR13	0.0335032	0.732106	0.0183325	0.0679131	0.0374399	0.000665058	0.891	1	1	0.156	0.1	0.00789	FALSE	FALSE	FALSE	FALSE	FALSE	TRUE	TRUE	1.39	0.198	1.59	-1.15	1.35	2.74	-0.0404	-1.43	0.158	1.31	F1RR13	FAM83A	Family with sequence similarity 83 member A	0	8	0				60.6523		182.745	267.848	250.3	86.09	73.0247	39.0428
RASSF9_A0A8D0LYJ2	RASSF9	A0A8D0LYJ2	0.0296817	0.0303161	0.990386	0.00734498	0.000158113	0.00749915	0.891	1	1	0.0357	0.00359	0.036	FALSE	FALSE	FALSE	FALSE	TRUE	FALSE	TRUE	0.588	-0.585	0.00286	0.778	-1.36	-0.775	0.634	0.0461	0.0489	-0.729	A0A8D0LYJ2	RASSF9	Ras association domain family member 9	0	2	0	79.1886	72.0254	62.9415	52.2782	90.7253	78.135				212.899	103.014	98.9362
GCSH_A0A287BA24	GCSH	A0A287BA24	0.0289126	0.24399	0.218828	0.00952278	0.0782049	0.0011311	0.891	1	1	0.0421	0.169	0.0109	FALSE	FALSE	FALSE	FALSE	FALSE	FALSE	FALSE	-0.555	0.27	-0.286	0.697	-0.427	-0.983	-0.0994	0.456	0.17	-0.527	A0A287BA24	GCSH	Glycine cleavage system H protein	2	3	2	699.181	481.729	529.622	522.188	385.84	473.838	180.09	238.162	389.268	389.481	334.523	394.546
LTB4R2_I3LIW2	LTB4R2	I3LIW2	0.0305794	0.178978	0.308904	0.0308044	0.00271023	0.180155	0.891	1	1	0.0903	0.0176	0.314	FALSE	FALSE	FALSE	FALSE	TRUE	FALSE	TRUE	-1.5	0.861	-0.639	-1.5	2.36	0.858	-1.18	0.32	-0.319	1.18	I3LIW2	LTB4R2	Leukotriene B4 receptor 2	0	1	0				2.18244			7.73926	10.6524
COMT_Q99028	COMT	Q99028	0.0346558	0.120706	0.00202399	0.00169594	0.0286279	0.91327	0.891	1	1	0.0144	0.0834	0.948	FALSE	FALSE	FALSE	FALSE	FALSE	FALSE	FALSE	0.366	0.254	0.619	0.636	-0.382	-0.0167	0.124	-0.242	0.377	-0.259	Q99028	COMT	Catechol O-methyltransferase (Fragment)	9	13	12	2361.06	2339.36	2961.2	3490.45	4006.91	4420.15	2747.74	2673.74	2154.48	3194.58	2962.1	3874.83
TYRO3_A0A4X1UYK4	TYRO3	A0A4X1UYK4	0.0360729	0.516939	0.0114343	0.000716166	0.000270671	1.3351e-05	0.891	1	1	0.00884	0.00476	0.000931	FALSE	FALSE	FALSE	FALSE	FALSE	FALSE	FALSE	-0.306	-0.0848	-0.39	0.608	-0.693	-0.998	0.118	0.424	0.0331	-0.575	A0A4X1UYK4	TYRO3	Tyrosine-protein kinase receptor TYRO3	3	8	4	165.363	150.435	194.495	107.455	107.221	146.342	50.0943	67.7562	53.3934	141.668	117.804	127.468
ZNF654_A0A0B8RS50	ZNF654	A0A0B8RS50	0.0367092	0.0285299	0.885735	0.977698	0.0299648	0.907823	0.891	1	1	0.986	0.0862	0.944	FALSE	FALSE	FALSE	FALSE	FALSE	FALSE	FALSE	0.345	-0.366	-0.0211	-0.0041	-0.362	-0.017	0.268	-0.0767	-0.0978	-0.0937	A0A0B8RS50	ZNF654	Zinc finger protein 654	5	6	7	701.904	784.598	730.986	784.452	591.186	846.235	643.385	664.288	895.123	946.206	936.529	1001.49
DDX27_A0A0B8RZM2	DDX27	A0A0B8RZM2	0.0292018	0.046679	0.788946	0.0477091	0.989987	0.0298522	0.891	1	1	0.123	0.995	0.0906	FALSE	FALSE	FALSE	FALSE	FALSE	FALSE	FALSE	0.231	-0.206	0.0249	-0.204	-0.00117	0.229	0.109	-0.121	-0.0963	0.108	A0A0B8RZM2	DDX27	RNA helicase	22	29	26	1086.14	1156.62	1056.99	1065.22	1173.58	1147.24	1176.16	1430.04	1292.61	1305.69	1350.45	1281.29
FMO3_A0A1R7SPQ2	FMO3	A0A1R7SPQ2	0.0322632	0.351398	0.162355	0.715225	0.205949	0.283526	0.891	1	1	0.812	0.338	0.434	FALSE	FALSE	FALSE	FALSE	FALSE	FALSE	FALSE	-1.13	0.444	-0.686	-0.171	0.615	-0.515	-0.547	0.583	-0.103	0.0676	A0A1R7SPQ2	FMO3	Flavin-containing monooxygenase	0	9	0	74.7296	64.4111	162.329	108.299	16.3229			65.4261	81.0201		37.7581
DCAF8_A0A287ACI8	DCAF8	A0A287ACI8	0.0374596	0.498699	0.120651	0.103411	0.0318213	0.925821	0.891	1	1	0.208	0.0895	0.956	FALSE	FALSE	FALSE	FALSE	FALSE	FALSE	FALSE	0.176	-0.0515	0.125	0.132	-0.183	-0.00701	0.103	-0.0734	0.0511	-0.0804	A0A287ACI8	DCAF8	DDB1 and CUL4 associated factor 8	7	19	14	914.668	911.892	890.318	972.672	1040.48	985.517	873.338	870.271	954.997	1041.85	1063.52	1016.51
CTSO_A0A287AQD3	CTSO	A0A287AQD3	0.0308823	0.0794121	0.588664	0.457396	0.0213911	0.83458	0.891	1	1	0.597	0.0683	0.898	FALSE	FALSE	FALSE	FALSE	FALSE	FALSE	FALSE	0.402	-0.312	0.0894	0.124	-0.436	-0.0343	0.288	-0.114	-0.0248	-0.148	A0A287AQD3	CTSO	Cathepsin O	2	4	2	64.581	66.5508	52.0228	62.4594	68.2641	76.0021	43.9096	47.1795	72.502	110.004	64.2762	120.967
CSK_F1SJ27	CSK	F1SJ27	0.0320771	0.253672	0.230051	0.000313654	0.00193413	5.7461e-05	0.891	1	1	0.00558	0.0143	0.002	FALSE	FALSE	FALSE	FALSE	FALSE	FALSE	FALSE	-0.213	0.104	-0.109	0.46	-0.357	-0.57	0.01	0.223	0.114	-0.347	F1SJ27	CSK	Tyrosine-protein kinase	11	18	15	984.324	1009.75	951.945	910.646	920.937	909.368	656.467	587.795	688.801	913.859	843.842	794.709
LAMB2_A0A287AWV5	LAMB2	A0A287AWV5	0.028262	0.0602759	0.665546	0.45215	0.015868	0.743082	0.891	1	1	0.592	0.0554	0.834	FALSE	FALSE	FALSE	FALSE	FALSE	FALSE	FALSE	-0.591	0.489	-0.103	-0.18	0.669	0.0777	-0.437	0.154	0.0513	0.232	A0A287AWV5	LAMB2	Laminin subunit beta-2	5	12	6	97.2459	105.023	96.9196	118.574	114.053	50.4771	71.7528	159.069	92.3924	58.9245	41.3194	50.8882
CCNDBP1_A0A287AXW6	CCNDBP1	A0A287AXW6	0.0347927	0.476015	0.11974	0.0370683	0.0104534	0.497845	0.891	1	1	0.103	0.0422	0.639	FALSE	FALSE	FALSE	FALSE	FALSE	FALSE	FALSE	-0.337	0.102	-0.235	-0.332	0.434	0.0971	-0.218	0.119	-0.116	0.216	A0A287AXW6	CCNDBP1	Cyclin-D1-binding protein 1	4	6	5	89.6986	121.607	145.758	92.2406	102.428	87.1466	130.264	110.503	133.893	101.051	74.7196	75.6171
TET2_A0A287B214	TET2	A0A287B214	0.0348466	0.133849	0.437121	0.0973576	0.00614214	0.331829	0.891	1	1	0.2	0.0301	0.482	FALSE	FALSE	FALSE	FALSE	FALSE	FALSE	FALSE	-0.482	0.322	-0.16	-0.361	0.683	0.201	-0.372	0.11	-0.0497	0.311	A0A287B214	TET2	Methylcytosine dioxygenase TET	0	4	0	16.1735	16.0906	13.9496	19.3942	4.42803	4.97445	14.5846	13.7444			6.98299	5.27703
ITPRID2_A0A287B737	ITPRID2	A0A287B737	0.0301695	0.17203	0.316637	0.284039	0.0263997	0.93941	0.891	1	1	0.43	0.0789	0.965	FALSE	FALSE	FALSE	FALSE	FALSE	FALSE	FALSE	-0.593	0.345	-0.247	-0.266	0.611	0.0183	-0.387	0.205	-0.042	0.224	A0A287B737	ITPRID2	ITPR interacting domain containing 2	24	38	32	959.587	951.594	1297.49	1127.74	970.782	643.263	1127.04	1269.07	857.726	628.883	872.942	604.691
NCOR2_Q19LF1	NCOR2	Q19LF1	0.035572	0.500794	0.114271	0.00413268	0.0133557	0.000292358	0.891	1	1	0.0252	0.0495	0.00479	FALSE	FALSE	FALSE	FALSE	FALSE	FALSE	FALSE	-0.282	0.0811	-0.201	0.429	-0.348	-0.63	-0.00366	0.278	0.0774	-0.352	Q19LF1	NCOR2	Nuclear receptor corepressor 2	5	26	15	218.829	208.918	179.262	166.304	156.109	192.483	118.019	87.1907	125.205	151.6	146.279	179.57
FMN1_A0A287B9C3	FMN1	A0A287B9C3	0.0324299	0.565902	0.088205	0.813254	0.732755	0.0588903	0.891	1	1	0.883	0.82	0.145	FALSE	FALSE	FALSE	FALSE	FALSE	FALSE	FALSE	-0.475	0.113	-0.361	0.0463	0.0671	-0.407	-0.164	0.311	-0.0503	-0.0967	A0A287B9C3	FMN1	Formin 1	0	3	0	42.8353	70.7302	42.1401	27.9723	33.4013	28.6469		23.3343		25.8935	19.14	24.0415
HIBCH_A0A287BBF3	HIBCH	A0A287BBF3	0.0352913	0.714326	0.0667811	0.105895	0.191501	0.00331366	0.891	1	1	0.212	0.32	0.0211	FALSE	FALSE	FALSE	FALSE	FALSE	FALSE	FALSE	0.269	-0.0417	0.228	-0.197	0.155	0.424	0.039	-0.23	-0.00269	0.194	A0A287BBF3	HIBCH	3-hydroxyisobutyryl-CoA hydrolase	12	16	15	799.209	776.507	782.785	969.422	918.972	919.426	1057.1	972.379	1188.51	1075.94	810.053	1038.51
MITD1_A0A4X1VX69	MITD1	A0A4X1VX69	0.0362145	0.253656	0.255136	0.00431469	0.0335999	0.000647661	0.891	1	1	0.026	0.0928	0.00775	FALSE	FALSE	FALSE	FALSE	FALSE	FALSE	FALSE	-0.279	0.14	-0.139	0.424	-0.284	-0.563	-0.0337	0.245	0.106	-0.318	A0A4X1VX69	MITD1	Microtubule interacting and trafficking domain containing 1	4	7	4	246.122	252.059	232.087	234.167	221.954	200.634	131.453	124.251	184.971	180.963	216.371	184.749
JRK_A0A287BJZ7	JRK	A0A287BJZ7	0.0307909	0.568309	0.0833891	0.454939	0.201523	0.278426	0.891	1	1	0.595	0.332	0.429	FALSE	FALSE	FALSE	FALSE	FALSE	FALSE	FALSE	0.969	-0.227	0.741	0.3	-0.527	0.442	0.431	-0.538	0.203	-0.0962	A0A287BJZ7	JRK	Jrk helix-turn-helix protein	0	1	0	48.2251		82.7265	95.4241	63.0393	96.3597		88.3247	58.09	105.282	97.1194	115.221
SPATA20_A0A480WWD6	SPATA20	A0A480WWD6	0.0338457	0.519705	0.0108146	0.879695	0.429963	0.00831472	0.891	1	1	0.924	0.573	0.0387	FALSE	FALSE	FALSE	FALSE	FALSE	FALSE	FALSE	0.451	0.122	0.573	-0.0285	0.151	0.602	0.0444	-0.407	0.167	0.195	A0A480WWD6	SPATA20	Spermatogenesis-associated protein 20	5	9	5	55.6804	33.8354	79.5489	90.5662	101.055	128.051	78.6586	106.568	128.153	97.7916	74.8173	106.94
DENND3_A0A4X1SGH0	DENND3	A0A4X1SGH0	0.0312031	0.400455	0.134743	0.105789	0.389229	0.00673669	0.891	1	1	0.212	0.532	0.0336	FALSE	FALSE	FALSE	FALSE	FALSE	FALSE	FALSE	-0.562	0.197	-0.365	0.399	-0.202	-0.764	-0.139	0.423	0.0577	-0.341	A0A4X1SGH0	DENND3	DENN domain containing 3	5	22	8	110.48	102.045	167.333	101.804	85.9	74.5676	82.3682	18.279	57.6284	55.2363	87.0055	66.1794
DHX40_A0A4X1SRJ7	DHX40	A0A4X1SRJ7	0.0302444	0.670069	0.0637241	0.0691475	0.032878	0.962034	0.891	1	1	0.158	0.0916	0.979	FALSE	FALSE	FALSE	FALSE	FALSE	FALSE	FALSE	0.439	-0.0763	0.363	0.354	-0.43	0.00849	0.236	-0.202	0.16	-0.194	A0A4X1SRJ7	DHX40	RNA helicase	3	8	3	61.9851	54.7747	37.8177	67.6576	84.5637	89.4724	27.561	43.5458	75.6391	105.399	75.7999	79.1495
ANAPC16_A0A4X1T7C5	ANAPC16	A0A4X1T7C5	0.0313808	0.102408	0.497414	0.0785111	0.00375517	0.237755	0.891	1	1	0.173	0.0217	0.384	FALSE	FALSE	FALSE	FALSE	FALSE	FALSE	FALSE	0.273	-0.196	0.0769	0.214	-0.411	-0.137	0.22	-0.0533	0.0236	-0.19	A0A4X1T7C5	ANAPC16	Anaphase-promoting complex subunit 16	0	3	0	38.116	33.8968	28.7137	33.7388	42.1739	40.4693		12.2951		49.4663	60.9053	40.503
CUTA_A0A4X1TB30	CUTA	A0A4X1TB30	0.0291607	0.603719	0.0723238	0.0644053	0.153958	0.00220163	0.891	1	1	0.151	0.274	0.0164	FALSE	FALSE	FALSE	FALSE	FALSE	FALSE	FALSE	-0.298	0.0628	-0.235	0.244	-0.181	-0.479	-0.0451	0.253	0.0177	-0.226	A0A4X1TB30	CUTA	CutA divalent cation tolerance homolog	3	5	5	2662.32	2406.04	2170.44	2071.5	1988.56	2093.56	1560.73	1898.99	1692.37	1810.68	1816.4	2319.84
CAD_A0A4X1TSE2	CAD	A0A4X1TSE2	0.0324896	0.107332	0.492292	0.140895	0.868356	0.0434237	0.891	1	1	0.26	0.916	0.118	FALSE	FALSE	FALSE	FALSE	FALSE	FALSE	FALSE	0.247	-0.176	0.071	-0.159	-0.0169	0.23	0.11	-0.137	-0.0662	0.0932	A0A4X1TSE2	CAD	CAD protein	73	84	88	3883.71	3941.9	3494	3941.47	3733.49	4315.18	4616.79	3987.9	4739.83	4561.28	4168.24	4900.27
ARPC5L_A0A5K1VDW0	ARPC5L	A0A5K1VDW0	0.0332145	0.379722	0.152202	0.0091524	0.00201747	0.125197	0.891	1	1	0.0412	0.0148	0.244	FALSE	FALSE	FALSE	FALSE	FALSE	FALSE	FALSE	-0.207	0.0772	-0.13	-0.271	0.348	0.141	-0.158	0.0492	-0.0809	0.19	A0A5K1VDW0	ARPC5L	Actin-related protein 2/3 complex subunit 5	8	8	8	2237.1	2230.07	2466.77	2086.66	2064.73	2215.52	2577.03	2383.47	2705.77	2012.81	2102.21	1936.22
LAMC1_A0A4X1TYI6	LAMC1	A0A4X1TYI6	0.0320165	0.346501	0.163862	0.0805534	0.0150267	0.668071	0.891	1	1	0.175	0.0535	0.78	FALSE	FALSE	FALSE	FALSE	FALSE	FALSE	FALSE	-0.789	0.313	-0.476	-0.616	0.929	0.14	-0.508	0.281	-0.195	0.421	A0A4X1TYI6	LAMC1	Laminin subunit gamma-1	15	27	24	747.203	769.138	688.991	702.013	557.228	352.777	702.975	629.478	1198.64	307.7	651.804	334.117
UBE2E3_A0A4X1U1G1	UBE2E3	A0A4X1U1G1	0.0284411	0.322566	0.159726	0.88961	0.264199	0.198642	0.891	1	1	0.931	0.404	0.338	FALSE	FALSE	FALSE	FALSE	FALSE	FALSE	FALSE	-0.882	0.359	-0.523	-0.0491	0.408	-0.474	-0.412	0.47	-0.0535	-0.00444	A0A4X1U1G1	UBE2E3	Ubiquitin conjugating enzyme E2 E3	1	2	1	425.244	524.241	541.914	401.644	381.419	237.143	357.265	332.253	328.466	257.64	467.178	116.577
P3H4_A0A4X1U667	P3H4	A0A4X1U667	0.032569	0.709976	0.016911	0.149189	0.0804056	0.00129256	0.891	1	1	0.27	0.173	0.0119	FALSE	FALSE	FALSE	FALSE	FALSE	FALSE	FALSE	0.411	0.0633	0.474	-0.259	0.322	0.733	0.00631	-0.404	0.0697	0.328	A0A4X1U667	P3H4	Prolyl 3-hydroxylase family member 4 (inactive)	1	1	1	41.9085	53.0298	37.8963	108.099	44.9918	98.0101	92.1262	108.425	100.592	68.5666	79.4919	74.5067
MIEN1_A0A4X1UGL0	MIEN1	A0A4X1UGL0	0.030144	0.717815	0.0567383	0.0236928	0.0125441	0.61953	0.891	1	1	0.076	0.0477	0.742	FALSE	FALSE	FALSE	FALSE	FALSE	FALSE	FALSE	-0.328	0.0483	-0.28	-0.347	0.395	0.0666	-0.193	0.135	-0.145	0.202	A0A4X1UGL0	MIEN1	Migration and invasion enhancer 1	5	6	5	3015.59	3314.47	3716.8	2595.74	3077.88	2631.72	3331.88	3680.15	3501.11	2430.3	3166.19	2495.28
TUFM_A0A8D1D1R4	TUFM	A0A8D1D1R4	0.0309657	0.263503	0.214582	0.00192698	0.0136904	0.000266266	0.891	1	1	0.0157	0.0502	0.00455	FALSE	FALSE	FALSE	FALSE	FALSE	FALSE	FALSE	0.211	-0.0995	0.111	-0.35	0.251	0.462	0.0149	-0.196	-0.0846	0.266	A0A8D1D1R4	TUFM	Elongation factor Tu	27	31	30	15364.7	14927.8	13263.1	16049.3	15021.9	16265.9	19395	20217.8	20464.2	16807.7	15896.1	18302.7
MFSD3_A0A4X1UN28	MFSD3	A0A4X1UN28	0.0334992	0.196438	0.30554	0.16207	0.0160436	0.676375	0.891	1	1	0.287	0.0559	0.787	FALSE	FALSE	FALSE	FALSE	FALSE	FALSE	FALSE	-0.399	0.224	-0.175	-0.244	0.469	0.0696	-0.273	0.126	-0.0488	0.196	A0A4X1UN28	MFSD3	Major facilitator superfamily domain containing 3	2	3	2	90.6662	84.8758	97.0847	84.0893	66.4829	78.0299	109.511	109.711	65.8881	43.1681	49.9624	83.0414
SEC63_F1RT28	SEC63	F1RT28	0.0359433	0.535508	0.0119921	0.00141892	0.00396805	0.22226	0.891	1	1	0.0131	0.0225	0.366	FALSE	FALSE	FALSE	FALSE	FALSE	FALSE	FALSE	-0.203	-0.0537	-0.257	-0.366	0.312	0.109	-0.115	0.0876	-0.169	0.197	F1RT28	SEC63	SEC63 homolog, protein translocation regulator	31	38	34	1430.64	1356.25	1366.85	1223.36	1125.62	1132.66	1368.79	1631.39	1498.86	1237.42	1151.61	1242.22
NSF_A0A8D1PY41	NSF	A0A8D1PY41	0.0338604	0.390746	0.149688	0.00261273	0.000650079	0.0360902	0.891	1	1	0.0188	0.00771	0.103	FALSE	FALSE	FALSE	FALSE	FALSE	FALSE	FALSE	-0.228	0.0833	-0.145	-0.37	0.453	0.225	-0.191	0.0371	-0.108	0.262	A0A8D1PY41	NSF	Vesicle-fusing ATPase	30	39	38	1542.19	1567.61	1620.59	1506.91	1462.67	1331.93	1641.69	1995.33	1934.52	1405.02	1340.79	1316.73
UGCG_A0A4X1V638	UGCG	A0A4X1V638	0.0306961	0.279593	0.200087	0.519613	0.644387	0.0687837	0.891	1	1	0.654	0.755	0.162	FALSE	FALSE	FALSE	FALSE	FALSE	FALSE	FALSE	-0.367	0.167	-0.2	0.0973	0.0694	-0.297	-0.151	0.216	0.016	-0.0813	A0A4X1V638	UGCG	ceramide glucosyltransferase	1	5	1	114.05	93.7156	127.556	118.687	77.1377	82.483	93.3477	60.6433	79.9076	81.2812	61.1084	86.5428
TICAM1_A0A4X1VS73	TICAM1	A0A4X1VS73	0.0344698	0.819843	0.0513098	0.145099	0.207802	0.00353978	0.891	1	1	0.265	0.34	0.022	FALSE	FALSE	FALSE	FALSE	FALSE	FALSE	FALSE	0.311	-0.0297	0.281	-0.201	0.171	0.482	0.0424	-0.269	0.0127	0.214	A0A4X1VS73	TICAM1	TIR domain-containing adapter molecule 1	1	3	1	40.7698	29.6282	46.4551	54.5023	73.2609	48.0977	64.1685	78.6513	63.2255	58.7349	70.9505	48.6446
LAMTOR3_A0A287AYR5	LAMTOR3	A0A287AYR5	0.0361962	0.643624	0.0808951	0.0031517	0.00147262	0.0833771	0.891	1	1	0.0212	0.0123	0.185	FALSE	FALSE	FALSE	FALSE	FALSE	FALSE	FALSE	-0.283	0.0558	-0.227	-0.453	0.508	0.225	-0.212	0.0713	-0.156	0.297	A0A287AYR5	LAMTOR3	Ragulator complex protein LAMTOR3	3	4	3	104.041	96.558	102.731	90.6736	68.7068	82.8599	144.715	125.716	98.721	76.9812	64.8537	83.2172
SCFD1_A0A5G2Q9I5	SCFD1	A0A5G2Q9I5	0.0356412	0.660311	0.0765667	0.635922	0.972493	0.033552	0.891	1	1	0.751	0.984	0.0981	FALSE	FALSE	FALSE	FALSE	FALSE	FALSE	FALSE	-0.199	0.0371	-0.162	0.04	-0.0029	-0.202	-0.0583	0.141	-0.0212	-0.0612	A0A5G2Q9I5	SCFD1	Sec1 family domain containing 1	25	29	27	2633.24	2645.16	2617.48	2553.19	2176.54	2380.17	2328.99	2392.13	2137.56	2264.74	2278.96	2397.17
HDAC8_A0A5G2QC79	HDAC8	A0A5G2QC79	0.0288297	0.678281	0.0596167	0.666335	0.986751	0.0280013	0.891	1	1	0.776	0.992	0.0868	FALSE	FALSE	FALSE	FALSE	FALSE	FALSE	FALSE	-0.431	0.0722	-0.359	0.0751	-0.00288	-0.434	-0.125	0.306	-0.053	-0.128	A0A5G2QC79	HDAC8	Histone deacetylase 8	2	4	2	94.8581	82.0674	71.8439	46.1846	56.7869	62.4546	57.5311	42.8719	34.3922	36.211	37.4476	78.6396
NOSTRIN_A0A5G2QEY8	NOSTRIN	A0A5G2QEY8	0.0372959	0.069506	0.72041	0.514095	0.0220039	0.764188	0.891	1	1	0.65	0.0696	0.851	FALSE	FALSE	FALSE	FALSE	FALSE	FALSE	FALSE	-0.692	0.586	-0.106	-0.195	0.781	0.0889	-0.515	0.177	0.0713	0.266	A0A5G2QEY8	NOSTRIN	Nitric oxide synthase trafficking	0	3	0	30.4058	34.5844	28.8627	21.3504	40.3698	19.1842	41.6749	24.5916		13.6678		17.7731
SRGAP2_A0A8D0SX94	SRGAP2	A0A8D0SX94	0.0308155	0.319019	0.173873	6.32517e-05	0.000253105	1.14536e-05	0.891	1	1	0.00243	0.00455	0.000845	FALSE	FALSE	FALSE	FALSE	FALSE	FALSE	FALSE	0.195	-0.0813	0.114	-0.511	0.429	0.624	-0.0382	-0.233	-0.12	0.391	A0A8D0SX94	SRGAP2	SLIT-ROBO Rho GTPase activating protein 2	11	29	20	241.458	231.909	225.422	277.786	237.066	260.7	392.46	371.705	378.869	269.76	261.577	297.119
LRRFIP1_A0A5G2QS97	LRRFIP1	A0A5G2QS97	0.0324325	0.0886757	0.563853	0.129416	0.820189	0.0482669	0.891	1	1	0.245	0.883	0.127	FALSE	FALSE	FALSE	FALSE	FALSE	FALSE	FALSE	-0.318	0.241	-0.0764	0.212	0.0299	-0.288	-0.147	0.171	0.0941	-0.117	A0A5G2QS97	LRRFIP1	Leucine-rich repeat flightless-interacting protein 1	31	37	33	2840.08	2882.6	3696.45	2611.47	3255.6	3097.83	2679.19	2550.87	2416.06	2575.87	2303.64	2695.73
DAP3_A0A5G2QZ25	DAP3	A0A5G2QZ25	0.0357878	0.0244758	0.828793	0.0277637	0.942806	0.040572	0.891	1	1	0.0843	0.965	0.112	FALSE	FALSE	FALSE	FALSE	FALSE	FALSE	FALSE	0.293	-0.32	-0.0268	-0.311	-0.00889	0.284	0.155	-0.138	-0.164	0.147	A0A5G2QZ25	DAP3	Small ribosomal subunit protein mS29	15	18	16	1406.94	1370.06	990.161	1301.48	1191.79	1189.53	1459.91	1548.89	1555.76	1528.17	1573.61	1543.34
MYO1E_A0A5G2R8T3	MYO1E	A0A5G2R8T3	0.0353259	0.458912	0.127394	0.0885779	0.290294	0.00529796	0.891	1	1	0.187	0.432	0.0289	FALSE	FALSE	FALSE	FALSE	FALSE	FALSE	FALSE	-0.302	0.0956	-0.206	0.234	-0.139	-0.441	-0.0648	0.237	0.0309	-0.203	A0A5G2R8T3	MYO1E	Myosin IE	26	35	36	1443.66	1430.39	1889.92	1322.85	1506.78	1286.54	1023.04	1203.99	1222.28	1242.74	1292.43	1313.06
PUSL1_A0A5G2R9C5	PUSL1	A0A5G2R9C5	0.0297005	0.542314	0.0101063	0.813158	0.706043	0.0152785	0.891	1	1	0.883	0.8	0.0572	FALSE	FALSE	FALSE	FALSE	FALSE	FALSE	FALSE	0.586	0.146	0.732	0.0561	0.0897	0.676	0.0876	-0.498	0.233	0.177	A0A5G2R9C5	PUSL1	tRNA pseudouridine synthase	2	3	2	33.1036	45.2044	70.6784	115.963	86.0063	141.674	106.098	128.847	74.4941	127.089	113.53	58.4614
ATP2C1_A0A5G2RDL8	ATP2C1	A0A5G2RDL8	0.036006	0.109852	0.519888	0.415734	0.0263682	0.859155	0.891	1	1	0.561	0.0788	0.915	FALSE	FALSE	FALSE	FALSE	FALSE	FALSE	FALSE	-0.492	0.356	-0.135	-0.172	0.529	0.037	-0.344	0.148	0.0121	0.184	A0A5G2RDL8	ATP2C1	Calcium-transporting ATPase	20	27	27	1541.96	1530.63	2267.77	1937	1737	1217.14	1654.29	1976.93	1773.58	1091.33	1452.96	1214.55
SLC4A5_A0A8D0JA59	SLC4A5	A0A8D0JA59	0.0368281	0.835395	0.0255687	0.092327	0.130343	0.464615	0.891	1	1	0.193	0.243	0.609	FALSE	FALSE	FALSE	FALSE	FALSE	FALSE	FALSE	-0.768	-0.068	-0.836	-0.593	0.525	-0.242	-0.306	0.461	-0.374	0.219	A0A8D0JA59	SLC4A5	Anion exchange protein	1	1	1	2757.78	2490.33	2142.7	1363.14	1102.75	1681.61	3377.94	1702.68	1525.97	1948.86	1517.02	997.252
SUPT6H_A0A8D0KD91	SUPT6H	A0A8D0KD91	0.0304502	0.518731	0.0939368	0.0546803	0.0174531	0.751947	0.891	1	1	0.135	0.0593	0.84	FALSE	FALSE	FALSE	FALSE	FALSE	FALSE	FALSE	0.25	-0.0663	0.184	0.216	-0.282	-0.0322	0.15	-0.1	0.0833	-0.133	A0A8D0KD91	SUPT6H	Transcription elongation factor spt6	23	52	46	409.835	386.539	344.382	464.213	421.1	438.203	409.16	367.578	326.664	444.991	491.408	458.342
HMG20A_A0A8D0KEM2	HMG20A	A0A8D0KEM2	0.0288448	0.974889	0.0272938	0.351353	0.366794	0.139343	0.891	1	1	0.5	0.51	0.262	FALSE	FALSE	FALSE	FALSE	FALSE	FALSE	FALSE	0.226	0.00286	0.229	0.0866	-0.0837	0.142	0.0767	-0.149	0.0796	-0.00701	A0A8D0KEM2	HMG20A	High mobility group protein 20A	4	8	8	249.428	232.876	236.198	310.138	282.539	281.639	237.753	302.553	259.005	285.537	296.382	289.742
TMCO1_C5HGF3	TMCO1	C5HGF3	0.0366726	0.742497	0.0649798	1.54298e-05	1.06523e-05	0.00020045	0.891	1	1	0.00115	0.000911	0.00391	FALSE	FALSE	FALSE	FALSE	FALSE	FALSE	FALSE	-0.18	0.0252	-0.155	-0.581	0.606	0.426	-0.203	-0.0227	-0.178	0.403	C5HGF3	TMCO1	Calcium load-activated calcium channel	3	3	3	605.37	549.977	559.666	528.066	494.168	515.356	755.831	797.169	791.355	469.265	513.642	529.691
RAB11A_Q52NJ1	RAB11A	Q52NJ1	0.0339911	0.707093	0.0175292	0.00293179	0.00553476	0.310736	0.891	1	1	0.0203	0.0282	0.462	FALSE	FALSE	FALSE	FALSE	FALSE	FALSE	FALSE	-0.38	-0.0598	-0.44	-0.605	0.545	0.165	-0.216	0.164	-0.276	0.329	Q52NJ1	RAB11A	Ras-related protein Rab-11A	2	3	2	120.37	88.31	121.251	90.1421	55.5514	63.7083	98.4196	159.206	119.701	78.7882	79.8215	61.0175
KLC4_A0A8D0RX25	KLC4	A0A8D0RX25	0.0357494	0.740029	0.0637333	0.0443808	0.0247758	0.834658	0.891	1	1	0.117	0.0756	0.898	FALSE	FALSE	FALSE	FALSE	FALSE	FALSE	FALSE	-0.269	0.0379	-0.231	-0.255	0.293	0.0238	-0.15	0.119	-0.112	0.143	A0A8D0RX25	KLC4	Kinesin light chain	20	25	32	1231.02	1235.39	1081.01	1118.11	958.029	950.151	1163.12	1127.38	1315.06	1066.48	853.419	1039.91
SLC25A11_F1RFX9	SLC25A11	F1RFX9	0.034813	0.0629476	0.734091	7.28592e-05	0.00139427	4.71544e-05	0.891	1	1	0.00256	0.012	0.00178	FALSE	FALSE	FALSE	FALSE	FALSE	FALSE	FALSE	0.231	-0.198	0.0331	-0.612	0.414	0.646	0.0037	-0.227	-0.194	0.418	F1RFX9	SLC25A11	Mitochondrial 2-oxoglutarate/malate carrier protein	12	17	16	2361.18	2560.3	2458.5	2414.98	2512.61	2686.25	3589.98	3902.3	4164.07	2949.4	2624.12	3240.9
ONECUT3;ONECUT1;ONECUT2_A0A8D0UJ99;F1RZD6;F1S1X5	ONECUT3;ONECUT1;ONECUT2	A0A8D0UJ99;F1RZD6;F1S1X5	0.0288839	0.300255	0.175479	0.665708	0.531945	0.0862026	0.891	1	1	0.775	0.663	0.19	FALSE	FALSE	FALSE	FALSE	FALSE	FALSE	FALSE	1.65	-0.705	0.941	-0.287	-0.418	1.23	0.692	-0.953	-0.0128	0.274	A0A8D0UJ99;F1RZD6;F1S1X5	ONECUT3;ONECUT1;ONECUT2	One cut domain family member;One cut homeobox 1;One cut domain family member	0	1	0						116.13				107.587		111.886
B4GALNT3_A0A8D0W8C4	B4GALNT3	A0A8D0W8C4	0.0296501	0.437847	0.114848	0.133836	0.429302	0.00728419	0.891	1	1	0.251	0.572	0.0354	FALSE	FALSE	FALSE	FALSE	FALSE	FALSE	FALSE	-0.477	0.152	-0.325	0.307	-0.155	-0.632	-0.118	0.358	0.0335	-0.273	A0A8D0W8C4	B4GALNT3	Beta-1,4-N-acetylgalactosaminyltransferase	5	11	5	174.495	159.207	190.572	146.575	183.926	79.1361	92.8594	101.231	81.2551	120.476	108.789	108.473
HK1_A0A5G2R0B1	HK1	A0A5G2R0B1	0.0340956	0.309175	0.196971	5.79563e-05	0.000237002	1.16023e-05	0.891	1	1	0.00228	0.00438	0.000845	FALSE	FALSE	FALSE	FALSE	FALSE	FALSE	FALSE	0.236	-0.103	0.133	-0.64	0.537	0.774	-0.0495	-0.286	-0.153	0.488	A0A5G2R0B1	HK1	hexokinase	35	38	37	7539.54	7405.49	7686.39	7810.27	8373.21	8860.71	12875.9	13364.7	12642.1	9402.71	7808.23	9919.98
PDLIM7_A0A4X1SDF2	PDLIM7	A0A4X1SDF2	0.0372768	0.772979	0.0224448	0.00032455	0.000214462	1.13519e-05	0.891	1	1	0.00563	0.00416	0.000845	FALSE	FALSE	FALSE	FALSE	FALSE	TRUE	TRUE	0.305	0.0376	0.343	-0.68	0.718	1.02	-0.113	-0.418	-0.075	0.605	A0A4X1SDF2	PDLIM7	PDZ and LIM domain protein 7	10	14	13	856.905	802.916	1082.19	1171.42	1144.17	1199.16	2074.61	2008.47	1624.31	1099.95	1189.99	1142.97
MTIF2_A0A8D1CIQ8	MTIF2	A0A8D1CIQ8	0.0363515	0.046504	0.887848	0.016455	0.557001	0.0128531	0.891	1	1	0.0599	0.684	0.0513	FALSE	FALSE	FALSE	FALSE	FALSE	FALSE	FALSE	0.272	-0.256	0.0163	-0.325	0.0685	0.341	0.115	-0.157	-0.141	0.183	A0A8D1CIQ8	MTIF2	Mitochondrial translational initiation factor 2	10	16	15	417.821	437.701	341.306	400.318	379.795	437.854	462.464	520.896	556.903	536.057	443.576	507.256
NIPA1_A0A8D1DPM9	NIPA1	A0A8D1DPM9	0.0312608	0.175022	0.320819	0.451991	0.0488549	0.798627	0.891	1	1	0.592	0.121	0.873	FALSE	FALSE	FALSE	FALSE	FALSE	FALSE	FALSE	-0.383	0.223	-0.16	-0.12	0.343	-0.04	-0.237	0.146	-0.014	0.106	A0A8D1DPM9	NIPA1	NIPA magnesium transporter 1	1	2	1	112.415	113.826	107.119	86.5396	101.571	99.5343	101.753	97.883	107.894	48.8682	114.144	67.2851
TCP11L2_A0A8D1ENP8	TCP11L2	A0A8D1ENP8	0.0359478	0.379204	0.163837	0.0625468	0.266809	0.00488174	0.891	1	1	0.148	0.407	0.0274	FALSE	FALSE	FALSE	FALSE	FALSE	FALSE	FALSE	-0.306	0.116	-0.19	0.265	-0.148	-0.454	-0.0684	0.237	0.0478	-0.217	A0A8D1ENP8	TCP11L2	T-complex 11 like 2	2	9	2	87.6589	72.2877	93.8055	83.4354	56.9428	67.8793	57.0239	35.6425	41.4459	51.6389	75.4482	51.0542
STK26_A0A4X1W9P4	STK26	A0A4X1W9P4	0.0326146	0.0891289	0.563966	0.00072753	0.0153497	0.000305301	0.891	1	1	0.00887	0.0543	0.0049	FALSE	FALSE	FALSE	FALSE	FALSE	FALSE	FALSE	0.409	-0.311	0.0985	-0.793	0.482	0.891	0.0596	-0.35	-0.251	0.542	A0A4X1W9P4	STK26	non-specific serine/threonine protein kinase	4	6	6	388.728	377.233	433.886	517.301	394.927	400.055	977.92	639.239	752.696	484.015	651.138	530.37
GOLT1B_A0A8D1PDZ2	GOLT1B	A0A8D1PDZ2	0.0342993	0.730906	0.018716	0.0987652	0.173207	0.348535	0.891	1	1	0.202	0.298	0.499	FALSE	FALSE	FALSE	FALSE	FALSE	FALSE	FALSE	-0.349	-0.0503	-0.399	-0.259	0.209	-0.14	-0.127	0.222	-0.177	0.082	A0A8D1PDZ2	GOLT1B	Golgi transport 1B	4	4	4	259.3	281.964	246.995	222.465	133.258	224.546	232.225	230.96	226.402	183.949	190.339	219.412
NFIX_A0A8D1U7L9	NFIX	A0A8D1U7L9	0.0304173	0.430115	0.120343	0.865381	0.34268	0.158429	0.891	1	1	0.916	0.486	0.287	FALSE	FALSE	FALSE	FALSE	FALSE	FALSE	FALSE	0.405	-0.132	0.273	0.0279	-0.16	0.245	0.174	-0.231	0.0422	0.0142	A0A8D1U7L9	NFIX	Nuclear factor 1	4	7	5	222.159	255.714	151.047	242.348	259.576	281.528	222.592	274.265	251.209	307.903	323.681	243.903
ZNF462_A0A8W4F9A6	ZNF462	A0A8W4F9A6	0.0351779	0.218407	0.288048	0.28712	0.853846	0.0485308	0.891	1	1	0.433	0.907	0.128	FALSE	FALSE	FALSE	FALSE	FALSE	FALSE	FALSE	0.423	-0.228	0.195	-0.195	-0.0328	0.39	0.171	-0.252	-0.0572	0.138	A0A8W4F9A6	ZNF462	Zinc finger protein 462	1	4	1	15.1339	22.2035	21.385	45.9626	16.0353	29.9033	20.4094	32.7158	57.89	39.7119	58.6113	29.1554
FDPS_D0G6X4	FDPS	D0G6X4	0.030613	0.581458	0.0801897	0.0399673	0.0150769	0.687901	0.891	1	1	0.109	0.0536	0.796	FALSE	FALSE	FALSE	FALSE	FALSE	FALSE	FALSE	0.319	-0.0722	0.247	0.299	-0.372	-0.0524	0.191	-0.128	0.118	-0.181	D0G6X4	FDPS	Farnesyl pyrophosphate synthase	13	14	14	5102.88	4881.92	5254.59	5891.85	5403.6	7052.45	5783.03	4544.19	4484.4	6821.95	6077.68	6382.16
STX4_F1RIR2	STX4	F1RIR2	0.0307724	0.366557	0.147998	0.0131693	0.00272436	0.18003	0.891	1	1	0.052	0.0177	0.314	FALSE	FALSE	FALSE	FALSE	FALSE	FALSE	FALSE	-0.287	0.108	-0.179	-0.344	0.452	0.165	-0.212	0.0753	-0.104	0.24	F1RIR2	STX4	Syntaxin 4	10	12	12	520.47	539.853	515.558	469.851	436.749	480.992	626.594	682.451	482.738	419.617	434.701	423.91
CCDC43_F1RQZ4	CCDC43	F1RQZ4	0.0322995	0.535742	0.0950064	0.994935	0.531694	0.0960234	0.891	1	1	0.997	0.663	0.204	FALSE	FALSE	FALSE	FALSE	FALSE	FALSE	FALSE	-0.247	0.0637	-0.183	-0.000647	0.0644	-0.183	-0.0938	0.153	-0.03	-0.0294	F1RQZ4	CCDC43	Coiled-coil domain-containing protein 43	5	7	6	500.659	483.701	517.08	419.648	416.736	482.332	415.749	440.393	439.703	370.525	402.111	490.059
SLC45A4_F1RSK5	SLC45A4	F1RSK5	0.0290854	0.113916	0.43446	0.155014	0.849993	0.0405209	0.891	1	1	0.278	0.904	0.112	FALSE	FALSE	FALSE	FALSE	FALSE	FALSE	FALSE	0.477	-0.324	0.152	-0.288	-0.0363	0.44	0.209	-0.267	-0.115	0.173	F1RSK5	SLC45A4	Solute carrier family 45 member 4	1	4	1	17.3554	18.9088	12.5664	20.9227	34.6081	17.5057	56.5769	27.2625	23.2183	63.9818	29.903	32.3677
MST1R_I3LG23	MST1R	I3LG23	0.031073	0.211481	0.267985	0.00341296	0.00043531	0.0246392	0.891	1	1	0.0224	0.00621	0.0791	FALSE	FALSE	FALSE	TRUE	TRUE	FALSE	TRUE	-0.831	0.442	-0.389	-1.26	1.71	0.876	-0.745	0.0859	-0.303	0.962	I3LG23	MST1R	Hepatocyte growth factor receptor	13	26	23	831.284	846.812	1163.88	1045.91	678.654	498.357	2162.45	2271.75	1100.24	488.942	681.067	396.738
LIMD1_F1SNZ3	LIMD1	F1SNZ3	0.0360241	0.672205	0.0752098	0.112826	0.05484	0.809624	0.891	1	1	0.222	0.131	0.88	FALSE	FALSE	FALSE	FALSE	FALSE	FALSE	FALSE	0.373	-0.0672	0.306	0.268	-0.335	0.0381	0.194	-0.179	0.127	-0.141	F1SNZ3	LIMD1	LIM domain-containing protein 1	5	22	15	204.706	187.36	230.824	236.354	257.704	320.577	210.833	209.976	208.707	278.736	222.435	369.282
CDK2_F1SPH6	CDK2	F1SPH6	0.0368944	0.978362	0.0351836	0.197882	0.189728	0.00342289	0.891	1	1	0.332	0.318	0.0215	FALSE	FALSE	FALSE	FALSE	FALSE	FALSE	FALSE	-0.288	-0.00333	-0.292	0.165	-0.169	-0.457	-0.0291	0.259	-0.0325	-0.198	F1SPH6	CDK2	Cyclin-dependent kinase 2	4	5	5	588.822	640.217	631.309	464.221	552.249	492.372	434.744	384.796	491.741	441.464	583.974	494.92
H2BC4_F2Z581	H2BC4	F2Z581	0.0310262	0.036815	0.922245	0.0238818	0.000489709	0.0283496	0.891	1	1	0.0762	0.00667	0.0875	FALSE	FALSE	FALSE	FALSE	FALSE	FALSE	FALSE	0.378	-0.363	0.0151	0.401	-0.765	-0.386	0.377	-0.00179	0.0133	-0.388	F2Z581	H2BC4	Histone H2A/H2B/H3 domain-containing protein	1	1	1	282.351	266.979	317.868	258.78	274.836	358.135	173.669	256.968	193.279	342.031	431.275	409.816
MRPL50_I3L9H6	MRPL50	I3L9H6	0.0303893	0.0740777	0.610208	0.0883165	0.917492	0.0364413	0.891	1	1	0.186	0.949	0.104	FALSE	FALSE	FALSE	FALSE	FALSE	FALSE	FALSE	0.322	-0.255	0.0671	-0.241	-0.0136	0.308	0.147	-0.174	-0.107	0.134	I3L9H6	MRPL50	Large ribosomal subunit protein mL50	6	9	9	643.118	582.587	446.893	584.702	550.131	621.875	666.455	768.607	645.482	754.142	659.315	715.807
LAMA3_A0A8D0YQH1	LAMA3	A0A8D0YQH1	0.0326737	0.16507	0.34984	0.00538921	0.000514143	0.0284985	0.891	1	1	0.0297	0.00675	0.0877	FALSE	FALSE	FALSE	TRUE	TRUE	FALSE	TRUE	-1.3	0.783	-0.513	-1.85	2.63	1.34	-1.18	0.118	-0.395	1.46	A0A8D0YQH1	LAMA3	Laminin subunit alpha 3	9	49	26	367.611	396.547	842.575	649.329	356.193	157.127	1198.74	1540.27	1288.54	128.531	408.908	90.9786
PRKAR2B_A0A286ZNQ7	PRKAR2B	A0A286ZNQ7	0.0367477	0.592335	0.0142587	0.00220662	0.00544218	0.287468	0.891	1	1	0.0172	0.0279	0.438	FALSE	FALSE	FALSE	TRUE	TRUE	FALSE	TRUE	-1.12	-0.256	-1.37	-1.89	1.64	0.521	-0.625	0.492	-0.881	1.01	A0A286ZNQ7	PRKAR2B	Protein kinase cAMP-dependent type II regulatory subunit beta	2	16	2	1029.58	1112.74	1382	1053.32	384.652	172.714	1369.6	1862.23	1900.79	654.144	393.945	535.025
SAR1B_Q5PYH3	SAR1B	Q5PYH3	0.0322974	0.0975769	0.525596	0.929956	0.0841507	0.58286	0.891	1	1	0.957	0.178	0.712	FALSE	FALSE	FALSE	FALSE	FALSE	FALSE	FALSE	-0.285	0.209	-0.0754	-0.0103	0.22	-0.065	-0.179	0.106	0.0309	0.0413	Q5PYH3	SAR1B	GTP-binding protein SAR1b	6	7	9	8400.43	7355.2	8766.79	8726.44	7236.78	7488.11	8461.89	7857.86	7154.91	6184.81	6665.45	7495.79
LGALS13_A0A4X1SS82	LGALS13	A0A4X1SS82	0.0380323	0.706326	0.0195838	0.00126763	0.00233595	0.12772	0.893	1	1	0.0124	0.0162	0.247	FALSE	FALSE	FALSE	TRUE	TRUE	FALSE	TRUE	1.97	0.32	2.29	3.66	-3.34	-1.37	1.25	-0.722	1.57	-2.09	A0A4X1SS82	LGALS13	Galectin	0	5	0	148.879	138.309	224.291	462.363	1634.68	1332.26				3445.05	736.363	174.442
LYPD2_A0A287BAC4	LYPD2	A0A287BAC4	0.0383576	0.682932	0.0779495	0.0216505	0.0105565	0.467789	0.893	1	1	0.072	0.0425	0.612	FALSE	FALSE	FALSE	FALSE	TRUE	FALSE	TRUE	-2.04	0.359	-1.68	-2.32	2.68	0.644	-1.27	0.767	-0.909	1.41	A0A287BAC4	LYPD2	LY6/PLAUR domain containing 2	0	1	0	390.058	418.071	312.705	452.028	40.2677	4.02563	721.513	748.989	403.502		294.633	4.20197
GLUL_P46410	GLUL	P46410	0.0395226	0.954662	0.0357811	0.000166233	0.000153678	9.05101e-06	0.893	1	1	0.00409	0.00355	0.000782	FALSE	FALSE	FALSE	TRUE	TRUE	TRUE	TRUE	-0.877	-0.0216	-0.899	2.16	-2.19	-3.06	0.332	1.21	0.311	-1.85	P46410	GLUL	Glutamine synthetase	5	13	7	1501.4	1410.61	1199.75	592.049	889.119	695.349	107.85	105.953	140.826	906.897	327.119	1268.17
UPK1B_A0A4X1T004	UPK1B	A0A4X1T004	0.0376997	0.38894	0.166005	0.000290419	0.0010935	4.12267e-05	0.893	1	1	0.00543	0.0101	0.00165	FALSE	FALSE	FALSE	TRUE	TRUE	TRUE	TRUE	-0.802	0.302	-0.5	1.82	-1.52	-2.32	0.104	0.905	0.405	-1.41	A0A4X1T004	UPK1B	Uroplakin-1b	0	4	0	336.152	350.174	215.829	305.956	161.291	148.761				136.121	254.606	89.981
GNG2_A0A4X1WDD8	GNG2	A0A4X1WDD8	0.0390278	0.178033	0.37635	0.0545962	0.483283	0.0112392	0.893	1	1	0.135	0.622	0.0472	FALSE	FALSE	FALSE	FALSE	FALSE	TRUE	TRUE	1.09	-0.662	0.423	-0.995	0.333	1.42	0.354	-0.732	-0.309	0.687	A0A4X1WDD8	GNG2	Guanine nucleotide-binding protein subunit gamma	2	3	2	274.601	257.021	92.1277	312.259	129.989	480.082	704.832	405.966	705.076	637.134	527.741	292.366
CGREF1_A0A8D1BDR3	CGREF1	A0A8D1BDR3	0.0397837	0.0255084	0.800198	0.13422	0.00169377	0.0881483	0.893	1	1	0.251	0.0133	0.193	FALSE	FALSE	FALSE	FALSE	TRUE	FALSE	TRUE	-0.84	0.932	0.0924	-0.579	1.51	0.672	-0.821	0.019	0.111	0.691	A0A8D1BDR3	CGREF1	Cell growth regulator with EF-hand domain 1	0	2	0	4.37008	6.79922	3.20327	4.69603	9.73163	12.3258	10.8825	49.9838	37.8857			9.46517
STAU2_A0A287A6A7	STAU2	A0A287A6A7	0.0377243	0.49109	0.123966	0.00468907	0.0156506	0.000350149	0.893	1	1	0.0274	0.0549	0.0053	FALSE	FALSE	FALSE	FALSE	FALSE	FALSE	FALSE	-0.329	0.0981	-0.231	0.497	-0.399	-0.728	-0.00689	0.322	0.0912	-0.406	A0A287A6A7	STAU2	Double-stranded RNA-binding protein Staufen homolog 2	6	17	15	384.64	365.925	394.025	340.854	326.548	296.42	171.966	221.48	233.465	318.817	232.282	351.247
SEC24D_A0A4X1V2X3	SEC24D	A0A4X1V2X3	0.0395826	0.979956	0.0413581	0.91613	0.936077	0.0343993	0.893	1	1	0.949	0.961	0.0999	FALSE	FALSE	FALSE	FALSE	FALSE	FALSE	FALSE	-0.218	0.00238	-0.216	0.00996	-0.00758	-0.226	-0.0533	0.165	-0.0509	-0.0608	A0A4X1V2X3	SEC24D	SEC24 homolog D, COPII coat complex component	15	28	25	936.91	923.929	905.806	819.062	773.798	788.432	680.822	782.2	887.116	819.227	792.479	772.208
SGPP2_A0A4X1U9Z1	SGPP2	A0A4X1U9Z1	0.0396312	0.66809	0.0833225	0.0112275	0.00533922	0.265588	0.893	1	1	0.0471	0.0275	0.414	FALSE	FALSE	FALSE	FALSE	FALSE	FALSE	FALSE	-0.367	0.0685	-0.298	-0.481	0.55	0.183	-0.246	0.121	-0.178	0.303	A0A4X1U9Z1	SGPP2	Sphingosine-1-phosphate phosphatase 2	5	7	7	765.465	795.718	829.026	585.051	835.221	544.552	976.871	995.684	769.536	623.893	590.044	626.602
CDKN2B_A0A4X1WCC9	CDKN2B	A0A4X1WCC9	0.0388656	0.469264	0.135289	0.94455	0.511396	0.120749	0.893	1	1	0.966	0.646	0.238	FALSE	FALSE	FALSE	FALSE	FALSE	FALSE	FALSE	-1.25	0.395	-0.854	0.0375	0.358	-0.892	-0.501	0.749	-0.105	-0.143	A0A4X1WCC9	CDKN2B	Uncharacterized protein	0	1	0	234.358	199.485	213.526	169.367	89.5001	58.0736	91.3025	58.3483	128.291	85.2091	194.869
EIF1AD_A0A5G2QIG8	EIF1AD	A0A5G2QIG8	0.0388336	0.279921	0.245007	0.35408	0.0606825	0.797541	0.893	1	1	0.502	0.141	0.872	FALSE	FALSE	FALSE	FALSE	FALSE	FALSE	FALSE	0.28	-0.135	0.146	0.115	-0.249	0.0311	0.166	-0.114	0.0314	-0.0832	A0A5G2QIG8	EIF1AD	Probable RNA-binding protein EIF1AD	5	7	6	320.109	328.696	319.874	392.913	353.094	350.949	332.698	264.75	395.097	407.964	434.853	377.118
IMPACT_A0A5G2QV28	IMPACT	A0A5G2QV28	0.0380568	0.134768	0.463597	0.884311	0.170208	0.383563	0.893	1	1	0.928	0.295	0.533	FALSE	FALSE	FALSE	FALSE	FALSE	FALSE	FALSE	0.26	-0.177	0.083	-0.0163	-0.161	0.0993	0.15	-0.111	-0.0276	-0.0114	A0A5G2QV28	IMPACT	Protein IMPACT	4	10	8	147.984	165.305	117.527	149.265	150.263	167.154	148.504	135.403	173.405	175.223	173.55	196.068
PURA_A0A5G2RGK0	PURA	A0A5G2RGK0	0.0382158	0.746595	0.0670305	0.606177	0.407622	0.158876	0.893	1	1	0.726	0.55	0.288	FALSE	FALSE	FALSE	FALSE	FALSE	FALSE	FALSE	0.32	-0.0445	0.275	0.0714	-0.116	0.204	0.12	-0.2	0.0756	0.00422	A0A5G2RGK0	PURA	Purine rich element binding protein A	5	11	8	643.995	660.488	728.745	669.438	910.132	956.546	758.361	740.716	858.712	940.118	848.535	813.567
BIN3_A0A8D0IYD5	BIN3	A0A8D0IYD5	0.0394829	0.716974	0.0740721	0.490449	0.301815	0.229763	0.893	1	1	0.629	0.445	0.375	FALSE	FALSE	FALSE	FALSE	FALSE	FALSE	FALSE	0.382	-0.0601	0.322	0.115	-0.175	0.206	0.154	-0.227	0.0942	-0.0212	A0A8D0IYD5	BIN3	Bridging integrator 3	2	3	2	152.852	116.335	109.822	143.669	189.996	179.947	172.203	104.823	174.031	160.754	198.546	178.557
SYS1_A0A8D0PP51	SYS1	A0A8D0PP51	0.039649	0.0964782	0.607244	0.0212195	0.00104259	0.0524964	0.893	1	1	0.071	0.00999	0.134	FALSE	FALSE	FALSE	FALSE	FALSE	FALSE	FALSE	-0.264	0.205	-0.0593	-0.305	0.51	0.246	-0.245	0.0194	-0.0398	0.265	A0A8D0PP51	SYS1	Protein SYS1 homolog	2	2	2	117.411	109.405	100.118	90.9396	106.625	114.93	139.222	107.225	157.657	76.4576	90.3546	81.7946
CRABP2_A0A8D0VT29	CRABP2	A0A8D0VT29	0.0383632	0.924929	0.0452217	0.814935	0.888597	0.0300104	0.893	1	1	0.884	0.93	0.0909	FALSE	FALSE	FALSE	FALSE	FALSE	FALSE	FALSE	-2.12	0.0858	-2.03	0.213	-0.128	-2.24	-0.519	1.6	-0.433	-0.646	A0A8D0VT29	CRABP2	Cellular retinoic acid-binding protein 2	6	7	7	9021.73	8891.54	5726.59	4454.21	2196.53	645.65	1142.23	1020.15	3409.18	1808.1	5815.47	495.237
SH2B1_A0A8D1J4A4	SH2B1	A0A8D1J4A4	0.0397813	0.511567	0.123365	0.399986	0.846625	0.0283366	0.893	1	1	0.546	0.901	0.0875	FALSE	FALSE	FALSE	FALSE	FALSE	FALSE	FALSE	-0.248	0.0715	-0.177	0.0923	-0.0208	-0.269	-0.0747	0.173	-0.00323	-0.0955	A0A8D1J4A4	SH2B1	SH2B adaptor protein 1	3	5	3	65.459	52.5576	58.6607	47.9178	58.9109	36.5118	30.9356	33.2157	45.1244	40.3389	47.2774	37.3746
SORD_Q29318	SORD	Q29318	0.0395298	0.278894	0.249681	9.34385e-07	3.61405e-07	2.85014e-06	0.893	1	1	0.000237	0.000161	0.000373	FALSE	FALSE	FALSE	TRUE	TRUE	TRUE	TRUE	-0.59	0.285	-0.304	-2.65	2.93	2.34	-0.952	-0.362	-0.667	1.98	Q29318	SORD	Sorbitol dehydrogenase (Fragment)	4	4	4	940.446	902.265	495.517	706.447	617.786	503.744	4309.57	4383.34	3414.83	517.954	597.817	372.989
DSC3_A0A5G2QNX5	DSC3	A0A5G2QNX5	0.0387333	0.0851671	0.649522	0.00223898	0.0001362	0.00480059	0.893	1	1	0.0174	0.00334	0.027	FALSE	FALSE	FALSE	TRUE	TRUE	TRUE	TRUE	-1.6	1.29	-0.315	-2.74	4.03	2.43	-1.73	-0.128	-0.443	2.3	A0A5G2QNX5	DSC3	Desmocollin 3	0	18	0	63.8104	62.0704	179.382	233.491			588.351	1077.65	547.197		71.277
MT-ATP6_Q35915	MT-ATP6	Q35915	0.0387118	0.884863	0.0498309	0.131042	0.165447	0.00309846	0.893	1	1	0.247	0.289	0.0203	FALSE	FALSE	FALSE	FALSE	FALSE	FALSE	FALSE	0.329	-0.0206	0.309	-0.228	0.207	0.536	0.0357	-0.294	0.0151	0.243	Q35915	MT-ATP6	ATP synthase subunit a	2	2	2	46.278	50.2401	45.3158	48.7737	89.0996	79.0251	74.6569	94.8752	87.7801	76.5119	62.7151	76.0309
TNC_Q29116	TNC	Q29116	0.0395832	0.721154	0.0735439	0.000742714	0.000432359	0.0191717	0.893	1	1	0.009	0.0062	0.0667	FALSE	FALSE	FALSE	TRUE	TRUE	FALSE	TRUE	-1.78	0.275	-1.5	-3.59	3.87	2.09	-1.48	0.296	-1.2	2.39	Q29116	TNC	Tenascin	0	3	0							46.4138	50.2188	129.27
BBS4_A0A4X1TEJ7	BBS4	A0A4X1TEJ7	0.0403329	0.427431	0.157497	0.00296239	0.000810979	0.03898	0.894	1	1	0.0204	0.00872	0.11	FALSE	FALSE	FALSE	TRUE	TRUE	FALSE	TRUE	1.05	-0.37	0.683	1.75	-2.11	-1.06	0.884	-0.169	0.515	-1.23	A0A4X1TEJ7	BBS4	RBR-type E3 ubiquitin transferase	0	2	5	211.86	80.017	274.981	381.5	159.792	459.154		119.757		414.047	383.425	443.709
SIL1_A0A8D0I1T5	SIL1	A0A8D0I1T5	0.040274	0.201884	0.345446	0.00274341	0.0272396	0.000592256	0.894	1	1	0.0194	0.0805	0.00739	FALSE	FALSE	FALSE	FALSE	FALSE	FALSE	FALSE	-0.445	0.258	-0.187	0.746	-0.488	-0.933	-0.0537	0.391	0.204	-0.542	A0A8D0I1T5	SIL1	Nucleotide exchange factor SIL1	6	13	10	536.114	538.488	379.721	340.56	462.672	464.857	187.33	195.563	304.357	336.786	307.23	388.591
SPINT1_A0A8D1B0J5	SPINT1	A0A8D1B0J5	0.0401155	0.474809	0.137223	0.00231872	0.00787223	0.000209009	0.894	1	1	0.0176	0.0351	0.00396	FALSE	FALSE	FALSE	FALSE	FALSE	FALSE	FALSE	-0.301	0.0947	-0.206	0.517	-0.423	-0.723	0.00676	0.308	0.101	-0.416	A0A8D1B0J5	SPINT1	Kunitz-type protease inhibitor 1	5	12	7	373	418.9	357.802	304.403	312.626	370.775	214.654	177.116	238.813	325.621	254.533	339.46
LRRC59_A0A8D0IQK9	LRRC59	A0A8D0IQK9	0.0401667	0.57718	0.105217	0.0114375	0.030646	0.00065437	0.894	1	1	0.0476	0.0874	0.00779	FALSE	FALSE	FALSE	FALSE	FALSE	FALSE	FALSE	-0.218	0.0533	-0.165	0.286	-0.233	-0.451	-0.00967	0.209	0.0437	-0.243	A0A8D0IQK9	LRRC59	Leucine rich repeat containing 59	8	10	9	8261.74	8338.81	7309.57	6955.08	7085.52	7397.64	5927.49	5838.29	5691.43	6542.59	6415.64	7868.02
ACADL_P79274	ACADL	P79274	0.0399531	0.233092	0.300623	0.961406	0.216621	0.321961	0.894	1	1	0.976	0.351	0.473	FALSE	FALSE	FALSE	FALSE	FALSE	FALSE	FALSE	0.69	-0.371	0.319	0.0145	-0.385	0.304	0.362	-0.328	-0.00936	-0.0239	P79274	ACADL	Long-chain specific acyl-CoA dehydrogenase, mitochondrial	11	16	13	736.284	737.813	508.656	734.642	714.981	1091.77	589.883	811.467	1118.95	1389.45	717.143	1303.26
ME3_A0A4X1U4Z5	ME3	A0A4X1U4Z5	0.0409156	0.129828	0.502223	1.90443e-06	4.55645e-07	3.69987e-06	0.895	1	1	0.000373	0.000166	0.000423	FALSE	FALSE	FALSE	TRUE	TRUE	TRUE	TRUE	0.632	-0.445	0.187	2.65	-3.09	-2.46	1.04	0.41	0.598	-2.05	A0A4X1U4Z5	ME3	Malic enzyme	0	6	0	45.2684	49.7787	46.522	67.0187	74.9177	43.9227				100.917	91.5248	106.373
SLC6A6_A0A5K1V0Y8	SLC6A6	A0A5K1V0Y8	0.0416807	0.83302	0.0288005	4.12714e-05	3.1848e-05	2.65838e-06	0.895	1	1	0.00201	0.00154	0.000359	FALSE	FALSE	FALSE	TRUE	TRUE	TRUE	TRUE	-0.674	-0.0625	-0.737	2	-2.06	-2.74	0.363	1.04	0.3	-1.7	A0A5K1V0Y8	SLC6A6	Transporter	0	4	0	253.061	170.95	271.09	130.988	111.038	116.262				138.936	159.27	87.0069
DLG3_F1RTL4	DLG3	F1RTL4	0.0415737	0.596725	0.103594	8.15908e-06	1.47381e-05	1.42364e-06	0.895	1	1	0.000844	0.00109	0.000254	FALSE	FALSE	FALSE	TRUE	TRUE	TRUE	TRUE	-0.416	0.0972	-0.319	1.49	-1.39	-1.81	0.219	0.635	0.317	-1.17	F1RTL4	DLG3	Discs large MAGUK scaffold protein 3	4	10	4	327.344	332.882	270.534	197.858	314.074	222.634	54.071	36.0826	61.7524	278.42	189.072	205.451
GHITM_A0A8D1K048	GHITM	A0A8D1K048	0.0412823	0.288469	0.250243	0.0198208	0.00302071	0.152263	0.895	1	1	0.0676	0.0188	0.279	FALSE	FALSE	FALSE	FALSE	TRUE	FALSE	TRUE	-0.794	0.38	-0.414	-0.939	1.32	0.525	-0.623	0.171	-0.243	0.696	A0A8D1K048	GHITM	Growth hormone-inducible transmembrane protein	5	5	5	2730.64	2727.94	2990.72	3133.83	1822.41	1654.12	3609.46	4647.95	4039.64	870.654	2368.33	2044.6
FSIP1_A0A287ATI8	FSIP1	A0A287ATI8	0.0409103	0.0499506	0.908753	0.0367742	0.860699	0.0300798	0.895	1	1	0.102	0.911	0.091	FALSE	FALSE	FALSE	FALSE	FALSE	FALSE	FALSE	0.651	-0.619	0.0326	-0.668	0.05	0.701	0.305	-0.346	-0.314	0.355	A0A287ATI8	FSIP1	Fibrous sheath-interacting protein 1	1	1	1	142.271	91.091	44.9141	112.447	65.8626	99.0286	120.96	195.045	193.125	212.372	181.482	112.261
USP47_A0A4X1TTE8	USP47	A0A4X1TTE8	0.0415058	0.655012	0.0898696	0.278427	0.139269	0.481	0.895	1	1	0.424	0.255	0.624	FALSE	FALSE	FALSE	FALSE	FALSE	FALSE	FALSE	-0.208	0.041	-0.167	-0.102	0.143	-0.0652	-0.0981	0.11	-0.0571	0.045	A0A4X1TTE8	USP47	Ubiquitin carboxyl-terminal hydrolase 47	36	54	48	972.397	934.726	1086.05	933.851	830.265	904.141	930.027	920.868	993.541	804.518	926.369	867.222
RAD23B_A0A4X1V8Z9	RAD23B	A0A4X1V8Z9	0.0413863	0.37776	0.186832	0.0178614	0.00377933	0.187768	0.895	1	1	0.0631	0.0218	0.324	FALSE	FALSE	FALSE	FALSE	FALSE	FALSE	FALSE	-0.181	0.0716	-0.11	-0.22	0.291	0.11	-0.136	0.0454	-0.0645	0.155	A0A4X1V8Z9	RAD23B	UV excision repair protein RAD23	10	10	13	6052.4	5758.79	5727.91	5385.23	5203.06	5784.12	6409.77	6211.83	6346.05	5536.15	5060.52	5041.95
NFKB1_A7XNS1	NFKB1	A7XNS1	0.0416515	0.788393	0.0260008	0.00345005	0.00220997	7.74081e-05	0.895	1	1	0.0226	0.0156	0.00234	FALSE	FALSE	FALSE	FALSE	FALSE	FALSE	FALSE	0.361	0.0426	0.404	-0.589	0.632	0.993	-0.0783	-0.44	-0.0356	0.554	A7XNS1	NFKB1	Nuclear factor NF-kappa-B p105 subunit	33	43	41	888.06	843.069	912.458	1368.35	916.464	1339.35	2001.12	1725.15	1689.36	1163.91	1306.1	1018.98
CSF1_A0A8D1E6T7	CSF1	A0A8D1E6T7	0.0409587	0.90924	0.0499559	0.146789	0.121937	0.526491	0.895	1	1	0.267	0.231	0.664	FALSE	FALSE	FALSE	FALSE	FALSE	FALSE	FALSE	0.511	-0.0255	0.486	0.343	-0.368	0.143	0.226	-0.285	0.201	-0.142	A0A8D1E6T7	CSF1	Colony stimulating factor 1	0	3	0	30.1049		32.2666	48.0121	36.6843	111.063	26.4681	37.2278		52.9017	48.0939	88.9568
SLC44A2_F1S584	SLC44A2	F1S584	0.0407893	0.478861	0.137833	0.220172	0.0683031	0.766461	0.895	1	1	0.359	0.153	0.852	FALSE	FALSE	FALSE	FALSE	FALSE	FALSE	FALSE	-0.32	0.1	-0.22	-0.178	0.279	-0.0416	-0.175	0.146	-0.0745	0.104	F1S584	SLC44A2	Choline transporter-like protein 2	10	16	13	1022.13	1063.15	1270.13	1008.09	1036.51	837.424	1011.43	1200.69	1033.86	894.913	1012.97	781.631
TAF6L_I3LPI1	TAF6L	I3LPI1	0.0416705	0.347506	0.206666	0.303878	0.0653936	0.795162	0.895	1	1	0.452	0.149	0.871	FALSE	FALSE	FALSE	FALSE	FALSE	FALSE	FALSE	0.27	-0.114	0.156	0.125	-0.239	0.0308	0.156	-0.114	0.0419	-0.0835	I3LPI1	TAF6L	TATA-box binding protein associated factor 6 like	4	5	4	66.4579	70.4313	62.861	83.0872	68.3761	91.3491	56.7123	66.3066	71.2473	66.7384	105.757	101.253
ENDOU_A0A4X1TPC3	ENDOU	A0A4X1TPC3	0.0406941	0.885598	0.0522795	0.000237594	0.000193898	0.00707895	0.895	1	1	0.00488	0.00398	0.0347	FALSE	FALSE	FALSE	TRUE	TRUE	TRUE	TRUE	-1.45	0.0913	-1.36	-3.45	3.54	2.09	-1.27	0.182	-1.18	2.27	A0A4X1TPC3	ENDOU	Uridylate-specific endoribonuclease	0	1	0							43.1465	130.955	198.799
IDI1_A0A4X1T1T4	IDI1	A0A4X1T1T4	0.0427881	0.109115	0.586779	0.0337051	0.0017859	0.0868246	0.896	1	1	0.0962	0.0138	0.191	FALSE	FALSE	FALSE	FALSE	TRUE	FALSE	TRUE	0.82	-0.622	0.198	0.87	-1.49	-0.671	0.733	-0.0869	0.112	-0.758	A0A4X1T1T4	IDI1	isopentenyl-diphosphate Delta-isomerase	7	10	9	2173.97	2458.41	2495.87	2262.33	2617.13	3505.25	1521.93	1340.74	1560.01	3338.53	2660.8	8748.05
PEG10_A0A8D0TUB9	PEG10	A0A8D0TUB9	0.0426803	0.341277	0.00776333	0.252257	0.0512543	0.0010902	0.896	1	1	0.396	0.125	0.0107	FALSE	FALSE	FALSE	FALSE	FALSE	TRUE	TRUE	-0.906	-0.39	-1.3	0.474	-0.864	-1.77	0.0869	0.993	-0.303	-0.777	A0A8D0TUB9	PEG10	CCHC-type domain-containing protein	0	6	0	395.681	370.403	173.859	120.581	71.5907	94.3523		15.0815	98.8817	88.6383	99.357	270.21
CTSC_A0A4X1U3C8	CTSC	A0A4X1U3C8	0.0445812	0.52974	0.130926	0.00232495	0.00676768	0.000201148	0.896	1	1	0.0176	0.0318	0.00391	FALSE	FALSE	FALSE	FALSE	FALSE	TRUE	TRUE	-0.566	0.16	-0.406	0.999	-0.839	-1.4	0.0281	0.594	0.188	-0.811	A0A4X1U3C8	CTSC	Dipeptidyl peptidase 1	8	15	10	2438.33	2308.19	2612.73	2102.01	1483.54	2034.02	940.975	946.151	801.809	1535.63	1134.26	2606.68
MPZL2_F1SAK9	MPZL2	F1SAK9	0.0425622	0.570595	0.113017	0.0291782	0.0107071	0.438174	0.896	1	1	0.0871	0.0428	0.585	FALSE	FALSE	FALSE	FALSE	TRUE	FALSE	TRUE	-0.894	0.226	-0.669	-0.979	1.21	0.311	-0.581	0.313	-0.356	0.624	F1SAK9	MPZL2	Myelin protein zero like 2	3	5	3	257.761	290.114	270.868	292.224	150.491	76.1815	345.163	509.1	231.34	94.6831	219.852	87.2652
DAP_A0A286ZQE9	DAP	A0A286ZQE9	0.0446965	0.680839	0.0908533	0.341811	0.185623	0.402896	0.896	1	1	0.49	0.313	0.551	FALSE	FALSE	FALSE	FALSE	FALSE	FALSE	FALSE	-0.414	0.0765	-0.338	-0.18	0.257	-0.158	-0.187	0.227	-0.11	0.0698	A0A286ZQE9	DAP	Death associated protein	5	7	6	787.46	860.45	650.906	660.372	701.586	458.111	600.67	674.765	757.854	610.309	635.509	464.316
PRKCD_A0A287BBY6	PRKCD	A0A287BBY6	0.043655	0.726302	0.0799642	0.00123914	0.00218282	7.9395e-05	0.896	1	1	0.0122	0.0155	0.00237	FALSE	FALSE	FALSE	FALSE	FALSE	FALSE	FALSE	-0.264	0.0412	-0.223	0.509	-0.468	-0.732	0.0407	0.305	0.0819	-0.427	A0A287BBY6	PRKCD	protein kinase C	6	18	14	517.837	512.818	475.713	386.945	448.842	447.51	272.849	240.885	330.678	451.506	371.919	422.406
ACTR8_A0A287ARK3	ACTR8	A0A287ARK3	0.04339	0.354475	0.209455	0.693558	0.198728	0.371361	0.896	1	1	0.797	0.329	0.521	FALSE	FALSE	FALSE	FALSE	FALSE	FALSE	FALSE	0.364	-0.153	0.211	0.0638	-0.216	0.147	0.183	-0.18	0.0305	-0.0333	A0A287ARK3	ACTR8	Actin-related protein 8	3	7	3	87.5937	93.8665	115.478	149.792	105.317	115.919	74.6421	132.603	129.424	125.31	158.171	140.869
HTD2;RPP14_A0A287AVG7;A0A8D2C6L4	HTD2;RPP14	A0A287AVG7;A0A8D2C6L4	0.042653	0.12959	0.517711	0.0705027	0.717225	0.022556	0.896	1	1	0.16	0.808	0.0746	FALSE	FALSE	FALSE	FALSE	FALSE	FALSE	FALSE	0.392	-0.279	0.113	-0.342	0.0629	0.455	0.152	-0.24	-0.127	0.215	A0A287AVG7;A0A8D2C6L4	HTD2;RPP14	Hydroxyacyl-thioester dehydratase type 2;Ribonuclease P/MRP subunit p14	1	1	1	72.3451	101.621	120.264	111.352	124.839	94.3288	154.324	160.545	124.961	140.439	111.088	183.355
RRN3_A0A287BL74	RRN3	A0A287BL74	0.0439051	0.033182	0.872839	0.0624286	0.717318	0.0820801	0.896	1	1	0.148	0.808	0.183	FALSE	FALSE	FALSE	FALSE	FALSE	FALSE	FALSE	0.186	-0.199	-0.0132	-0.169	-0.03	0.156	0.104	-0.082	-0.0952	0.0736	A0A287BL74	RRN3	RNA polymerase I-specific transcription initiation factor RRN3 isoform 1	2	5	2	44.9756	49.0885	48.0175	50.6836	46.6972	44.4787	47.1603	58.7511	55.6159	55.3159	70.0751	55.5194
COL14A1_A0A480I6I0	COL14A1	A0A480I6I0	0.0429238	0.637813	0.0967016	0.488644	0.256218	0.291148	0.896	1	1	0.627	0.395	0.442	FALSE	FALSE	FALSE	FALSE	FALSE	FALSE	FALSE	-0.84	0.176	-0.664	-0.26	0.436	-0.404	-0.363	0.477	-0.187	0.0732	A0A480I6I0	COL14A1	Collagen alpha-1(XIV) chain	7	34	24	517.555	505.898	195.748	273.219	217.63	182.497	185.162	232.118	437.853	226.534	227.713	131.121
MMGT1_A0A4X1SE98	MMGT1	A0A4X1SE98	0.0437257	0.267226	0.283697	0.717409	0.440792	0.163227	0.896	1	1	0.813	0.582	0.294	FALSE	FALSE	FALSE	FALSE	FALSE	FALSE	FALSE	-0.353	0.18	-0.173	0.0569	0.123	-0.23	-0.164	0.189	0.0158	-0.0411	A0A4X1SE98	MMGT1	Membrane magnesium transporter	3	4	3	353.759	373.991	300.183	306.142	264.635	332.635	262.567	268.181	311.961	272.318	194.793	325.985
GMPPB_P0C5I2	GMPPB	P0C5I2	0.0447132	0.258087	0.298983	0.00617681	0.0475699	0.00106266	0.896	1	1	0.0319	0.118	0.0105	FALSE	FALSE	FALSE	FALSE	FALSE	FALSE	FALSE	-0.213	0.111	-0.102	0.321	-0.21	-0.423	-0.0287	0.185	0.0827	-0.239	P0C5I2	GMPPB	Mannose-1-phosphate guanyltransferase beta	9	14	11	1177.82	1242.46	1235.56	1031.26	1227.63	1172.38	920.073	899.161	864.872	1069.2	960.925	1145.53
OXR1_A0A4X1TH27	OXR1	A0A4X1TH27	0.0445392	0.83842	0.0311659	0.960874	0.876837	0.0339653	0.896	1	1	0.976	0.923	0.0989	FALSE	FALSE	FALSE	FALSE	FALSE	FALSE	FALSE	-0.279	-0.0254	-0.305	-0.00611	-0.0193	-0.299	-0.0586	0.221	-0.0841	-0.0779	A0A4X1TH27	OXR1	Oxidation resistance protein 1	6	18	14	234.355	221.14	206.37	142.103	191.981	183.073	194.924	146.445	160.088	181.673	159.075	183.781
PCMTD1_A0A4X1TH36	PCMTD1	A0A4X1TH36	0.0441802	0.0329464	0.86683	0.0907115	0.560894	0.119954	0.896	1	1	0.19	0.687	0.237	FALSE	FALSE	FALSE	FALSE	FALSE	FALSE	FALSE	-0.399	0.429	0.0299	0.325	0.104	-0.295	-0.233	0.166	0.196	-0.129	A0A4X1TH36	PCMTD1	Protein-L-isoaspartate O-methyltransferase domain-containing protein 1	4	10	7	824.679	863.722	806.469	847.299	757.751	977.119	662.986	700.46	636.13	851.514	590.875	482.822
ZMPSTE24_A0A4X1VVW6	ZMPSTE24	A0A4X1VVW6	0.0424245	0.767335	0.0708478	0.0102179	0.00612317	0.282018	0.896	1	1	0.0439	0.03	0.432	FALSE	FALSE	FALSE	FALSE	FALSE	FALSE	FALSE	-0.219	0.0286	-0.19	-0.297	0.326	0.107	-0.143	0.0755	-0.115	0.183	A0A4X1VVW6	ZMPSTE24	CAAX prenyl protease	10	14	12	1130.19	1084.5	1055.55	986.441	1032.94	858.411	1068.56	1241.9	1224.55	898.831	929.25	993.369
POLM_A0A4X1UGV1	POLM	A0A4X1UGV1	0.0432675	0.10635	0.601565	0.171003	0.770393	0.0717315	0.896	1	1	0.299	0.849	0.166	FALSE	FALSE	FALSE	FALSE	FALSE	FALSE	FALSE	-0.313	0.24	-0.073	0.2	0.0406	-0.273	-0.149	0.165	0.0918	-0.108	A0A4X1UGV1	POLM	DNA-directed DNA/RNA polymerase mu	2	5	2	86.6149	71.729	102.401	94.9438	68.9887	79.4689	72.7773	43.449	62.4222	61.7106	72.9723	46.7623
RILPL1_A0A8D0IRG6	RILPL1	A0A8D0IRG6	0.0429619	0.255664	0.291975	0.00100949	0.00702457	0.000201271	0.896	1	1	0.0109	0.0327	0.00391	FALSE	FALSE	FALSE	FALSE	FALSE	FALSE	FALSE	0.252	-0.131	0.121	-0.498	0.367	0.619	0.00389	-0.248	-0.127	0.371	A0A8D0IRG6	RILPL1	RILP-like protein 1	7	10	9	150.204	152.985	171.678	199.557	150.972	185.314	236.533	277.477	280.634	173.07	203.495	222.028
SRPRA_A0A5G2RH65	SRPRA	A0A5G2RH65	0.0421342	0.111911	0.570693	0.833211	0.07855	0.71901	0.896	1	1	0.896	0.169	0.817	FALSE	FALSE	FALSE	FALSE	FALSE	FALSE	FALSE	-0.266	0.199	-0.0671	-0.0247	0.224	-0.0423	-0.173	0.094	0.0269	0.0516	A0A5G2RH65	SRPRA	SRP receptor subunit alpha	27	30	29	1284.05	1262.18	1324.29	1331.95	1196.29	1192.13	1143.37	1120.34	1522.62	996.626	1118.45	1117.56
SDE2_A0A8W4FFC9	SDE2	A0A8W4FFC9	0.0425495	0.0286631	0.821727	0.0012326	0.0864666	0.00176962	0.896	1	1	0.0122	0.181	0.0144	FALSE	FALSE	FALSE	FALSE	FALSE	FALSE	FALSE	0.305	-0.335	-0.0304	-0.585	0.25	0.555	0.0977	-0.207	-0.238	0.347	A0A8W4FFC9	SDE2	Replication stress response regulator SDE2	3	5	3	23.4226	30.1775	30.2402	15.7201	32.2978	34.9234	48.8139	52.6304	76.3999	46.8802	47.56	41.374
EVPL_A0A8D0V9S1	EVPL	A0A8D0V9S1	0.0433648	0.237031	0.316299	0.273817	0.0363816	0.919966	0.896	1	1	0.42	0.0982	0.952	FALSE	FALSE	FALSE	FALSE	FALSE	FALSE	FALSE	-0.686	0.373	-0.313	-0.344	0.717	0.0306	-0.444	0.242	-0.0708	0.273	A0A8D0V9S1	EVPL	Envoplakin	57	79	73	1347.94	1358.39	1494.74	1326.53	1560.1	682.56	1359.54	1386.8	1547.48	782.557	1263.92	639.254
GNPTG_A0A8D1WNK4	GNPTG	A0A8D1WNK4	0.0432363	0.423155	0.169863	0.0201262	0.0829773	0.00172672	0.896	1	1	0.0682	0.177	0.0143	FALSE	FALSE	FALSE	FALSE	FALSE	FALSE	FALSE	0.193	-0.0695	0.123	-0.23	0.16	0.353	0.0254	-0.167	-0.044	0.186	A0A8D1WNK4	GNPTG	N-acetylglucosamine-1-phosphate transferase subunit gamma	2	5	3	53.2865	47.5812	66.804	68.5589	64.0955	64.4001	78.7984	76.6739	83.8356	67.0167	69.0948	74.8616
IFI30_B3SP85	IFI30	B3SP85	0.044672	0.378694	0.199411	0.404224	0.960969	0.0486427	0.896	1	1	0.55	0.977	0.128	FALSE	FALSE	FALSE	FALSE	FALSE	FALSE	FALSE	-0.716	0.287	-0.429	0.272	0.0156	-0.7	-0.255	0.461	0.0326	-0.239	B3SP85	IFI30	Gamma-interferon-inducible-lysosomal thiol reductase	3	6	3	782.394	705.829	586.499	663.602	417.037	455.299	284.292	343.413	646.931	280.117	614.447	374.733
IVD_D0G773	IVD	D0G773	0.0442155	0.343989	0.220149	0.376468	0.947314	0.0496028	0.896	1	1	0.523	0.968	0.129	FALSE	FALSE	FALSE	FALSE	FALSE	FALSE	FALSE	0.499	-0.215	0.284	-0.201	-0.0147	0.484	0.182	-0.317	-0.0331	0.168	D0G773	IVD	Isovaleryl-CoA dehydrogenase, mitochondrial	13	17	16	1819.3	1816.17	1192.2	1975.78	2031.22	1843.08	2018.14	2114.18	2601.65	2977.76	1665.55	2382.61
PBXIP1_F1RGP4	PBXIP1	F1RGP4	0.0427822	0.226726	0.326126	0.181572	0.021459	0.695099	0.896	1	1	0.312	0.0685	0.801	FALSE	FALSE	FALSE	FALSE	FALSE	FALSE	FALSE	-0.362	0.201	-0.161	-0.224	0.425	0.0629	-0.247	0.115	-0.046	0.178	F1RGP4	PBXIP1	PBX homeobox interacting protein 1	18	24	20	1252.05	1335.97	1018.02	1191.27	1009.02	1023.06	1110.89	1176.5	1487.31	1029.12	1009.37	770.691
LDB1_F2Z5G6	LDB1	F2Z5G6	0.044722	0.208353	0.364685	0.802268	0.30217	0.255315	0.896	1	1	0.876	0.445	0.403	FALSE	FALSE	FALSE	FALSE	FALSE	FALSE	FALSE	0.261	-0.153	0.108	-0.0292	-0.124	0.137	0.134	-0.126	-0.0185	0.0107	F2Z5G6	LDB1	LIM domain binding 1	3	6	5	98.458	84.3057	76.1991	92.9157	99.7457	100.106	81.6746	114.267	91.0562	125.985	116.547	97.2095
SENP7_I3LG40	SENP7	I3LG40	0.0425819	0.0118182	0.470716	0.0171566	0.83154	0.0616065	0.896	1	1	0.0614	0.89	0.15	FALSE	FALSE	FALSE	FALSE	FALSE	FALSE	FALSE	-0.184	0.243	0.0594	0.226	0.0173	-0.167	-0.111	0.0728	0.132	-0.0939	I3LG40	SENP7	SUMO specific peptidase 7	5	13	6	78.0751	83.7096	76.5136	87.1438	82.6274	87.6464	55.2256	57.461	71.3423	64.8333	58.616	69.4043
PRKAR1A_P07802	PRKAR1A	P07802	0.0446828	0.387033	0.194505	0.347141	0.0879877	0.694529	0.896	1	1	0.495	0.184	0.801	FALSE	FALSE	FALSE	FALSE	FALSE	FALSE	FALSE	0.678	-0.267	0.411	0.291	-0.558	0.119	0.376	-0.302	0.109	-0.183	P07802	PRKAR1A	cAMP-dependent protein kinase type I-alpha regulatory subunit	10	14	12	1109.04	1105.36	782.955	890.812	1373.55	1947.2	1130.31	1333.04	821.545	1977.42	1210.45	1790.33
PLIN2_Q4PLW0	PLIN2	Q4PLW0	0.0442328	0.801952	0.0284946	0.850219	0.661356	0.0204434	0.896	1	1	0.907	0.767	0.0698	FALSE	FALSE	FALSE	FALSE	FALSE	FALSE	FALSE	-0.461	-0.0516	-0.513	0.0388	-0.0905	-0.552	-0.0798	0.381	-0.131	-0.17	Q4PLW0	PLIN2	Perilipin-2	5	16	9	120.55	131.807	137.782	93.4662	80.8372	61.2604	45.1746	116.199	57.3959	83.9109	62.7066	101.56
SLC49A3_A0A4X1T3L0	SLC49A3	A0A4X1T3L0	0.0450625	0.149166	0.483761	0.15261	0.0110735	0.430649	0.897	1	1	0.275	0.0438	0.579	FALSE	FALSE	FALSE	FALSE	TRUE	FALSE	TRUE	-0.752	0.513	-0.239	-0.508	1.02	0.27	-0.572	0.18	-0.0585	0.45	A0A4X1T3L0	SLC49A3	Solute carrier family 49 member 3	1	1	1	69.7222	80.6686	167.472	116.511	64.7957	61.369	78.9464	167.003	146.086	8.87838	48.297	75.9303
ATP6V1H_Q9TVC1	ATP6V1H	Q9TVC1	0.0452042	0.750767	0.0258817	0.000129234	0.000200677	0.00665655	0.897	1	1	0.00367	0.00406	0.0334	FALSE	FALSE	FALSE	FALSE	FALSE	FALSE	FALSE	-0.229	-0.0327	-0.262	-0.604	0.571	0.342	-0.192	0.0373	-0.225	0.379	Q9TVC1	ATP6V1H	V-type proton ATPase subunit H	15	21	20	765.63	781.121	808.648	714.934	625.553	618.815	969.269	926.523	1131.95	648.288	733.986	630.22
CCDC115_A0A8W4FF61	CCDC115	A0A8W4FF61	0.0450287	0.726757	0.0823275	0.0362767	0.0196052	0.637237	0.897	1	1	0.101	0.0644	0.756	FALSE	FALSE	FALSE	FALSE	FALSE	FALSE	FALSE	-0.359	0.0563	-0.302	-0.378	0.435	0.0761	-0.212	0.146	-0.156	0.222	A0A8W4FF61	CCDC115	Coiled-coil domain containing 115	2	4	3	141.237	166.581	165.514	147.306	116.582	99.3112	143.729	187.039	164.694	96.7152	154.933	92.9329
PRMT3_I3LPU5	PRMT3	I3LPU5	0.0449553	0.0928191	0.674046	0.409962	0.0216749	0.678591	0.897	1	1	0.556	0.0689	0.789	FALSE	FALSE	FALSE	FALSE	FALSE	FALSE	FALSE	0.286	-0.232	0.0541	0.107	-0.339	-0.0533	0.214	-0.0717	-0.0176	-0.125	I3LPU5	PRMT3	Protein arginine methyltransferase 3	12	17	16	711.622	725.384	834.17	863.436	707.857	812.258	750.392	617.45	815.997	841.931	931.895	1062.33
RNF113A_A0A480S8J2	RNF113A	A0A480S8J2	0.0453428	0.775499	0.0274951	0.0785847	0.126663	0.548984	0.898	1	1	0.173	0.238	0.684	FALSE	FALSE	FALSE	FALSE	FALSE	FALSE	FALSE	1.04	0.133	1.17	0.887	-0.754	0.281	0.414	-0.621	0.547	-0.34	A0A480S8J2	RNF113A	RING finger protein 113A	0	1	3	13.2019	22.342	185.178	164.473	208.609	162.736	97.7054	88.2599		115.574	157.186	209.739
IGFBP2_P24853	IGFBP2	P24853	0.0460551	0.258925	0.305357	0.000277137	0.00164608	6.5942e-05	0.899	1	1	0.00531	0.013	0.00211	FALSE	FALSE	FALSE	TRUE	TRUE	TRUE	TRUE	-1.09	0.575	-0.519	2.63	-2.05	-3.15	0.0957	1.19	0.671	-1.96	P24853	IGFBP2	Insulin-like growth factor-binding protein 2	0	8	0	1215.77	1077.58	486.329	695.666	804.545	368.754		71.5356		715.279	434.106	169.431
PAPSS2_A0A4X1V5P4	PAPSS2	A0A4X1V5P4	0.0468068	0.966448	0.0435003	0.219908	0.206216	0.00471641	0.899	1	1	0.359	0.338	0.0268	FALSE	FALSE	FALSE	FALSE	FALSE	TRUE	TRUE	-0.876	-0.0167	-0.892	0.505	-0.522	-1.4	-0.0842	0.791	-0.101	-0.606	A0A4X1V5P4	PAPSS2	3'-phosphoadenosine 5'-phosphosulfate synthase 2	4	15	5	542.7	504.108	473.52	296.105	367.071	142.955	94.0528	101.195	363.148	241.88	299.299	231.831
PTGR1_Q29073	PTGR1	Q29073	0.0472778	0.089852	0.709187	0.000517536	0.0102897	0.000298095	0.899	1	1	0.00731	0.0417	0.00486	FALSE	FALSE	FALSE	TRUE	FALSE	TRUE	TRUE	-0.561	0.466	-0.0952	1.25	-0.783	-1.34	-0.0611	0.5	0.405	-0.844	Q29073	PTGR1	Prostaglandin reductase 1	8	13	10	856.518	806.565	1128.09	584.695	1337.95	822.79	311.752	367.376	314.535	660.44	550.596	639.719
GGACT_A0A8D1RPY4	GGACT	A0A8D1RPY4	0.0468542	0.886949	0.0365538	0.00369684	0.00469988	0.205377	0.899	1	1	0.0235	0.0254	0.346	FALSE	FALSE	FALSE	FALSE	FALSE	FALSE	FALSE	0.396	0.0255	0.422	0.658	-0.633	-0.237	0.251	-0.145	0.276	-0.382	A0A8D1RPY4	GGACT	Gamma-glutamylaminecyclotransferase	3	4	3	408.413	357.457	344.073	473.372	491.53	585.12	376.635	293.396	248.783	557.68	385.85	598.996
TANGO6_A0A287BPU8	TANGO6	A0A287BPU8	0.0470044	0.190997	0.408569	0.0196713	0.20004	0.00457994	0.899	1	1	0.0672	0.33	0.0263	FALSE	FALSE	FALSE	FALSE	FALSE	FALSE	FALSE	-0.257	0.159	-0.0979	0.315	-0.156	-0.413	-0.0651	0.192	0.0941	-0.221	A0A287BPU8	TANGO6	Transport and golgi organization 6 homolog	5	20	8	216.108	222.154	228.021	213.617	197.354	208.209	152.087	124.214	179.813	160.09	166.332	215.773
ATR_A0A8W4FFX3	ATR	A0A8W4FFX3	0.0467384	0.0296728	0.795372	0.00108161	3.45431e-05	0.0007222	0.899	1	1	0.0112	0.00163	0.00833	FALSE	FALSE	FALSE	FALSE	FALSE	FALSE	FALSE	0.173	-0.194	-0.0204	0.347	-0.541	-0.367	0.227	0.0536	0.0333	-0.314	A0A8W4FFX3	ATR	Serine/threonine-protein kinase ATR	5	29	9	116.885	107.539	116.032	109.176	105.79	122.964	74.6665	73.1046	71.1106	125.052	139.576	139.738
RBM45_A0A8D1PNX3	RBM45	A0A8D1PNX3	0.0473222	0.449663	0.171124	0.00927136	0.00252348	0.112269	0.899	1	1	0.0415	0.0169	0.227	FALSE	FALSE	FALSE	FALSE	FALSE	FALSE	FALSE	0.211	-0.0734	0.138	0.3	-0.373	-0.162	0.164	-0.0465	0.091	-0.209	A0A8D1PNX3	RBM45	RNA binding motif protein 45	4	7	4	52.0123	43.8524	53.1113	51.0343	57.9076	72.9595	35.8016	32.6732	35.9404	66.4753	65.3795	62.3646
STOM_A0A4X1UP22	STOM	A0A4X1UP22	0.0465094	0.733115	0.0837407	0.59383	0.845341	0.0330652	0.899	1	1	0.717	0.9	0.0972	FALSE	FALSE	FALSE	FALSE	FALSE	FALSE	FALSE	0.537	-0.0828	0.454	-0.13	0.0473	0.584	0.143	-0.394	0.0602	0.19	A0A4X1UP22	STOM	Stomatin	9	11	9	1193.09	1266.94	1233.67	1312.79	1890.46	2034.69	1500.31	2673.44	1624.26	2256.5	1532.02	1763.72
FAM120C_A0A8D0QZN3	FAM120C	A0A8D0QZN3	0.0472513	0.243092	0.331024	0.688772	0.426828	0.182135	0.899	1	1	0.793	0.57	0.317	FALSE	FALSE	FALSE	FALSE	FALSE	FALSE	FALSE	0.218	-0.119	0.0983	-0.0397	-0.0797	0.138	0.104	-0.113	-0.0152	0.0245	A0A8D0QZN3	FAM120C	Family with sequence similarity 120C	4	12	6	215.965	191.804	203.704	219.954	200.955	251.685	220.812	200.564	255.688	247.242	249.901	242.349
DDX19B_A0A4X1SR41	DDX19B	A0A4X1SR41	0.0472902	0.579827	0.0177809	4.74347e-05	9.75655e-05	0.00261702	0.899	1	1	0.00216	0.00285	0.0183	FALSE	FALSE	FALSE	FALSE	FALSE	FALSE	FALSE	-0.208	-0.0526	-0.26	-0.626	0.574	0.366	-0.182	0.0256	-0.235	0.391	A0A4X1SR41	DDX19B	RNA helicase	1	1	1	361.82	372.562	328.795	283.343	277.858	310.462	463.52	435.199	502.534	318.396	317.489	274.139
SSR3_A0A8D1G1A7	SSR3	A0A8D1G1A7	0.0457208	0.804333	0.0701887	0.2386	0.162581	0.456886	0.899	1	1	0.379	0.285	0.602	FALSE	FALSE	FALSE	FALSE	FALSE	FALSE	FALSE	-0.299	0.0333	-0.266	-0.164	0.198	-0.101	-0.132	0.166	-0.0991	0.0651	A0A8D1G1A7	SSR3	Translocon-associated protein subunit gamma	3	3	3	3016.06	2945.61	2161.86	2224.13	2397.43	2098.67	2584.7	2374.2	2532.79	2074.98	2412.71	2106.41
AKR1B1_P80276	AKR1B1	P80276	0.0468647	0.285325	0.281562	0.00310157	0.0206546	0.000532378	0.899	1	1	0.021	0.0666	0.00681	FALSE	FALSE	FALSE	FALSE	FALSE	TRUE	TRUE	0.494	-0.246	0.248	-0.844	0.598	1.09	0.0354	-0.459	-0.211	0.634	P80276	AKR1B1	Aldo-keto reductase family 1 member B1	15	19	18	4609.14	4553.57	4571.04	5495.96	5066.9	5926.02	14989.2	7294.71	8693.96	6167.17	6121.83	7413.04
LHPP_A0A8D1RQ92	LHPP	A0A8D1RQ92	0.046258	0.132208	0.00291176	0.551336	0.330424	0.00807738	0.899	1	1	0.682	0.473	0.038	FALSE	FALSE	FALSE	FALSE	FALSE	FALSE	FALSE	0.369	0.266	0.635	0.0999	0.166	0.535	-0.0157	-0.385	0.25	0.15	A0A8D1RQ92	LHPP	Phospholysine phosphohistidine inorganic pyrophosphate phosphatase	7	10	9	574.796	601.326	587.692	955.738	775.916	1139.49	972.211	727.946	930.421	926.165	767.829	668.889
MAP4K4_A0A4X1W3N0	MAP4K4	A0A4X1W3N0	0.0461197	0.477968	0.154769	0.00296692	0.000930831	0.0397958	0.899	1	1	0.0204	0.00938	0.111	FALSE	FALSE	FALSE	FALSE	TRUE	FALSE	TRUE	-0.54	0.175	-0.365	-0.925	1.1	0.56	-0.453	0.0861	-0.279	0.646	A0A4X1W3N0	MAP4K4	non-specific serine/threonine protein kinase	11	25	35	717.529	791.843	1032.22	856.964	607.628	512.286	1475.86	1284.74	1044.17	445.34	764.425	532.144
COA4_F1SUS8	COA4	F1SUS8	0.0467736	0.324601	0.246069	0.762043	0.207686	0.378692	0.899	1	1	0.845	0.34	0.529	FALSE	FALSE	FALSE	FALSE	FALSE	FALSE	FALSE	0.767	-0.35	0.416	0.105	-0.455	0.311	0.393	-0.374	0.0429	-0.0623	F1SUS8	COA4	Cytochrome c oxidase assembly factor 4 homolog	1	1	1	105.771	72.7181	242.752	262.245	112.316	214.363	241.242	134.473	135.883	227.666	253.208	277.12
BCL2L1_O77737	BCL2L1	O77737	0.046667	0.0416861	0.948364	0.0696365	0.00141492	0.0623097	0.899	1	1	0.159	0.012	0.151	FALSE	FALSE	FALSE	FALSE	FALSE	FALSE	FALSE	-0.203	0.209	0.00594	-0.182	0.391	0.188	-0.201	0.00234	0.00828	0.19	O77737	BCL2L1	Bcl-2-like protein 1	4	4	4	849.857	875.537	877.778	855.116	893.981	886.012	977.202	1045.18	958.184	733.838	844.607	694.911
POR_P04175	POR	P04175	0.0467935	0.644296	0.103446	0.306725	0.561087	0.0167404	0.899	1	1	0.455	0.687	0.0608	FALSE	FALSE	FALSE	FALSE	FALSE	FALSE	FALSE	-0.282	0.0591	-0.223	0.134	-0.0747	-0.357	-0.0666	0.215	-0.00742	-0.141	P04175	POR	NADPH--cytochrome P450 reductase	27	31	30	2310.49	2349.41	1931.6	1714.59	2106.12	1848.99	1871.16	1734.53	1511.47	1956.75	1780.14	1708.78
MT-CO3_Q35916	MT-CO3	Q35916	0.0457233	0.020628	0.651457	0.182144	0.218457	0.355695	0.899	1	1	0.313	0.353	0.506	FALSE	FALSE	FALSE	FALSE	FALSE	FALSE	FALSE	0.506	-0.609	-0.103	-0.318	-0.291	0.215	0.352	-0.154	-0.258	0.0604	Q35916	MT-CO3	Cytochrome c oxidase subunit 3	1	1	1	267.866	304.038	192.187	300.664	217.299	189.956	307.431	212.885	385.882	323.017	357.818	471.869
CHPT1_A0A287B7T8	CHPT1	A0A287B7T8	0.0483742	0.572619	0.0178501	0.15524	0.0600161	0.00141241	0.904	1	1	0.278	0.14	0.0126	FALSE	FALSE	FALSE	FALSE	FALSE	TRUE	TRUE	-0.705	-0.183	-0.888	0.482	-0.665	-1.37	0.0357	0.741	-0.147	-0.629	A0A287B7T8	CHPT1	Cholinephosphotransferase 1	1	2	1	540.983	508.654	670.636	461.765	252.309	200.512	228.272	98.5293	271.69	385.593	271.623	355.593
KANK1_A0A4X1W821	KANK1	A0A4X1W821	0.0484513	0.521615	0.14447	0.000114364	0.000281912	1.67185e-05	0.904	1	1	0.00336	0.00487	0.00099	FALSE	FALSE	FALSE	FALSE	FALSE	FALSE	FALSE	-0.22	0.0649	-0.155	0.598	-0.533	-0.753	0.0622	0.282	0.127	-0.471	A0A4X1W821	KANK1	KN motif and ankyrin repeat domains 1	12	34	24	350.565	345.055	335.859	344.802	288.284	289.54	192.939	160.966	189.601	267.978	325.723	281.894
CIRBP_A0A286ZNG8	CIRBP	A0A286ZNG8	0.0485458	0.206762	0.391218	0.093155	0.00942622	0.359667	0.904	1	1	0.194	0.0394	0.51	FALSE	FALSE	FALSE	FALSE	FALSE	FALSE	FALSE	0.466	-0.28	0.186	0.385	-0.666	-0.199	0.353	-0.113	0.0728	-0.313	A0A286ZNG8	CIRBP	Cold-inducible RNA-binding protein	4	5	4	1557.95	1750.89	1256.42	1293.12	1931.64	2088.75	1269.81	1161.94	1509.61	2630.14	1916.57	1903.83
NPEPL1_A0A481CXF3	NPEPL1	A0A481CXF3	0.0481633	0.768985	0.0799165	0.0273627	0.0163171	0.540825	0.904	1	1	0.0837	0.0565	0.676	FALSE	FALSE	FALSE	FALSE	FALSE	FALSE	FALSE	0.383	-0.0513	0.332	0.439	-0.491	-0.108	0.231	-0.152	0.18	-0.259	A0A481CXF3	NPEPL1	Aminopeptidase like 1	5	14	8	140.998	122.722	135.189	149.466	192.739	205.448	100.897	88.7512	166.073	217.963	157.888	195.265
SRBD1_A0A4X1SIR7	SRBD1	A0A4X1SIR7	0.0484055	0.131946	0.55715	0.121916	0.00763821	0.304268	0.904	1	1	0.235	0.0344	0.455	FALSE	FALSE	FALSE	FALSE	FALSE	FALSE	FALSE	0.201	-0.146	0.0542	0.151	-0.297	-0.0966	0.161	-0.0395	0.0147	-0.136	A0A4X1SIR7	SRBD1	S1 RNA binding domain 1	17	33	27	419.894	457.061	472.944	447.064	503.629	468.012	405.173	395.778	441.637	562.407	530.841	495.214
WDR11_A0A4X1SRY5	WDR11	A0A4X1SRY5	0.0481414	0.223541	0.3628	0.314888	0.0402984	0.918742	0.904	1	1	0.463	0.105	0.952	FALSE	FALSE	FALSE	FALSE	FALSE	FALSE	FALSE	0.243	-0.14	0.103	0.114	-0.255	-0.0113	0.16	-0.0838	0.0193	-0.0951	A0A4X1SRY5	WDR11	WD repeat domain 11	23	38	33	468.254	446.502	504.219	497.486	517.826	530.655	411.699	467.252	522.016	538.39	523.1	670.345
PSMD5_A0A4X1UT36	PSMD5	A0A4X1UT36	0.0480588	0.244976	0.33314	0.853678	0.320163	0.255517	0.904	1	1	0.909	0.464	0.403	FALSE	FALSE	FALSE	FALSE	FALSE	FALSE	FALSE	-0.217	0.119	-0.0978	0.0182	0.101	-0.116	-0.109	0.108	0.0098	-0.0084	A0A4X1UT36	PSMD5	26S proteasome non-ATPase regulatory subunit 5	23	26	24	3877.23	3895.09	4715.87	3882.21	3883.49	3931.86	3949.62	3917.34	3622.91	3480.92	3802.57	3530.53
SRPRB_A0A5G2QD86	SRPRB	A0A5G2QD86	0.0490594	0.264124	0.315405	0.172382	0.0242407	0.68834	0.904	1	1	0.3	0.0743	0.796	FALSE	FALSE	FALSE	FALSE	FALSE	FALSE	FALSE	-0.185	0.0975	-0.0871	-0.121	0.219	0.034	-0.125	0.0594	-0.0277	0.0934	A0A5G2QD86	SRPRB	Signal recognition particle receptor subunit beta	11	12	12	2017.7	1931.27	1896.33	1909.73	1884.45	1744.06	1861.48	1958.61	2181.01	1769.17	1726.48	1687.73
CUX1_A0A5G2QM40	CUX1	A0A5G2QM40	0.0491104	0.966898	0.0527771	0.0416429	0.0387309	0.891701	0.904	1	1	0.112	0.103	0.936	FALSE	FALSE	FALSE	FALSE	FALSE	FALSE	FALSE	-0.218	0.00415	-0.214	-0.228	0.232	0.0136	-0.114	0.105	-0.11	0.118	A0A5G2QM40	CUX1	Homeobox protein cut-like	21	40	30	360.704	373.286	446.595	349.983	328.845	324.115	368.996	429.53	381.684	339.844	342.911	317.419
PGAM2_A0A8D0QR32	PGAM2	A0A8D0QR32	0.0486876	0.637494	0.109189	0.688371	0.94325	0.0550849	0.904	1	1	0.793	0.965	0.139	FALSE	FALSE	FALSE	FALSE	FALSE	FALSE	FALSE	0.75	-0.162	0.588	-0.138	-0.0244	0.726	0.234	-0.516	0.0718	0.21	A0A8D0QR32	PGAM2	Phosphoglycerate mutase	1	2	4	3958.92	8877.73	7987.98	8381.26	10094.8	11613	13753.2	8559.58	10965.4	15709.5	8016.87	11092.5
VAT1_A0A8D0YLH0	VAT1	A0A8D0YLH0	0.0487648	0.876465	0.0371782	0.697024	0.587651	0.0187203	0.904	1	1	0.799	0.709	0.0657	FALSE	FALSE	FALSE	FALSE	FALSE	FALSE	FALSE	0.385	0.0274	0.412	-0.0687	0.0961	0.481	0.0654	-0.319	0.0927	0.161	A0A8D0YLH0	VAT1	Vesicle amine transport 1	16	18	17	5690.15	5629.19	9002.8	9542.78	9179.49	7974.08	9189.02	8709.61	9923.2	8030.87	9329.52	8919.89
PGLYRP3;PGLYRP4_A0A8D1H3B1;F1SFU8	PGLYRP3;PGLYRP4	A0A8D1H3B1;F1SFU8	0.0491932	0.461811	0.171477	0.0503862	0.0136275	0.469906	0.904	1	1	0.127	0.05	0.614	FALSE	FALSE	FALSE	FALSE	FALSE	FALSE	FALSE	-0.53	0.181	-0.349	-0.527	0.708	0.178	-0.355	0.175	-0.174	0.353	A0A8D1H3B1;F1SFU8	PGLYRP3;PGLYRP4	Peptidoglycan recognition protein 4	0	1	0	10.5908		1.19638	11.4825				6.5064			10.0521
CNNM4_F1STC6	CNNM4	F1STC6	0.0479724	0.263474	0.310438	0.37385	0.804598	0.0735389	0.904	1	1	0.52	0.872	0.17	FALSE	FALSE	FALSE	FALSE	FALSE	FALSE	FALSE	-0.326	0.172	-0.155	0.135	0.0368	-0.289	-0.134	0.193	0.0379	-0.0969	F1STC6	CNNM4	Metal transporter	7	21	21	558.891	583.938	608.984	506.786	543.54	521.431	470.503	590.952	361.274	434.747	439.044	511.238
PIR_K7GKW6	PIR	K7GKW6	0.0490065	0.821385	0.0723608	0.945623	0.769052	0.0812706	0.904	1	1	0.966	0.848	0.182	FALSE	FALSE	FALSE	FALSE	FALSE	FALSE	FALSE	-1.09	0.113	-0.981	-0.0341	0.147	-0.947	-0.339	0.755	-0.225	-0.191	K7GKW6	PIR	Pirin	5	10	6	731.856	596.839	1822.96	846.886	552.282	184.831	472.685	411.449	491.275	506.152	399.382	353.274
NFIC_P21999	NFIC	P21999	0.0486848	0.695665	0.0953477	0.222678	0.119452	0.599892	0.904	1	1	0.362	0.228	0.727	FALSE	FALSE	FALSE	FALSE	FALSE	FALSE	FALSE	0.482	-0.0865	0.396	0.279	-0.366	0.116	0.234	-0.249	0.147	-0.132	P21999	NFIC	Nuclear factor 1 C-type	2	5	5	256.244	252.045	190.982	288.267	282.545	408.467	203.886	205.379	369.161	396.016	282.399	366.863
ENPP1_A0A287AT99	ENPP1	A0A287AT99	0.0498373	0.222177	0.374785	0.0577241	0.00630026	0.25233	0.906	1	1	0.14	0.0305	0.4	FALSE	FALSE	FALSE	FALSE	TRUE	FALSE	TRUE	1.41	-0.825	0.589	1.36	-2.18	-0.77	1.11	-0.308	0.281	-1.08	A0A287AT99	ENPP1	Ectonucleotide pyrophosphatase/phosphodiesterase 1	3	23	3	122.629	145.359	135.015	113.109	230.708	421.737	106.014	17.6576	57.6184	554.182	119.55	1118.96
TPBG_A0A4X1V080	TPBG	A0A4X1V080	0.0498801	0.235972	0.355222	0.062365	0.00728842	0.285462	0.906	1	1	0.148	0.0335	0.436	FALSE	FALSE	FALSE	FALSE	TRUE	FALSE	TRUE	-0.763	0.431	-0.331	-0.717	1.15	0.386	-0.586	0.177	-0.154	0.563	A0A4X1V080	TPBG	Trophoblast glycoprotein	1	4	1	85.7315	97.8523	96.0443	177.476	31.9934	31.3937	139.278	154.067	106.233	18.1052	47.0301	42.6666
RBM26_A0A287B9Y9	RBM26	A0A287B9Y9	0.0495887	0.305883	0.275088	0.113941	0.528316	0.0162369	0.906	1	1	0.223	0.66	0.0595	FALSE	FALSE	FALSE	FALSE	FALSE	FALSE	FALSE	-0.196	0.0946	-0.101	0.152	-0.0572	-0.253	-0.0583	0.137	0.0363	-0.116	A0A287B9Y9	RBM26	RNA binding motif protein 26	16	26	23	511.193	509.432	507.975	498.657	435.539	495.277	400.182	407.865	442.531	397.726	485.515	450.108
FUT11_A0A287BIT3	FUT11	A0A287BIT3	0.049464	0.642499	0.10955	0.222719	0.10569	0.657792	0.906	1	1	0.362	0.209	0.772	FALSE	FALSE	FALSE	FALSE	FALSE	FALSE	FALSE	-0.5	0.107	-0.393	-0.291	0.398	-0.102	-0.251	0.249	-0.144	0.147	A0A287BIT3	FUT11	Alpha-(1,3)-fucosyltransferase	5	7	5	335.261	251.251	269.01	312.591	166.051	164.704	281.793	266.148	225.611	153.399	257.125	164.594
TGM3_A0A480J826	TGM3	A0A480J826	0.0501796	0.55622	0.136784	0.435072	0.185527	0.439581	0.906	1	1	0.578	0.313	0.586	FALSE	FALSE	FALSE	FALSE	FALSE	FALSE	FALSE	-2.06	0.564	-1.5	-0.753	1.32	-0.746	-0.986	1.08	-0.422	0.331	A0A480J826	TGM3	Protein-glutamine gamma-glutamyltransferase E	0	9	0	202.269	180.419	65.0842	286.246			108.431	109.753				41.6046
SGF29_A0A8D0JVF6	SGF29	A0A8D0JVF6	0.0501855	0.185857	0.438977	0.416056	0.0467055	0.967018	0.906	1	1	0.561	0.117	0.982	FALSE	FALSE	FALSE	FALSE	FALSE	FALSE	FALSE	0.249	-0.159	0.09	0.0948	-0.254	-0.00474	0.165	-0.0835	0.00653	-0.0883	A0A8D0JVF6	SGF29	SAGA complex associated factor 29	5	7	6	259.125	271.964	249.534	286.609	295.217	265.89	258.383	280.215	229.336	362.343	331.314	274.004
PTGIS_A0A8D0MDH5	PTGIS	A0A8D0MDH5	0.0502808	0.295831	0.28789	0.649344	0.540005	0.142711	0.906	1	1	0.762	0.67	0.266	FALSE	FALSE	FALSE	FALSE	FALSE	FALSE	FALSE	-1.6	0.795	-0.809	0.338	0.457	-1.15	-0.714	0.89	0.0809	-0.257	A0A8D0MDH5	PTGIS	Prostacyclin synthase	5	18	6	632.729	629.485	548.596	720.477	369.678	114.924	123.339	166.665	610.176	114.385	514.53	59.7946
FBXL17_A0A8D0SHC2	FBXL17	A0A8D0SHC2	0.0500989	0.364844	0.229992	0.176997	0.625563	0.0212046	0.906	1	1	0.306	0.74	0.0715	FALSE	FALSE	FALSE	FALSE	FALSE	FALSE	FALSE	0.445	-0.19	0.256	-0.29	0.101	0.546	0.134	-0.312	-0.0561	0.234	A0A8D0SHC2	FBXL17	F-box and leucine rich repeat protein 17	1	1	1	13.6629	4.2739	8.16822	28.3557	15.7278	16.4205	19.5885	32.013	38.9852	10.5499	63.9344	18.5617
COIL_A0A8D1QXG4	COIL	A0A8D1QXG4	0.0503173	0.672816	0.103749	0.302466	0.528918	0.0165053	0.906	1	1	0.45	0.661	0.0603	FALSE	FALSE	FALSE	FALSE	FALSE	FALSE	FALSE	0.198	-0.0388	0.16	-0.0969	0.0581	0.257	0.0447	-0.154	0.00597	0.103	A0A8D1QXG4	COIL	Coilin	5	9	5	222.641	203.824	218.811	255.939	240.586	247.259	236.403	256.562	296.154	264.053	232.202	272.843
DDO_A3KCL7	DDO	A3KCL7	0.0509914	0.819458	0.0755598	0.0199439	0.0133593	0.451249	0.908	1	1	0.0679	0.0495	0.597	FALSE	FALSE	FALSE	FALSE	TRUE	FALSE	TRUE	2.19	-0.232	1.96	2.73	-2.97	-0.775	1.35	-0.844	1.12	-1.62	A3KCL7	DDO	D-aspartate oxidase	0	3	0					586.867	291.442				306.659	75.267	249.44
PRKDC_A0A8D0X108	PRKDC	A0A8D0X108	0.0507057	0.931177	0.0588811	0.00689262	0.00594328	0.236298	0.908	1	1	0.0343	0.0296	0.382	FALSE	FALSE	FALSE	FALSE	FALSE	FALSE	FALSE	0.278	-0.0111	0.267	0.424	-0.435	-0.158	0.181	-0.0967	0.17	-0.254	A0A8D0X108	PRKDC	DNA-dependent protein kinase catalytic subunit	22	80	57	225.769	242.038	211.283	292.488	265.987	294.465	241.07	150.675	197.63	270.399	277.317	313.805
TMEM258_A0A4X1VMF9	TMEM258	A0A4X1VMF9	0.0506972	0.692778	0.0998046	0.260833	0.450513	0.0132519	0.908	1	1	0.405	0.592	0.0524	FALSE	FALSE	FALSE	FALSE	FALSE	FALSE	FALSE	-0.326	0.0597	-0.266	0.175	-0.115	-0.441	-0.0676	0.258	-0.00791	-0.183	A0A4X1VMF9	TMEM258	Transmembrane protein 258	1	1	1	513.348	462.783	346.579	386.071	317.055	371.954	298.647	294.067	321.817	410.466	303.332	318.006
SKI_A0A287AGC8	SKI	A0A287AGC8	0.0509226	0.484509	0.166554	0.00300939	0.0100598	0.000311219	0.908	1	1	0.0206	0.041	0.00495	FALSE	FALSE	FALSE	FALSE	FALSE	FALSE	FALSE	0.304	-0.0993	0.204	-0.533	0.434	0.737	-0.00766	-0.311	-0.107	0.426	A0A287AGC8	SKI	Ski oncogene	5	7	6	76.143	114.255	103.668	116.715	114.785	130.052	212.69	182.958	173.964	137.228	155.401	105.186
RXRA_A0A8D1BP50	RXRA	A0A8D1BP50	0.051041	0.598314	0.125388	0.634108	0.958621	0.0558408	0.908	1	1	0.75	0.976	0.14	FALSE	FALSE	FALSE	FALSE	FALSE	FALSE	FALSE	-0.332	0.0814	-0.25	0.0735	0.00796	-0.324	-0.105	0.226	-0.0239	-0.0973	A0A8D1BP50	RXRA	Retinoic acid receptor RXR	4	8	11	358.326	427.037	378.942	359.812	287.622	318.015	257.401	303.791	330.924	280.042	386.357	248.482
CNKSR1_I3LNS0	CNKSR1	I3LNS0	0.0508191	0.633419	0.114842	0.910029	0.714774	0.0951385	0.908	1	1	0.945	0.807	0.203	FALSE	FALSE	FALSE	FALSE	FALSE	FALSE	FALSE	0.439	-0.0973	0.342	-0.0229	-0.0744	0.365	0.153	-0.286	0.0554	0.0783	I3LNS0	CNKSR1	Connector enhancer of kinase suppressor of Ras 1	2	3	2	23.2765	43.3752	53.4448	52.6131	95.8308	46.9977	64.7633	47.6046	67.0891	85.3343	51.538	75.7757
ARHGEF40_I3LFZ9	ARHGEF40	I3LFZ9	0.0513416	0.0387094	0.871289	0.00115316	0.0600438	0.00149277	0.909	1	1	0.0116	0.14	0.013	FALSE	FALSE	FALSE	FALSE	FALSE	FALSE	FALSE	-0.267	0.287	0.02	0.542	-0.255	-0.522	-0.0745	0.192	0.212	-0.33	I3LFZ9	ARHGEF40	Rho guanine nucleotide exchange factor 40	11	29	22	434.467	438.449	488.174	491.031	485.899	417.994	299.049	349.532	251.034	379.809	392.091	345.77
SIDT2_A0A4X1SY28	SIDT2	A0A4X1SY28	0.0512765	0.0892011	0.747169	8.09585e-05	9.00861e-06	0.000124554	0.909	1	1	0.00272	0.000858	0.00302	FALSE	FALSE	FALSE	FALSE	FALSE	FALSE	FALSE	-0.196	0.166	-0.0293	-0.565	0.731	0.535	-0.273	-0.0776	-0.107	0.458	A0A4X1SY28	SIDT2	SID1 transmembrane family member 2	3	5	3	136.411	134.959	143.303	151.447	119.383	138.082	218.972	228.779	205.421	108.094	109.431	128.963
MYO5C_A0A287ARB4	MYO5C	A0A287ARB4	0.0538339	0.938172	0.0615519	6.95426e-06	7.55623e-06	9.41783e-07	0.911	1	1	0.000747	0.000784	0.000192	FALSE	FALSE	FALSE	TRUE	TRUE	TRUE	TRUE	-0.333	0.0121	-0.321	1.3	-1.29	-1.62	0.235	0.568	0.247	-1.05	A0A287ARB4	MYO5C	Myosin VC	5	44	5	271.677	289.271	224.446	182.591	213.2	208.712	28.0333	49.0515	73.1078	206.816	177.339	213.356
FNBP1L_A0A8D1KTH2	FNBP1L	A0A8D1KTH2	0.0539052	0.170246	0.496013	0.00123888	0.0139579	0.000430095	0.911	1	1	0.0122	0.0508	0.00602	FALSE	FALSE	FALSE	FALSE	FALSE	FALSE	FALSE	-0.255	0.173	-0.0826	0.521	-0.348	-0.603	-0.0201	0.235	0.153	-0.368	A0A8D1KTH2	FNBP1L	Formin-binding protein 1-like	19	26	27	1037.26	1053.2	847.688	849.069	968.012	963.488	667.036	652.016	554.965	883.578	750.957	824.12
BRD1_A0A287ABZ8	BRD1	A0A287ABZ8	0.0536218	0.358974	0.248281	0.012907	0.00260602	0.10289	0.911	1	1	0.0512	0.0173	0.213	FALSE	FALSE	FALSE	FALSE	FALSE	FALSE	FALSE	0.227	-0.0998	0.127	0.314	-0.414	-0.186	0.185	-0.042	0.0853	-0.228	A0A287ABZ8	BRD1	Bromodomain containing 1	5	11	6	142.507	148.053	135.076	153.483	137.966	195.301	106.711	108.996	128.91	174.089	167.588	184.5
MED6_A0A287BBF8	MED6	A0A287BBF8	0.0533145	0.443187	0.193966	0.0541645	0.0138524	0.448393	0.911	1	1	0.134	0.0505	0.595	FALSE	FALSE	FALSE	FALSE	FALSE	FALSE	FALSE	-0.271	0.0989	-0.172	-0.27	0.369	0.0977	-0.185	0.0865	-0.086	0.184	A0A287BBF8	MED6	Mediator of RNA polymerase II transcription subunit 6	5	7	6	281.251	305.616	341.736	286.731	266.908	259.774	320.491	402.082	277.784	245.827	266.203	237.585
ALPL_A0A287BSC3	ALPL	A0A287BSC3	0.0532585	0.760587	0.0898162	0.468243	0.668704	0.0251146	0.911	1	1	0.608	0.773	0.0803	FALSE	FALSE	FALSE	FALSE	FALSE	FALSE	FALSE	-0.934	0.134	-0.801	0.321	-0.188	-1.12	-0.22	0.714	-0.0865	-0.408	A0A287BSC3	ALPL	Alkaline phosphatase	0	3	0	119.683	95.341		31.2615	28.0003	22.0119			62.9643	32.4709
FKBP10_A0A480HEF9	FKBP10	A0A480HEF9	0.0524793	0.11036	0.663551	0.22394	0.65839	0.11169	0.911	1	1	0.363	0.765	0.226	FALSE	FALSE	FALSE	FALSE	FALSE	FALSE	FALSE	1.1	-0.879	0.225	-0.65	-0.229	0.875	0.553	-0.551	-0.326	0.324	A0A480HEF9	FKBP10	peptidylprolyl isomerase	1	3	2	221.945	125.362	48.2371	94.5148	222.051	143.648	455.688	120.023	263.451	454.404	162.465	383.658
NDUFC2_A0A480JRW3	NDUFC2	A0A480JRW3	0.0519607	0.512062	0.157939	0.342711	0.124764	0.607416	0.911	1	1	0.491	0.236	0.733	FALSE	FALSE	FALSE	FALSE	FALSE	FALSE	FALSE	0.373	-0.115	0.258	0.168	-0.283	0.0896	0.193	-0.18	0.0779	-0.0905	A0A480JRW3	NDUFC2	NADH dehydrogenase [ubiquinone] 1 subunit C2	5	6	6	2196.24	2279.69	1517.06	2252.65	2236.87	2669.79	1865.68	2436.32	2026.9	2464.96	2338.22	3013.05
INTS3_A0A8D0XKU7	INTS3	A0A8D0XKU7	0.0524863	0.307764	0.286663	0.00370269	0.000686887	0.024738	0.911	1	1	0.0235	0.00795	0.0794	FALSE	FALSE	FALSE	FALSE	FALSE	FALSE	FALSE	0.185	-0.0906	0.0949	0.317	-0.408	-0.223	0.171	-0.0144	0.0804	-0.237	A0A8D0XKU7	INTS3	Integrator complex subunit 3	16	35	28	391.137	433.56	370.604	439.144	418.028	437.481	340.006	343.706	308.567	477.204	469.193	443.804
CCN1_A0A4X1UFQ6	CCN1	A0A4X1UFQ6	0.0516352	0.302008	0.00807182	0.660585	0.539128	0.0174249	0.911	1	1	0.771	0.669	0.0625	FALSE	FALSE	FALSE	FALSE	FALSE	FALSE	FALSE	-0.796	-0.392	-1.19	-0.163	-0.229	-1.02	-0.0437	0.752	-0.436	-0.273	A0A4X1UFQ6	CCN1	CCN family member 1	2	4	2	288.562	342.723	350.453	194.749	67.9757	113.553	96.652	117.814	194.415	119.775	108.774	342.795
DDA1_A0A4X1UHC4	DDA1	A0A4X1UHC4	0.0535251	0.161451	0.514128	0.0472333	0.470387	0.0148601	0.911	1	1	0.122	0.61	0.0565	FALSE	FALSE	FALSE	FALSE	FALSE	FALSE	FALSE	0.227	-0.157	0.0702	-0.235	0.0779	0.305	0.0766	-0.151	-0.0804	0.155	A0A4X1UHC4	DDA1	DET1- and DDB1-associated protein 1	4	6	4	285.665	303.111	299.695	334.116	332.484	283.412	354.05	412.799	356.011	396.858	318.602	362.598
PDIA4_A0A4X1URS8	PDIA4	A0A4X1URS8	0.0536296	0.674976	0.10974	0.4411	0.718875	0.0285406	0.911	1	1	0.583	0.81	0.0878	FALSE	FALSE	FALSE	FALSE	FALSE	FALSE	FALSE	-0.268	0.0529	-0.215	0.0982	-0.0453	-0.313	-0.0688	0.199	-0.016	-0.114	A0A4X1URS8	PDIA4	Protein disulfide-isomerase	34	38	36	11629.4	11771.1	8844.33	8690.81	9559.79	9508.11	7831.55	9189.33	8802.52	9385.21	8218.32	9290.37
MTFR1_A0A5G2QTJ0	MTFR1	A0A5G2QTJ0	0.0532591	0.389359	0.225526	0.122482	0.0271374	0.700679	0.911	1	1	0.235	0.0803	0.805	FALSE	FALSE	FALSE	FALSE	FALSE	FALSE	FALSE	-0.315	0.129	-0.185	-0.242	0.372	0.0568	-0.204	0.111	-0.0746	0.168	A0A5G2QTJ0	MTFR1	Mitochondrial fission regulator	1	4	1	64.878	60.3679	71.7988	54.1747	52.8468	51.4035	39.6306	75.7155	87.2557	33.3548	55.7796	41.1831
RAD51_A0A8D0LKW1	RAD51	A0A8D0LKW1	0.0532022	0.728177	0.0964805	0.0520972	0.0283311	0.719188	0.911	1	1	0.131	0.0828	0.817	FALSE	FALSE	FALSE	FALSE	FALSE	FALSE	FALSE	0.483	-0.0787	0.404	0.486	-0.564	-0.0815	0.282	-0.201	0.203	-0.283	A0A8D0LKW1	RAD51	DNA repair protein RAD51 homolog	1	2	1	33.9311	31.9808	17.2752	52.5297	66.5346	39.6938	29.2745	9.12621	19.1164	44.6968	104.476	32.3803
GOLGA4_A0A8D0WIP3	GOLGA4	A0A8D0WIP3	0.0535923	0.324466	0.276302	0.545066	0.127404	0.610882	0.911	1	1	0.676	0.239	0.736	FALSE	FALSE	FALSE	FALSE	FALSE	FALSE	FALSE	-0.204	0.0965	-0.107	-0.0583	0.155	-0.0489	-0.114	0.09	-0.0173	0.0411	A0A8D0WIP3	GOLGA4	Golgin A4	65	96	89	665.524	643.956	603.131	603.622	628.102	549.044	600.039	666.809	570.834	574.442	508.835	576.989
CCDC127_P0C267	CCDC127	P0C267	0.0539145	0.0437404	0.904239	0.0002407	0.0085846	0.000285993	0.911	1	1	0.00488	0.0371	0.00476	FALSE	FALSE	FALSE	FALSE	FALSE	FALSE	FALSE	0.263	-0.278	-0.0149	-0.671	0.393	0.656	0.0371	-0.226	-0.241	0.43	P0C267	CCDC127	Coiled-coil domain-containing protein 127	3	4	3	123.23	130.334	117.768	132.941	146.601	94.6039	197.912	209.784	249.336	165.553	156.671	154.716
KTI12_A0A8D1J1A1	KTI12	A0A8D1J1A1	0.0536318	0.0367634	0.828571	0.967057	0.0341986	0.796674	0.911	1	1	0.979	0.0941	0.871	FALSE	FALSE	FALSE	FALSE	FALSE	FALSE	FALSE	-0.463	0.51	0.047	-0.00896	0.519	0.056	-0.373	0.09	0.137	0.146	A0A8D1J1A1	KTI12	Protein KTI12 homolog	5	9	6	167.877	167.169	188.262	211.424	169.058	171.599	180.689	164.86	191.866	61.1364	181.766	120.027
SRSF5_A0A8D2BUB5	SRSF5	A0A8D2BUB5	0.0533182	0.238252	0.371059	0.0275442	0.00332333	0.131682	0.911	1	1	0.084	0.02	0.252	FALSE	FALSE	FALSE	FALSE	FALSE	FALSE	FALSE	0.231	-0.132	0.0989	0.272	-0.405	-0.173	0.192	-0.0392	0.0597	-0.213	A0A8D2BUB5	SRSF5	Serine and arginine rich splicing factor 5	6	8	8	2017.64	1997.64	1752.64	1986.72	2031.16	2209.86	1595.58	1616.98	1890.7	2193.41	2540.7	2144.41
HPS5_A5A774	HPS5	A5A774	0.0523216	0.545736	0.0179804	0.232467	0.532902	0.150752	0.911	1	1	0.373	0.664	0.277	FALSE	FALSE	FALSE	FALSE	FALSE	FALSE	FALSE	0.307	0.0871	0.394	0.177	-0.09	0.217	0.0774	-0.229	0.165	-0.0126	A5A774	HPS5	Hermansky-Pudlak syndrome 5 protein homolog	4	5	4	107.633	113.117	109.919	134.426	181.782	171.081	132.355	99.3018	169.083	149.201	161.228	135.353
NGEF_A0A287AV01	NGEF	A0A287AV01	0.0539093	0.427452	0.204567	0.000114991	4.05397e-05	0.000777304	0.911	1	1	0.00337	0.00175	0.00874	FALSE	FALSE	FALSE	TRUE	TRUE	TRUE	TRUE	-0.489	0.185	-0.304	-1.37	1.56	1.07	-0.558	-0.0682	-0.372	0.998	A0A287AV01	NGEF	Neuronal guanine nucleotide exchange factor	4	6	4	67.1186	81.4247	150.178	89.219	61.0264	59.4463	258.844	322.801	179.516	56.4688	50.0251	56.3214
HADH_P00348	HADH	P00348	0.052615	0.952748	0.0582943	0.140696	0.154772	0.00388012	0.911	1	1	0.259	0.275	0.0234	FALSE	FALSE	FALSE	FALSE	FALSE	FALSE	FALSE	0.238	-0.00657	0.231	-0.173	0.167	0.405	0.0195	-0.218	0.0129	0.186	P00348	HADH	Hydroxyacyl-coenzyme A dehydrogenase, mitochondrial	14	15	15	7164.25	7423.63	7435.53	7925.83	9876.09	8377.48	9079.6	10327.1	9891.21	9659.07	8430.39	8271.18
DLD_P09623	DLD	P09623	0.052277	0.258488	0.33887	0.0954396	0.534525	0.0174228	0.911	1	1	0.198	0.666	0.0625	FALSE	FALSE	FALSE	FALSE	FALSE	FALSE	FALSE	0.261	-0.142	0.119	-0.218	0.0763	0.338	0.0818	-0.18	-0.0604	0.158	P09623	DLD	Dihydrolipoyl dehydrogenase, mitochondrial	19	21	21	5262.24	5251.06	5290.96	5545.1	6665.9	5190.16	5998.66	6634.48	7497.41	6599.08	5768.9	6876.1
FH_P10173	FH	P10173	0.0536371	0.259731	0.344343	0.862706	0.200007	0.433975	0.911	1	1	0.914	0.33	0.582	FALSE	FALSE	FALSE	FALSE	FALSE	FALSE	FALSE	0.225	-0.123	0.102	0.0183	-0.141	0.0839	0.122	-0.103	-0.000641	-0.0189	P10173	FH	Fumarate hydratase, mitochondrial	22	26	24	7514.23	7418.56	7247.74	7493.06	8204.58	8317.93	8112.04	7432.79	8036.33	9104.49	7459.63	9864.26
RAB34_Q06AU4	RAB34	Q06AU4	0.0529994	0.861425	0.071596	0.0265113	0.0195046	0.571204	0.911	1	1	0.0818	0.0641	0.702	FALSE	FALSE	FALSE	FALSE	FALSE	FALSE	FALSE	-0.66	0.0539	-0.606	-0.782	0.836	0.176	-0.387	0.272	-0.334	0.449	Q06AU4	RAB34	Ras-related protein Rab-34	5	10	7	470.133	449.337	415.859	408.943	153.568	328.424	548.137	628.87	371.959	184.132	294.554	342.207
FTO_A0A287ASP9	FTO	A0A287ASP9	0.0541354	0.230029	0.38746	0.00334618	0.000464428	0.0152131	0.912	1	1	0.0221	0.00646	0.057	FALSE	FALSE	FALSE	FALSE	FALSE	FALSE	FALSE	0.329	-0.193	0.136	0.578	-0.771	-0.442	0.323	-0.00605	0.13	-0.448	A0A287ASP9	FTO	Alpha-ketoglutarate-dependent dioxygenase FTO	6	22	13	220.619	185.171	211.433	244.144	199.172	257.407	126.357	107.829	175.061	307.309	221.406	296.235
SCGN_Q06A97	SCGN	Q06A97	0.0544324	0.0253926	0.664171	0.749209	0.0144661	0.455749	0.916	1	1	0.835	0.0521	0.601	FALSE	FALSE	FALSE	FALSE	FALSE	FALSE	FALSE	1.34	-1.61	-0.275	0.202	-1.82	-0.477	1.19	-0.147	-0.422	-0.624	Q06A97	SCGN	Secretagogin	0	12	0	107.092	92.19	117.546	170.157	111.424	11.4206			173.601	614.414	455.461	128.383
RER1_A0A4X1W8C4	RER1	A0A4X1W8C4	0.0549931	0.457	0.192116	0.134408	0.0372027	0.822603	0.919	1	1	0.251	0.1	0.89	FALSE	FALSE	FALSE	FALSE	FALSE	FALSE	FALSE	-0.251	0.0895	-0.162	-0.188	0.278	0.0266	-0.155	0.0966	-0.0652	0.123	A0A4X1W8C4	RER1	Protein RER1	4	4	4	1339.3	1237.45	1069.37	1025.38	1225.1	1017.12	1244.12	1260.47	1193.93	917.43	1122.27	1031.04
POLR2J_A0A5G2QRV8	POLR2J	A0A5G2QRV8	0.0551245	0.314145	0.292437	0.16568	0.028654	0.708817	0.919	1	1	0.292	0.0834	0.809	FALSE	FALSE	FALSE	FALSE	FALSE	FALSE	FALSE	0.217	-0.106	0.111	0.15	-0.256	-0.0385	0.145	-0.0726	0.0387	-0.111	A0A5G2QRV8	POLR2J	DNA-directed RNA polymerase RBP11-like dimerisation domain-containing protein	3	3	3	263.076	323.277	278.763	336.345	301.871	313.466	291.868	291.84	243.363	332.19	363.446	339.915
CDK5RAP2_A0A8D0M315	CDK5RAP2	A0A8D0M315	0.0551492	0.417471	0.214614	0.827002	0.548218	0.152345	0.919	1	1	0.892	0.677	0.279	FALSE	FALSE	FALSE	FALSE	FALSE	FALSE	FALSE	0.311	-0.121	0.19	-0.0322	-0.0891	0.222	0.13	-0.181	0.00914	0.0413	A0A8D0M315	CDK5RAP2	CDK5 regulatory subunit-associated protein 2	5	30	19	206.588	225.091	218.9	308.425	247.763	218.647	277.06	229.397	265.894	248.07	356.366	253.474
TMEM169_A0A8D0ZB86	TMEM169	A0A8D0ZB86	0.0551584	0.315188	0.291602	0.851903	0.406838	0.221169	0.919	1	1	0.908	0.55	0.365	FALSE	FALSE	FALSE	FALSE	FALSE	FALSE	FALSE	-0.328	0.16	-0.168	0.029	0.131	-0.197	-0.155	0.174	0.00513	-0.0238	A0A8D0ZB86	TMEM169	Transmembrane protein 169	1	1	1	29.8535	50.9995	40.2016	45.422	16.1614	33.7479	19.1493	24.3397	29.589	11.484	22.5775	32.2556
SLC26A11_B6EAV4	SLC26A11	B6EAV4	0.0547233	0.159852	0.526087	0.043396	0.00333332	0.128871	0.919	1	1	0.115	0.02	0.249	FALSE	FALSE	FALSE	FALSE	FALSE	FALSE	FALSE	-0.244	0.17	-0.0737	-0.259	0.43	0.186	-0.211	0.033	-0.0407	0.219	B6EAV4	SLC26A11	Solute carrier family 26 member 11	2	3	2	34.1897	27.1259	35.4793	32.5207	29.2723	24.9675	35.2383	41.1258	39.7564	12.7835	14.5711	32.2199
MID1_A0A5G2R4L4	MID1	A0A5G2R4L4	0.055456	0.595131	0.136613	0.72252	0.382181	0.238539	0.92	1	1	0.817	0.525	0.384	FALSE	FALSE	FALSE	FALSE	FALSE	FALSE	FALSE	0.365	-0.0924	0.272	0.0615	-0.154	0.211	0.153	-0.212	0.0604	-0.00108	A0A5G2R4L4	MID1	E3 ubiquitin-protein ligase Midline-1	4	11	5	154.905	131.731	149.589	144.023	223.532	201.473	222.495	137.305	162.379	227.084	180.844	200.581
RIGI_Q9GLV6	RIGI	Q9GLV6	0.0553288	0.726446	0.100597	0.99504	0.731073	0.0995572	0.92	1	1	0.997	0.818	0.209	FALSE	FALSE	FALSE	FALSE	FALSE	FALSE	FALSE	-0.403	0.0668	-0.336	0.00118	0.0656	-0.337	-0.134	0.269	-0.067	-0.0681	Q9GLV6	RIGI	Antiviral innate immune response receptor RIG-I	1	12	1	147.385	139.931	69.636	90.3447	74.6914	81.9252	54.5828	89.1175	89.6907	67.9076	84.4129	74.156
CLYBL_A0A287ABH0	CLYBL	A0A287ABH0	0.055619	0.38771	0.235331	0.00168134	0.00042944	0.0134988	0.921	1	1	0.0143	0.0062	0.053	FALSE	FALSE	FALSE	FALSE	FALSE	FALSE	FALSE	0.334	-0.139	0.195	0.656	-0.795	-0.462	0.317	-0.0167	0.178	-0.478	A0A287ABH0	CLYBL	Citramalyl-CoA lyase	6	14	11	387.897	415.739	388.302	439.994	455.929	501.461	269.74	237.054	312.133	664.294	401.198	519.357
KRT4_A0A8D0WF87	KRT4	A0A8D0WF87	0.0558432	0.341109	0.0101443	0.0483911	0.00878914	0.000300346	0.923	1	1	0.124	0.0377	0.00487	FALSE	FALSE	FALSE	FALSE	TRUE	TRUE	TRUE	-0.845	-0.39	-1.23	0.878	-1.27	-2.11	0.203	1.05	-0.187	-1.06	A0A8D0WF87	KRT4	Keratin 4	0	1	0	192.281	162.951	217.53	163.439	33.9064	12.955			17.3715	75.8595	128.78	58.3705
SURF4_A0A287ASN8	SURF4	A0A287ASN8	0.0562548	0.459291	0.194868	0.00839524	0.0312244	0.000896633	0.924	1	1	0.0388	0.0884	0.00951	FALSE	FALSE	FALSE	FALSE	FALSE	FALSE	FALSE	-0.241	0.0859	-0.155	0.365	-0.279	-0.52	-0.0118	0.229	0.074	-0.291	A0A287ASN8	SURF4	Surfeit locus protein 4	4	6	5	991.761	1065.42	1117.99	934.724	916.447	1007.07	651.997	800.044	715.549	959.645	765.582	981.857
STXBP1_A0A4X1U906	STXBP1	A0A4X1U906	0.0566914	0.561179	0.151389	0.6775	0.866291	0.0757064	0.924	1	1	0.784	0.915	0.173	FALSE	FALSE	FALSE	FALSE	FALSE	FALSE	FALSE	0.574	-0.16	0.414	-0.114	-0.046	0.528	0.195	-0.379	0.0349	0.149	A0A4X1U906	STXBP1	Syntaxin-binding protein 1	3	13	3	44.7642	35.1051	35.8417	32.7414	71.1674	115.721	64.3721	72.2639	79.8584	114.438	44.2343	95.0131
MRPL28_A0A5G2QIA8	MRPL28	A0A5G2QIA8	0.0563759	0.344747	0.270603	0.150425	0.583865	0.0214708	0.924	1	1	0.272	0.706	0.0721	FALSE	FALSE	FALSE	FALSE	FALSE	FALSE	FALSE	0.324	-0.149	0.175	-0.234	0.0849	0.409	0.0969	-0.227	-0.0519	0.182	A0A5G2QIA8	MRPL28	Large ribosomal subunit protein bL28m	5	6	6	771.761	831.62	560.284	801.526	847.26	800.085	890.433	1060.87	931.588	1070.36	853.099	831.507
ZYG11B_A0A5G2R7R5	ZYG11B	A0A5G2R7R5	0.056643	0.0242396	0.629224	0.383231	0.112342	0.687609	0.924	1	1	0.53	0.218	0.796	FALSE	FALSE	FALSE	FALSE	FALSE	FALSE	FALSE	-0.455	0.56	0.105	0.192	0.367	-0.0874	-0.346	0.109	0.214	0.0219	A0A5G2R7R5	ZYG11B	Zyg-11 family member B, cell cycle regulator	2	6	3	184.241	172.599	144.21	191.044	152.367	213.516	101.894	124.46	248.79	108.997	103.303	115.114
NCBP2AS2_A0A8W4FBZ7	NCBP2AS2	A0A8W4FBZ7	0.0566277	0.345838	0.270717	0.924827	0.30294	0.310129	0.924	1	1	0.954	0.446	0.461	FALSE	FALSE	FALSE	FALSE	FALSE	FALSE	FALSE	0.321	-0.147	0.174	0.0144	-0.162	0.159	0.157	-0.163	0.0102	-0.00423	A0A8W4FBZ7	NCBP2AS2	NCBP2 antisense 2 (head to head)	0	1	0	24.6517	1.16388	10.84	17.1155	23.8612	18.1582	11.8235	18.5407			30.5064	15.168
MFSD6_A1DWM3	MFSD6	A1DWM3	0.0563384	0.080294	0.836421	0.292522	0.0121372	0.389664	0.924	1	1	0.438	0.0466	0.539	FALSE	FALSE	FALSE	FALSE	FALSE	FALSE	FALSE	-0.4	0.361	-0.0393	-0.206	0.567	0.167	-0.332	0.0682	0.0289	0.235	A1DWM3	MFSD6	Major facilitator superfamily domain-containing protein 6	4	10	7	365.069	372.664	501.571	490.2	417.698	310.75	474.871	457.622	452.736	271.587	388.408	256.609
ENO2_I3LCN1	ENO2	I3LCN1	0.056005	0.609419	0.133267	0.0700435	0.164257	0.00439153	0.924	1	1	0.159	0.288	0.0255	FALSE	FALSE	FALSE	FALSE	FALSE	FALSE	FALSE	0.399	-0.0974	0.302	-0.375	0.277	0.677	0.0549	-0.344	-0.0426	0.332	I3LCN1	ENO2	phosphopyruvate hydratase	1	3	1	949.778	695.837	850.544	946.777	1172.37	1003.87	1056.66	1661.28	1389.95	1222.99	1217.46	932.668
FERMT2_A0A5G2QJL5	FERMT2	A0A5G2QJL5	0.0594325	0.269885	0.360427	0.00110003	0.000201386	0.00510391	0.927	1	1	0.0113	0.00406	0.0281	FALSE	FALSE	FALSE	TRUE	TRUE	TRUE	TRUE	0.629	-0.345	0.283	1.34	-1.69	-1.06	0.665	0.036	0.319	-1.02	A0A5G2QJL5	FERMT2	FERM domain containing kindlin 2	3	20	3	137.835	150.813	89.5366	97.9088	164.909	254.901	41.217	31.1102	20.8431	228.341	143.378	314.293
ADGRE5_A0A8D0TR10	ADGRE5	A0A8D0TR10	0.0586764	0.521186	0.172528	0.0158373	0.0493376	0.00140849	0.927	1	1	0.0584	0.121	0.0125	FALSE	FALSE	FALSE	FALSE	FALSE	TRUE	TRUE	-0.534	0.166	-0.368	0.726	-0.56	-1.09	-0.0352	0.499	0.131	-0.595	A0A8D0TR10	ADGRE5	Adhesion G protein-coupled receptor E5	1	8	1	168.546	163.592	71.2165	63.6878	115.13	96.138	22.4514	40.6184	29.3078	66.7108	56.5778	103.656
FASTKD5_A0A0B8RZK9	FASTKD5	A0A0B8RZK9	0.0604586	0.197553	0.478683	0.196697	0.997761	0.060167	0.927	1	1	0.33	1	0.147	FALSE	FALSE	FALSE	FALSE	FALSE	FALSE	FALSE	0.359	-0.234	0.125	-0.235	0.000488	0.36	0.148	-0.211	-0.086	0.149	A0A0B8RZK9	FASTKD5	FAST kinase domains 5	2	7	2	78.7396	58.2791	76.0293	100.296	96.234	55.3454	85.5704	103.746	111.041	83.183	140.853	94.0578
CASZ1_A0A286ZQI9	CASZ1	A0A286ZQI9	0.0586723	0.225319	0.00650569	0.236588	0.974169	0.0554801	0.927	1	1	0.377	0.985	0.14	FALSE	FALSE	FALSE	FALSE	FALSE	FALSE	FALSE	0.381	0.231	0.612	0.225	0.00593	0.387	0.0361	-0.345	0.267	0.042	A0A286ZQI9	CASZ1	Castor zinc finger 1	1	5	1	15.8333	19.4512	22.1916	28.7503	76.7745	67.4301	24.1602	40.3941	41.8274	31.9116	44.3982	40.4062
CLDN1_A0A287A1F1	CLDN1	A0A287A1F1	0.0572598	0.719396	0.105642	0.67635	0.442577	0.207065	0.927	1	1	0.783	0.584	0.347	FALSE	FALSE	FALSE	FALSE	FALSE	FALSE	FALSE	-0.854	0.147	-0.707	-0.171	0.318	-0.536	-0.33	0.524	-0.183	-0.0119	A0A287A1F1	CLDN1	Claudin	4	4	4	844.598	915.249	1109.83	1033.17	517.896	334.32	638.764	580.251	699.91	436.173	919.011	321.491
DHX33_A0A287B8G6	DHX33	A0A287B8G6	0.0604698	0.939477	0.0530329	0.222532	0.249409	0.392677	0.927	1	1	0.362	0.389	0.541	FALSE	FALSE	FALSE	FALSE	FALSE	FALSE	FALSE	0.313	0.0115	0.325	0.192	-0.181	0.132	0.121	-0.192	0.132	-0.0603	A0A287B8G6	DHX33	RNA helicase	5	11	7	260.744	265.031	278.837	373.721	316.886	363.536	363.727	242.307	288.149	276.746	370.14	408.228
HDAC6_A0A287BPX4	HDAC6	A0A287BPX4	0.0602377	0.0579949	0.982452	0.365849	0.260101	0.376904	0.927	1	1	0.513	0.4	0.526	FALSE	FALSE	FALSE	FALSE	FALSE	FALSE	FALSE	0.21	-0.212	-0.00224	-0.094	-0.118	0.0917	0.135	-0.0749	-0.0771	0.0168	A0A287BPX4	HDAC6	histone deacetylase	5	10	7	161.217	131.556	136.326	142.221	128.026	162.79	161.33	155.801	136.639	163.554	174.904	182.62
COX6A1_A0A4X1T7E7	COX6A1	A0A4X1T7E7	0.0583847	0.151574	0.571921	0.577354	0.351692	0.272901	0.927	1	1	0.703	0.495	0.423	FALSE	FALSE	FALSE	FALSE	FALSE	FALSE	FALSE	0.522	-0.379	0.143	-0.141	-0.238	0.283	0.285	-0.237	-0.0942	0.0463	A0A4X1T7E7	COX6A1	Cytochrome c oxidase subunit	2	3	2	324.682	315.251	274.312	367.831	426.445	255.964	439.693	449.398	268.063	475.009	335.684	612.828
CDC42BPA_A0A4X1TA48	CDC42BPA	A0A4X1TA48	0.0588058	0.331642	0.291943	0.0277691	0.00492163	0.174698	0.927	1	1	0.0843	0.0262	0.308	FALSE	FALSE	FALSE	FALSE	FALSE	FALSE	FALSE	0.477	-0.228	0.249	0.576	-0.804	-0.327	0.377	-0.0998	0.149	-0.427	A0A4X1TA48	CDC42BPA	non-specific serine/threonine protein kinase	10	48	22	200.396	193.49	201.155	182.587	278.141	293.553	124.692	159.369	150.808	327.055	192.508	409.851
CHMP6_A0A4X1UBE5	CHMP6	A0A4X1UBE5	0.0597571	0.699105	0.115208	0.123851	0.228588	0.00673478	0.927	1	1	0.237	0.365	0.0336	FALSE	FALSE	FALSE	FALSE	FALSE	FALSE	FALSE	-0.228	0.0428	-0.185	0.181	-0.138	-0.366	-0.0333	0.195	0.00948	-0.171	A0A4X1UBE5	CHMP6	Charged multivesicular body protein 6	3	4	4	826.158	729.506	892.884	776.108	613.715	767.38	610.808	647.24	596.287	682.088	662.703	742.229
MRPS33_A0A4X1V2H3	MRPS33	A0A4X1V2H3	0.0583183	0.191501	0.478187	0.572665	0.0754076	0.880996	0.927	1	1	0.7	0.165	0.929	FALSE	FALSE	FALSE	FALSE	FALSE	FALSE	FALSE	0.327	-0.214	0.113	0.0892	-0.303	0.0235	0.211	-0.116	-0.0031	-0.0923	A0A4X1V2H3	MRPS33	Small ribosomal subunit protein mS33	4	4	4	504.171	377.286	383.323	501.609	437.815	441.976	399.595	458.414	411.183	444.245	512.259	697.041
INO80D_A0A4X1V3D5	INO80D	A0A4X1V3D5	0.05725	0.461903	0.0155101	0.478062	0.164043	0.00448086	0.927	1	1	0.617	0.287	0.0259	FALSE	FALSE	FALSE	FALSE	FALSE	FALSE	FALSE	0.499	0.178	0.676	-0.171	0.348	0.847	-0.00686	-0.505	0.171	0.342	A0A4X1V3D5	INO80D	INO80 complex subunit D	0	1	0				29.7317	13.9555	16.0753						15.3337
CELF1_A0A4X1VQD8	CELF1	A0A4X1VQD8	0.0599859	0.697596	0.116025	0.0990428	0.1864	0.00538513	0.927	1	1	0.203	0.314	0.0291	FALSE	FALSE	FALSE	FALSE	FALSE	FALSE	FALSE	-0.165	0.0311	-0.134	0.142	-0.11	-0.276	-0.0214	0.144	0.00968	-0.132	A0A4X1VQD8	CELF1	CUGBP Elav-like family member 1	10	12	13	1394.76	1488.11	1308.63	1315.7	1207.77	1310.38	1110.29	1149.51	1169.88	1266.6	1186.13	1309.65
ATP23_A0A4X1VZJ5	ATP23	A0A4X1VZJ5	0.0592314	0.923625	0.0698417	0.493596	0.437418	0.216372	0.927	1	1	0.632	0.58	0.359	FALSE	FALSE	FALSE	FALSE	FALSE	FALSE	FALSE	0.716	-0.0331	0.683	0.239	-0.272	0.444	0.255	-0.461	0.222	-0.0168	A0A4X1VZJ5	ATP23	Mitochondrial inner membrane protease ATP23	0	2	0			47.0595	52.3895	35.4682	43.8649			49.4723	40.9281	39.5579	54.6978
PCBP1_A0A4X1W9X7	PCBP1	A0A4X1W9X7	0.0606714	0.261929	0.376604	0.0301812	0.211149	0.00625143	0.927	1	1	0.089	0.344	0.0322	FALSE	FALSE	FALSE	FALSE	FALSE	FALSE	FALSE	-0.207	0.117	-0.0907	0.248	-0.131	-0.338	-0.0482	0.159	0.0683	-0.179	A0A4X1W9X7	PCBP1	Poly(rC) binding protein 1	13	14	14	17922.7	17949.9	19931.7	17286.2	17000.4	18458.2	16358.7	14836	13143.2	15876.9	16768.1	16191.3
TWF2_A0A5G2Q7I8	TWF2	A0A5G2Q7I8	0.0576068	0.893157	0.0456307	0.0408478	0.0516111	0.949371	0.927	1	1	0.111	0.125	0.971	FALSE	FALSE	FALSE	FALSE	FALSE	FALSE	FALSE	0.362	0.0232	0.385	0.396	-0.373	-0.011	0.178	-0.184	0.201	-0.195	A0A5G2Q7I8	TWF2	Twinfilin actin binding protein 2	13	17	20	2629.18	2591.35	2468.93	2733.66	3422.26	4146.54	2808.5	2491.7	2354.34	3270.71	2760.13	4142.22
PRKAG1_Q09138	PRKAG1	Q09138	0.0591858	0.291001	0.334418	0.00154223	0.00955991	0.000338404	0.927	1	1	0.0137	0.0397	0.00523	FALSE	FALSE	FALSE	FALSE	FALSE	FALSE	FALSE	0.244	-0.128	0.116	-0.495	0.367	0.611	0.00131	-0.243	-0.127	0.368	Q09138	PRKAG1	5'-AMP-activated protein kinase subunit gamma-1	12	15	18	747.042	699.386	845.546	877.101	850.229	783.704	1103.03	1236.66	1225.83	784.336	940.28	1057.55
DYNC2H1_A0A5G2QCE4	DYNC2H1	A0A5G2QCE4	0.0601402	0.511433	0.180829	0.0500822	0.0156449	0.448265	0.927	1	1	0.127	0.0549	0.595	FALSE	FALSE	FALSE	FALSE	FALSE	FALSE	FALSE	0.301	-0.0966	0.204	0.316	-0.413	-0.112	0.203	-0.0982	0.106	-0.21	A0A5G2QCE4	DYNC2H1	Cytoplasmic dynein 2 heavy chain 1	4	24	4	33.1057	29.4613	32.4799	40.2531	41.7644	51.949	10.036	20.6994	34.9066	51.8226	35.1145	65.2657
RPF2_A0A5G2R6C9	RPF2	A0A5G2R6C9	0.0585925	0.0762365	0.878084	0.0758344	0.997523	0.0582794	0.927	1	1	0.169	1	0.144	FALSE	FALSE	FALSE	FALSE	FALSE	FALSE	FALSE	0.228	-0.211	0.0168	-0.211	0.00034	0.228	0.11	-0.118	-0.101	0.11	A0A5G2R6C9	RPF2	Ribosome production factor 2 homolog	12	12	12	649.852	680.561	739.409	805.589	622.561	692.115	764.55	839.383	836.328	738.169	868.169	871.312
BAG1_A0A5G2R6S9	BAG1	A0A5G2R6S9	0.058335	0.133727	0.624243	0.0189882	0.271728	0.00803476	0.927	1	1	0.0655	0.413	0.0378	FALSE	FALSE	FALSE	FALSE	FALSE	FALSE	FALSE	-0.322	0.246	-0.0762	0.422	-0.175	-0.498	-0.0983	0.224	0.148	-0.274	A0A5G2R6S9	BAG1	BAG family molecular chaperone regulator 1	4	8	6	569.781	589.861	468.309	442.284	598.847	512.374	316.006	426.9	360.074	430.155	366.916	491.631
RUNX2_A0A5G2R7Z2	RUNX2	A0A5G2R7Z2	0.0589503	0.897086	0.07361	0.0329009	0.0262165	0.644305	0.927	1	1	0.0948	0.0785	0.761	FALSE	FALSE	FALSE	FALSE	FALSE	FALSE	FALSE	-0.513	0.0319	-0.481	-0.596	0.628	0.115	-0.293	0.22	-0.261	0.334	A0A5G2R7Z2	RUNX2	RUNX family transcription factor 2	1	4	2	167.569	133.596	234.724	144.826	115.839	84.0885	218.468	175.89	175.623	92.3323	175.233	73.998
MAPKAPK5_A0A5K1U771	MAPKAPK5	A0A5K1U771	0.0578371	0.230979	0.406167	0.0664075	0.00757448	0.260333	0.927	1	1	0.154	0.0342	0.408	FALSE	FALSE	FALSE	FALSE	FALSE	FALSE	FALSE	-0.241	0.143	-0.0975	-0.232	0.375	0.134	-0.19	0.0511	-0.0464	0.185	A0A5K1U771	MAPKAPK5	MAPK activated protein kinase 5	2	5	2	40.6333	56.1368	51.5582	52.8918	36.382	42.2647	53.0647	61.0219	49.0496	22.4791	40.6907	39.7297
MITF_A0A8D0IXD9	MITF	A0A8D0IXD9	0.0573652	0.186034	0.483606	0.767364	0.115472	0.680872	0.927	1	1	0.848	0.222	0.791	FALSE	FALSE	FALSE	FALSE	FALSE	FALSE	FALSE	-1.02	0.672	-0.344	-0.144	0.816	-0.2	-0.626	0.39	0.046	0.19	A0A8D0IXD9	MITF	BHLH domain-containing protein	0	1	0	25.3612		27.1984	20.8114		6.7855	30.9594	18.2127				15.8186
MAVS_A0A8D0MVR4	MAVS	A0A8D0MVR4	0.0595427	0.423178	0.225982	0.733423	0.263334	0.369278	0.927	1	1	0.825	0.403	0.519	FALSE	FALSE	FALSE	FALSE	FALSE	FALSE	FALSE	0.239	-0.0939	0.145	0.0394	-0.133	0.106	0.116	-0.122	0.0226	-0.0167	A0A8D0MVR4	MAVS	Mitochondrial antiviral signaling protein	8	10	9	491.928	413.768	513.022	505.437	498.981	590.681	495.977	534.176	492.745	637.098	510.309	570.093
GNL3_A0A8D0PZH7	GNL3	A0A8D0PZH7	0.0601801	0.148026	0.593567	0.0177992	0.234429	0.0069805	0.927	1	1	0.063	0.371	0.0343	FALSE	FALSE	FALSE	FALSE	FALSE	FALSE	FALSE	0.249	-0.184	0.0647	-0.333	0.149	0.398	0.0711	-0.178	-0.113	0.22	A0A8D0PZH7	GNL3	Guanine nucleotide-binding protein-like 3	15	19	20	531.18	527.872	456.247	484.374	593.504	528.261	737.659	716.646	584.219	567.718	633.514	643.552
KRT15_A0A8D1RBU8	KRT15	A0A8D1RBU8	0.0600372	0.59964	0.145584	0.635534	0.326931	0.301401	0.927	1	1	0.751	0.47	0.452	FALSE	FALSE	FALSE	FALSE	FALSE	FALSE	FALSE	-3.31	0.846	-2.46	-0.763	1.61	-1.7	-1.44	1.87	-0.595	0.168	A0A8D1RBU8	KRT15	Keratin 19	6	22	25	163795	154591	166705	209692	25254.9	4792.6	31385.3	28616.9	137354	8490.65	170324	3029.41
NOP53_A0A8W4FHG1	NOP53	A0A8W4FHG1	0.0579655	0.32255	0.29681	0.737158	0.502525	0.17887	0.927	1	1	0.827	0.638	0.313	FALSE	FALSE	FALSE	FALSE	FALSE	FALSE	FALSE	0.362	-0.176	0.186	-0.0583	-0.118	0.244	0.164	-0.198	-0.012	0.0463	A0A8W4FHG1	NOP53	Ribosome biogenesis protein NOP53	6	10	8	187.816	178.406	160.292	252.61	170.557	206.29	213.673	233.196	191.827	171.761	298.541	266.999
PPL_F1RK90	PPL	F1RK90	0.0583595	0.17682	0.509483	0.0222274	0.239677	0.00694398	0.927	1	1	0.0731	0.377	0.0342	FALSE	FALSE	FALSE	FALSE	FALSE	FALSE	FALSE	-0.267	0.182	-0.0856	0.338	-0.156	-0.424	-0.0732	0.194	0.109	-0.23	F1RK90	PPL	Periplakin	110	130	124	18368.7	18580.1	21094.9	17087.6	20190.3	17842.6	13736.3	13292.2	16406.8	17604	16943.1	14312.8
PTGES2_F1RRY6	PTGES2	F1RRY6	0.0586515	0.403356	0.23567	0.383172	0.104692	0.733766	0.927	1	1	0.53	0.208	0.827	FALSE	FALSE	FALSE	FALSE	FALSE	FALSE	FALSE	0.242	-0.0989	0.143	0.103	-0.202	0.0396	0.136	-0.106	0.0369	-0.0665	F1RRY6	PTGES2	Prostaglandin E synthase 2	12	16	13	633.36	621.515	707.813	679.812	699.039	824.864	708.953	595.328	711.72	875.69	719.266	780.935
BOD1_F1SJZ3	BOD1	F1SJZ3	0.0605326	0.175055	0.526761	0.101869	0.739708	0.0338979	0.927	1	1	0.206	0.825	0.0988	FALSE	FALSE	FALSE	FALSE	FALSE	FALSE	FALSE	0.2	-0.138	0.0619	-0.17	0.0323	0.232	0.0763	-0.123	-0.0615	0.109	F1SJZ3	BOD1	Biorientation of chromosomes in cell division protein 1	2	3	2	87.2203	59.8083	69.9767	80.7537	73.7469	79.7699	92.3053	85.2104	87.4477	81.8543	100.702	86.9819
ABHD6_A0A287A2V4	ABHD6	A0A287A2V4	0.060384	0.171964	0.533031	2.88473e-05	5.74883e-06	6.31575e-05	0.927	1	1	0.00168	0.000704	0.00207	FALSE	FALSE	FALSE	TRUE	TRUE	TRUE	TRUE	-0.383	0.266	-0.117	-1.31	1.57	1.19	-0.556	-0.173	-0.29	1.02	A0A287A2V4	ABHD6	Abhydrolase domain containing 6, acylglycerol lipase	8	12	11	749.418	746.901	934.847	949.928	716.831	606.204	1877.56	2286.39	1600.62	537.159	626.633	684.894
RAB38_A0A4X1U326	RAB38	A0A4X1U326	0.0589647	0.0908164	0.800475	0.00189528	0.00012484	0.00287259	0.927	1	1	0.0155	0.00318	0.0194	FALSE	FALSE	FALSE	TRUE	TRUE	TRUE	TRUE	-0.726	0.637	-0.0884	-1.42	2.06	1.34	-0.856	-0.13	-0.219	1.21	A0A4X1U326	RAB38	Ras-related protein Rab	0	5	0	98.1102	91.7887	150.647	151.238		157.719	303.007	463.605	302.668		81.4771
DDX39B_Q29024	DDX39B	Q29024	0.0580504	0.323247	0.296516	0.0825276	0.0141177	0.42679	0.927	1	1	0.178	0.0513	0.575	FALSE	FALSE	FALSE	FALSE	FALSE	FALSE	FALSE	0.248	-0.12	0.128	0.224	-0.344	-0.096	0.178	-0.0699	0.0577	-0.166	Q29024	DDX39B	Spliceosome RNA helicase DDX39B	8	9	9	2394.32	2407.55	2292.81	2372.7	2673.63	2792.09	2449.37	2242.61	1965.69	3218.08	2722.81	2639.23
OAS1_Q29599	OAS1	Q29599	0.0584877	0.823458	0.0396719	0.915217	0.742195	0.0329255	0.927	1	1	0.948	0.826	0.0968	FALSE	FALSE	FALSE	FALSE	FALSE	FALSE	FALSE	-1.17	-0.125	-1.3	0.0598	-0.185	-1.36	-0.215	0.955	-0.34	-0.4	Q29599	OAS1	2'-5'-oligoadenylate synthase 1	0	5	0	85.4584	62.3987	49.5138			26.9762						60.8062
RCOR1_A0A4X1TQ17	RCOR1	A0A4X1TQ17	0.0609499	0.978941	0.0582375	0.828185	0.807759	0.0399228	0.928	1	1	0.892	0.875	0.111	FALSE	FALSE	FALSE	FALSE	FALSE	FALSE	FALSE	-0.234	-0.003	-0.237	0.0247	-0.0277	-0.262	-0.0509	0.183	-0.0539	-0.0786	A0A4X1TQ17	RCOR1	REST corepressor 1	6	12	8	721.359	698.618	618.547	564.146	561.624	593.019	609.351	551.054	507.906	592.558	638.821	501.994
CARD19_A0A4X1UAH2	CARD19	A0A4X1UAH2	0.0608139	0.447658	0.215464	0.000762706	0.000243238	0.00626617	0.928	1	1	0.00917	0.00444	0.0322	FALSE	FALSE	FALSE	FALSE	FALSE	FALSE	FALSE	-0.31	0.116	-0.194	-0.7	0.816	0.506	-0.31	-0.000497	-0.195	0.506	A0A4X1UAH2	CARD19	Caspase recruitment domain family member 19	4	5	4	203.522	197.333	275.525	212.673	211.605	153.717	367.423	283.531	354.084	160.587	168.755	188.046
PTCH1_A0A8D1EC93	PTCH1	A0A8D1EC93	0.061283	0.823901	0.089606	0.0295277	0.0199638	0.525357	0.93	1	1	0.0877	0.0653	0.663	FALSE	FALSE	FALSE	FALSE	FALSE	FALSE	FALSE	0.465	-0.0504	0.415	0.56	-0.61	-0.145	0.281	-0.184	0.231	-0.329	A0A8D1EC93	PTCH1	Patched 1	1	1	1	143.125	101.803	165.75	230.52	191.585	173.359	70.1651	177.859	108.947	186.194	190.829	244.544
CDCA3_A0A8D1F1T0	CDCA3	A0A8D1F1T0	0.0611798	0.0594385	0.986634	0.534985	0.168676	0.545746	0.93	1	1	0.666	0.293	0.681	FALSE	FALSE	FALSE	FALSE	FALSE	FALSE	FALSE	0.177	-0.178	-0.00144	-0.0538	-0.124	0.0523	0.12	-0.0569	-0.0583	-0.00452	A0A8D1F1T0	CDCA3	Cell division cycle associated 3	0	3	0	12.5909	14.3129	11.2589	11.5951	14.7341	13.4309			15.2915	15.9264	22.1485	21.8057
GUCY1A1_A0A4X1U7Y5	GUCY1A1	A0A4X1U7Y5	0.0627957	0.470821	0.20858	0.0310907	0.0086494	0.271671	0.931	1	1	0.091	0.0372	0.421	FALSE	FALSE	FALSE	FALSE	TRUE	FALSE	TRUE	1.13	-0.404	0.724	1.35	-1.75	-0.626	0.821	-0.306	0.418	-0.933	A0A4X1U7Y5	GUCY1A1	Guanylate cyclase soluble subunit alpha-1	0	23	0	72.7084	57.1145	86.8428	61.7367	138.389	339.593			34.4556	306.171	71.6597	382.547
ADAT1_A0A8D1CI89	ADAT1	A0A8D1CI89	0.0629622	0.668528	0.129775	0.00260676	0.00129729	0.0420001	0.931	1	1	0.0188	0.0114	0.115	FALSE	FALSE	FALSE	FALSE	FALSE	FALSE	FALSE	0.315	-0.0664	0.249	0.6	-0.666	-0.351	0.262	-0.0531	0.195	-0.404	A0A8D1CI89	ADAT1	tRNA-specific adenosine deaminase 1	4	10	4	59.475	56.4962	64.8062	65.5611	92.0362	88.9277	28.1184	41.0707	29.131	113.062	63.5465	88.4185
MRPS22_A0A287AQT5	MRPS22	A0A287AQT5	0.0627346	0.168291	0.556153	0.0994057	0.747437	0.0357928	0.931	1	1	0.203	0.831	0.103	FALSE	FALSE	FALSE	FALSE	FALSE	FALSE	FALSE	0.192	-0.136	0.0559	-0.167	0.0304	0.223	0.0745	-0.118	-0.0618	0.105	A0A287AQT5	MRPS22	Mitochondrial ribosomal protein S22	12	16	15	1160.84	1128.54	982.472	1192.43	1046.03	1191.72	1202.74	1344.92	1284.34	1203.48	1246.86	1344.04
MAN2C1_A0A287AZU8	MAN2C1	A0A287AZU8	0.0628305	0.54557	0.0216488	0.35338	0.735281	0.111496	0.931	1	1	0.501	0.822	0.226	FALSE	FALSE	FALSE	FALSE	FALSE	FALSE	FALSE	0.198	0.0592	0.257	0.0921	-0.0329	0.165	0.0429	-0.155	0.102	0.01	A0A287AZU8	MAN2C1	alpha-mannosidase	14	25	23	374.819	414.056	373.292	487.842	476.535	462.692	444.121	409.391	456.355	426.452	416.514	530.974
TALDO1_Q29593	TALDO1	Q29593	0.0627714	0.16547	0.563369	0.00230607	0.0283041	0.000907312	0.931	1	1	0.0176	0.0828	0.00956	FALSE	FALSE	FALSE	FALSE	FALSE	FALSE	FALSE	-0.212	0.152	-0.0605	0.411	-0.26	-0.472	-0.026	0.186	0.126	-0.286	Q29593	TALDO1	Transaldolase	17	20	19	7539.85	7293.7	8965.25	7139.19	7854.07	7918.61	6076.89	5517.53	5505.79	6947.68	6466.34	7289.13
TMX1_A0A4X1SEH4	TMX1	A0A4X1SEH4	0.0625391	0.128765	0.66915	0.308834	0.0213102	0.54153	0.931	1	1	0.457	0.0681	0.677	FALSE	FALSE	FALSE	FALSE	FALSE	FALSE	FALSE	-0.181	0.143	-0.038	-0.0926	0.236	0.0546	-0.14	0.0411	0.0031	0.0957	A0A4X1SEH4	TMX1	Thioredoxin related transmembrane protein 1	7	8	8	4772.66	4798.19	4033.28	4364.1	4464.89	4474.03	4652.98	4860.82	4603.6	4196.29	3847.47	4047.38
SMYD3_A0A4X1SZG1	SMYD3	A0A4X1SZG1	0.0627943	0.0882213	0.842088	0.0171054	0.35624	0.012065	0.931	1	1	0.0613	0.5	0.0493	FALSE	FALSE	FALSE	FALSE	FALSE	FALSE	FALSE	-0.232	0.209	-0.0226	0.316	-0.107	-0.339	-0.0834	0.148	0.126	-0.19	A0A4X1SZG1	SMYD3	[histone H3]-lysine(4) N-trimethyltransferase	2	6	2	118.073	128.032	112.156	109.492	126.56	118.577	73.8717	66.2121	102.564	87.4454	110.375	87.5196
NDUFV1_A0A4X1SZP7	NDUFV1	A0A4X1SZP7	0.0620186	0.345409	0.292597	0.107901	0.0203099	0.527163	0.931	1	1	0.215	0.0658	0.665	FALSE	FALSE	FALSE	FALSE	FALSE	FALSE	FALSE	0.345	-0.163	0.183	0.29	-0.453	-0.108	0.24	-0.105	0.0775	-0.213	A0A4X1SZP7	NDUFV1	NADH dehydrogenase [ubiquinone] flavoprotein 1, mitochondrial	18	22	20	2690.73	2676.76	1730.65	2433.75	2637.25	2927.1	2098.17	2037.67	2326.26	3291.54	2679.79	3040.92
TMEM167A_A0A4X1T6F5	TMEM167A	A0A4X1T6F5	0.0627336	0.39156	0.258234	0.0204794	0.093195	0.00274671	0.931	1	1	0.0691	0.191	0.019	FALSE	FALSE	FALSE	FALSE	FALSE	FALSE	FALSE	0.339	-0.145	0.194	-0.445	0.3	0.639	0.0458	-0.293	-0.099	0.346	A0A4X1T6F5	TMEM167A	Protein kish	2	2	2	621.007	1036.84	1016.7	1033.23	1004.8	989.911	1389.88	1335.62	1413.69	1147.88	1140.31	1085.93
HOOK1_A0A4X1WB50	HOOK1	A0A4X1WB50	0.0614682	0.570584	0.159497	0.00583213	0.0022358	0.0769723	0.931	1	1	0.031	0.0157	0.175	FALSE	FALSE	FALSE	FALSE	FALSE	FALSE	FALSE	-0.176	0.049	-0.127	-0.292	0.341	0.165	-0.142	0.0346	-0.0925	0.2	A0A4X1WB50	HOOK1	Hook microtubule tethering protein 1	27	37	29	476.162	486.353	524.522	471.682	453.625	434.998	553.596	607.696	516.116	434.123	426.695	451.059
GLO1_A0A8D0PDF1	GLO1	A0A8D0PDF1	0.0627889	0.81099	0.0943693	0.915163	0.894283	0.0788211	0.931	1	1	0.948	0.933	0.178	FALSE	FALSE	FALSE	FALSE	FALSE	FALSE	FALSE	-0.273	0.032	-0.241	0.0142	0.0178	-0.255	-0.0806	0.192	-0.0486	-0.0629	A0A8D0PDF1	GLO1	Lactoylglutathione lyase	7	10	9	3094.61	3060.05	3457.87	2989.78	2981.91	2256.68	2501.01	2484.04	3082.69	2713.78	2733.37	2566.47
RAI14_A0A8D1ILT2	RAI14	A0A8D1ILT2	0.0630217	0.610918	0.0257968	0.0586234	0.138624	0.640104	0.931	1	1	0.141	0.254	0.757	FALSE	FALSE	FALSE	FALSE	FALSE	FALSE	FALSE	0.316	0.0794	0.396	0.323	-0.243	0.0729	0.12	-0.196	0.2	-0.123	A0A8D1ILT2	RAI14	Ankycorbin	17	39	25	245.283	256.896	343.697	367.547	400.011	389.615	303.783	270.423	303.783	309.175	325.987	470.803
COX5A_F1SJ34	COX5A	F1SJ34	0.0628202	0.0953186	0.806613	0.0286165	0.491529	0.0186024	0.931	1	1	0.086	0.629	0.0654	FALSE	FALSE	FALSE	FALSE	FALSE	FALSE	FALSE	0.235	-0.207	0.0282	-0.287	0.08	0.315	0.0903	-0.144	-0.116	0.17	F1SJ34	COX5A	Cytochrome c oxidase subunit 5A, mitochondrial	8	9	9	9184.97	8604.78	7287.41	8561.13	9237.23	7896.14	11001.9	10814.4	9408.17	9610.13	10317.4	9824.25
ACKR3_F1SM08	ACKR3	F1SM08	0.0618775	0.0561742	0.955306	0.739374	0.0313957	0.697896	0.931	1	1	0.829	0.0887	0.803	FALSE	FALSE	FALSE	FALSE	FALSE	FALSE	FALSE	-1.06	1.09	0.0291	-0.173	1.27	0.202	-0.855	0.208	0.237	0.41	F1SM08	ACKR3	Atypical chemokine receptor 3	0	1	0	21.438	29.2265	65.8228	43.7643	51.1234	24.9622	48.9389	44.0296	42.3054	16.8259		20.6188
ANTXR2_K9J4T3	ANTXR2	K9J4T3	0.0619196	0.329536	0.306706	0.00155962	0.000336648	0.00907863	0.931	1	1	0.0138	0.00533	0.0412	FALSE	FALSE	FALSE	TRUE	TRUE	TRUE	TRUE	-0.824	0.402	-0.422	-1.69	2.09	1.27	-0.829	-0.00483	-0.427	1.26	K9J4T3	ANTXR2	Anthrax toxin receptor	4	8	4	167.284	119.071	263.285	174.757	118.67	80.2377	731.399	645.221	233.266	65.0257	116.396	60.7567
KIT_Q2HWD6	KIT	Q2HWD6	0.0631039	0.607621	0.149679	0.282591	0.558233	0.022502	0.931	1	1	0.428	0.685	0.0745	FALSE	FALSE	FALSE	FALSE	FALSE	FALSE	FALSE	-0.77	0.195	-0.575	0.418	-0.223	-0.994	-0.186	0.585	0.00966	-0.409	Q2HWD6	KIT	Mast/stem cell growth factor receptor Kit	0	13	0	192.271	181.226	127.865	127.485	93.5011	73.0181	92.5925		104.112	88.4353	45.1479	108.411
BRAT1_A0A8D1PVB8	BRAT1	A0A8D1PVB8	0.0636216	0.895662	0.0507173	0.00237955	0.00295598	0.0990069	0.933	1	1	0.0178	0.0186	0.208	FALSE	FALSE	FALSE	FALSE	FALSE	FALSE	FALSE	0.215	0.0139	0.229	0.417	-0.403	-0.188	0.151	-0.0641	0.165	-0.252	A0A8D1PVB8	BRAT1	BRCA1 associated ATM activator 1	5	24	9	221.605	250.036	209.233	264.849	278.143	285.309	173.253	170.543	226.902	251.11	287.078	281.158
NCDN_A0A287BK50	NCDN	A0A287BK50	0.0634267	0.42015	0.240796	0.130867	0.0322383	0.69843	0.933	1	1	0.247	0.0904	0.803	FALSE	FALSE	FALSE	FALSE	FALSE	FALSE	FALSE	0.259	-0.104	0.154	0.204	-0.308	-0.0494	0.168	-0.0909	0.0636	-0.14	A0A287BK50	NCDN	Neurochondrin	5	13	8	174.787	172.364	165.922	200.171	175.244	219.177	142.482	138.454	203.016	202.846	247.239	198.627
CYP27A1_I3LAB7	CYP27A1	I3LAB7	0.0635975	0.641536	0.139357	0.0900749	0.0402429	0.79228	0.933	1	1	0.189	0.105	0.869	FALSE	FALSE	FALSE	FALSE	FALSE	FALSE	FALSE	1.66	-0.383	1.28	1.5	-1.88	-0.216	0.982	-0.683	0.599	-0.898	I3LAB7	CYP27A1	Cytochrome P450 family 27 subfamily A member 1	3	16	3	165.236	143.071	94.6849	105.818	535.705	907.837	60.8481	111.444	148.018	1045.75	111.692	1045.55
UGT8_A0A4X1V1U4	UGT8	A0A4X1V1U4	0.0652137	0.697094	0.125807	1.14729e-08	1.44562e-08	4.61163e-09	0.938	1	1	3.16e-05	4.6e-05	3.21e-05	FALSE	FALSE	FALSE	TRUE	TRUE	TRUE	TRUE	-0.236	0.0457	-0.19	1.93	-1.88	-2.12	0.4	0.636	0.446	-1.48	A0A4X1V1U4	UGT8	UDP glycosyltransferase 8	1	14	1	325.536	300.751	339.872	285.923	276.878	272.956	29.309	46.868	25.3195	283.103	281.659	241.69
PHACTR2_A0A481CKM4	PHACTR2	A0A481CKM4	0.0648747	0.683924	0.031857	0.00747752	0.00372679	0.00016679	0.938	1	1	0.0361	0.0216	0.0036	FALSE	FALSE	FALSE	FALSE	FALSE	TRUE	TRUE	-0.398	-0.0804	-0.479	0.642	-0.722	-1.12	0.101	0.499	0.0207	-0.621	A0A481CKM4	PHACTR2	Phosphatase and actin regulator	1	5	1	104.581	116.872	82.3206	84.3977	52.2204	45.6878	36.77	8.64145	7.06705	47.1568	73.3131	76.1673
HLTF_I3LM88	HLTF	I3LM88	0.0646285	0.290195	0.359785	0.000619152	0.000129177	0.00274178	0.938	1	1	0.00811	0.00325	0.019	FALSE	FALSE	FALSE	FALSE	FALSE	FALSE	FALSE	0.236	-0.127	0.109	0.558	-0.685	-0.449	0.262	0.026	0.135	-0.423	I3LM88	HLTF	Helicase like transcription factor	5	18	8	185.072	174.1	164.367	181.208	215.276	185.883	89.8569	104.977	141.467	216.081	221.831	208.338
PRPSAP1_A0A8D1G695	PRPSAP1	A0A8D1G695	0.0651073	0.58252	0.163487	0.00669351	0.0026284	0.0859209	0.938	1	1	0.0337	0.0173	0.189	FALSE	FALSE	FALSE	FALSE	FALSE	FALSE	FALSE	0.337	-0.0924	0.245	0.555	-0.647	-0.31	0.269	-0.0679	0.177	-0.378	A0A8D1G695	PRPSAP1	Phosphoribosyl pyrophosphate synthetase associated protein 1	9	14	13	894.392	918.531	1098.36	916.846	1193.48	1434.31	787.754	716.854	802.019	1304.05	1055.36	1408.22
MOCS2_A0A4X1SQ20	MOCS2	A0A4X1SQ20	0.0652805	0.108631	0.763829	0.143228	0.00738835	0.229432	0.938	1	1	0.263	0.0337	0.374	FALSE	FALSE	FALSE	FALSE	FALSE	FALSE	FALSE	0.261	-0.222	0.0389	0.2	-0.423	-0.161	0.227	-0.0347	0.00428	-0.196	A0A4X1SQ20	MOCS2	Molybdopterin synthase catalytic subunit	1	3	1	111.246	118.335	85.4349	94.7338	104.296	132.826	81.1901	81.671	89.0249	142.92	149.977	114.127
STRADA_F1RSI6	STRADA	F1RSI6	0.0649082	0.169975	0.56502	0.0119938	0.0010784	0.033196	0.938	1	1	0.0491	0.0101	0.0974	FALSE	FALSE	FALSE	FALSE	FALSE	FALSE	FALSE	-0.239	0.17	-0.0684	-0.352	0.523	0.284	-0.233	0.00574	-0.0627	0.29	F1RSI6	STRADA	STE20-related kinase adapter protein alpha	3	5	3	84.1099	83.342	110.966	95.2701	86.0506	79.5772	114.022	138.644	104.467	59.8642	79.6195	74.0891
CS_P00889	CS	P00889	0.0645057	0.211284	0.475098	0.00292555	0.0276797	0.000911771	0.938	1	1	0.0203	0.0814	0.0096	FALSE	FALSE	FALSE	FALSE	FALSE	FALSE	FALSE	0.19	-0.122	0.0678	-0.357	0.235	0.425	0.0191	-0.171	-0.103	0.254	P00889	CS	Citrate synthase, mitochondrial	16	20	18	12500.1	12859	12385.9	12461	14368.2	13091.8	15576	17311.8	18052.1	15455.2	13631.1	14542.7
MRPL44_A0A8D0MQC7	MRPL44	A0A8D0MQC7	0.0643834	0.162966	0.57951	0.142409	0.932969	0.055691	0.938	1	1	0.262	0.959	0.14	FALSE	FALSE	FALSE	FALSE	FALSE	FALSE	FALSE	0.322	-0.233	0.0887	-0.247	0.0134	0.335	0.135	-0.186	-0.0978	0.149	A0A8D0MQC7	MRPL44	Large ribosomal subunit protein mL44	8	11	10	724.136	736.997	470.199	648.511	678.902	714.59	738.779	878.852	808.945	898.683	757.029	781.018
CDKAL1_F1RUG0	CDKAL1	F1RUG0	0.0641269	0.143051	0.633568	0.176007	0.0123776	0.357432	0.938	1	1	0.305	0.0473	0.507	FALSE	FALSE	FALSE	FALSE	FALSE	FALSE	FALSE	-0.254	0.194	-0.0599	-0.178	0.371	0.118	-0.205	0.049	-0.0109	0.167	F1RUG0	CDKAL1	tRNA-t(6)A37 methylthiotransferase	10	15	13	680.019	705.486	535.927	677.677	607.423	559.712	688.207	746.235	643.872	477.505	575.028	545.591
CCDC186_F1S5H4	CCDC186	F1S5H4	0.0640511	0.586507	0.159514	0.275768	0.567619	0.0234276	0.938	1	1	0.421	0.693	0.0766	FALSE	FALSE	FALSE	FALSE	FALSE	FALSE	FALSE	-0.236	0.0638	-0.173	0.131	-0.0671	-0.304	-0.0583	0.178	0.00553	-0.125	F1S5H4	CCDC186	Coiled-coil domain containing 186	11	27	21	2136.11	2467	2683	2264.95	2022.9	2187.72	2213.87	1763.68	1901.48	1972.77	2173.13	2065.09
KRT78_A0A287B7K6	KRT78	A0A287B7K6	0.0651256	0.321707	0.327507	7.72414e-05	0.000313356	2.22201e-05	0.938	1	1	0.00267	0.00514	0.00114	FALSE	FALSE	FALSE	TRUE	TRUE	TRUE	TRUE	0.882	-0.444	0.438	-2.73	2.29	3.17	-0.241	-1.12	-0.685	2.05	A0A287B7K6	KRT78	Keratin 78	1	6	1	94.8402	32.7463	93.5283	134.863	118.808	87.3903	1602.1	653.532	959.164	63.1314	251.326	259.531
TMBIM6_Q66RM2	TMBIM6	Q66RM2	0.0645738	0.547252	0.176587	0.0239633	0.0690757	0.00211219	0.938	1	1	0.0764	0.154	0.016	FALSE	FALSE	FALSE	FALSE	FALSE	FALSE	FALSE	-0.311	0.0932	-0.218	0.398	-0.305	-0.616	-0.0248	0.286	0.0684	-0.33	Q66RM2	TMBIM6	Bax inhibitor 1	2	3	2	811.035	769.059	729.094	698.508	636.375	646.319	540.147	501.794	413.033	766.862	488.221	626.137
USF1_A0A4X1VSM6	USF1	A0A4X1VSM6	0.0658997	0.249964	0.418611	0.00026691	0.00163978	8.61087e-05	0.94	1	1	0.00524	0.013	0.00246	FALSE	FALSE	FALSE	FALSE	FALSE	FALSE	FALSE	-0.285	0.168	-0.116	0.757	-0.589	-0.873	0.034	0.319	0.202	-0.555	A0A4X1VSM6	USF1	Upstream stimulatory factor 1	2	3	2	153.057	169.751	182.394	161.192	132.589	166.701	60.4271	86.3755	53.6471	154.554	128.58	110.084
TMPPE_A0A287ATG0	TMPPE	A0A287ATG0	0.0657832	0.0497484	0.87158	0.234583	0.356395	0.297467	0.94	1	1	0.375	0.5	0.449	FALSE	FALSE	FALSE	FALSE	FALSE	FALSE	FALSE	0.333	-0.36	-0.0267	-0.204	-0.156	0.177	0.212	-0.121	-0.148	0.0563	A0A287ATG0	TMPPE	Transmembrane protein with metallophosphoesterase domain	1	1	1	54.8624	58.8082	64.4305	56.6548	77.8402	43.0364	66.9169	61.7557	78.3002	122.557	74.5521	70.1901
SELENOO_A0A4X1UNU0	SELENOO	A0A4X1UNU0	0.0656782	0.440608	0.0167153	0.202163	0.586391	0.16331	0.94	1	1	0.337	0.708	0.294	FALSE	FALSE	FALSE	FALSE	FALSE	FALSE	FALSE	0.248	0.0962	0.344	0.164	-0.0673	0.18	0.0547	-0.193	0.151	-0.0127	A0A4X1UNU0	SELENOO	Selenoprotein O	8	13	12	150.508	151.94	209.814	247.558	197.045	246.69	207.851	178.886	195.665	209.084	218.647	206
TMEM208_A0A8D1APX7	TMEM208	A0A8D1APX7	0.0657786	0.132036	0.679238	0.0497614	0.567321	0.024055	0.94	1	1	0.126	0.693	0.0778	FALSE	FALSE	FALSE	FALSE	FALSE	FALSE	FALSE	-0.428	0.34	-0.0882	0.462	-0.123	-0.551	-0.161	0.267	0.179	-0.284	A0A8D1APX7	TMEM208	Transmembrane protein 208	2	2	2	139.31	91.7727	196.254	162.54	107.986	117.667	49.7822	78.7877	100.126	89.1078	97.0612	84.976
NFATC2IP_A0A8D1NCK0	NFATC2IP	A0A8D1NCK0	0.0680925	0.293574	0.370901	0.000239561	5.58741e-05	0.000936264	0.941	1	1	0.00488	0.002	0.00978	FALSE	FALSE	FALSE	FALSE	TRUE	FALSE	TRUE	0.319	-0.173	0.146	0.869	-1.04	-0.723	0.383	0.0645	0.211	-0.658	A0A8D1NCK0	NFATC2IP	NFATC2-interacting protein	3	6	3	180.822	185.211	156.628	187.26	162.796	257.178	71.6456	104.492	73.6513	235.694	197.377	262.494
LRPAP1_F1S8M9	LRPAP1	F1S8M9	0.0695758	0.140323	0.67581	0.000390701	0.00467777	0.000213167	0.941	1	1	0.00621	0.0254	0.004	FALSE	FALSE	FALSE	FALSE	FALSE	FALSE	FALSE	-0.27	0.213	-0.0573	0.695	-0.482	-0.753	-0.000321	0.27	0.213	-0.483	F1S8M9	LRPAP1	Alpha-2-macroglobulin receptor-associated protein	13	21	19	1311.17	1379.47	1060.1	1094.32	1251.59	1266.39	690.635	636.528	832.302	1038.04	1130.77	939.31
CBR3_A0A0K1TQQ7	CBR3	A0A0K1TQQ7	0.068033	0.18222	0.554005	0.470414	0.509786	0.202989	0.941	1	1	0.61	0.645	0.342	FALSE	FALSE	FALSE	FALSE	FALSE	FALSE	FALSE	-0.271	0.19	-0.0811	0.0993	0.0905	-0.18	-0.138	0.133	0.052	-0.0473	A0A0K1TQQ7	CBR3	Carbonyl reductase (NADPH)	11	13	12	5876.01	5728.96	6849.53	5028.07	6631.63	5963.89	5301.43	5066.3	5913.63	5238.74	4491.32	5748.66
SFXN4_A0A286ZKL2	SFXN4	A0A286ZKL2	0.0660744	0.0869062	0.872257	0.0616615	0.840779	0.0466681	0.941	1	1	0.146	0.897	0.124	FALSE	FALSE	FALSE	FALSE	FALSE	FALSE	FALSE	0.302	-0.278	0.0241	-0.308	0.0301	0.332	0.137	-0.164	-0.14	0.167	A0A286ZKL2	SFXN4	Sideroflexin 4	5	6	5	182.695	183.88	183.127	190.709	169.325	208.389	192.238	234.619	299.342	264.007	190.212	270.102
TOM1L1_A0A286ZN79	TOM1L1	A0A286ZN79	0.066538	0.58704	0.165034	0.0128429	0.0335526	0.00111387	0.941	1	1	0.0512	0.0928	0.0108	FALSE	FALSE	FALSE	FALSE	FALSE	FALSE	FALSE	-0.345	0.0939	-0.251	0.506	-0.412	-0.757	-0.00658	0.338	0.0874	-0.419	A0A286ZN79	TOM1L1	Target of myb1 like 1 membrane trafficking protein	7	14	10	644.105	648.587	610.405	428.537	602.856	574.239	356.723	395.11	309.897	590.813	383.542	531.149
DUSP23_A0A286ZQZ8	DUSP23	A0A286ZQZ8	0.0674389	0.243754	0.435427	0.040248	0.00491101	0.153632	0.941	1	1	0.109	0.0262	0.281	FALSE	FALSE	FALSE	FALSE	FALSE	FALSE	FALSE	0.409	-0.247	0.162	0.47	-0.717	-0.308	0.343	-0.0658	0.0962	-0.374	A0A286ZQZ8	DUSP23	Dual specificity phosphatase 23	0	4	0	114.512	116.663	89.8483	103.036	124.153	155.641		64.1452	112.883	197.274	122.804	160.983
LATS2_A0A287A1L0	LATS2	A0A287A1L0	0.0676786	0.0703559	0.981926	0.436731	0.252015	0.424114	0.941	1	1	0.58	0.392	0.572	FALSE	FALSE	FALSE	FALSE	FALSE	FALSE	FALSE	0.282	-0.278	0.00319	-0.111	-0.167	0.115	0.182	-0.0998	-0.0967	0.0147	A0A287A1L0	LATS2	Large tumor suppressor kinase 2	1	2	3	33.1445	38.7078	22.4768	19.8989	41.3372	37.0021	40.6096	28.7931	30.5792	53.9856	43.0002	46.8212
NUDT1_A0A287AR30	NUDT1	A0A287AR30	0.0662956	0.060086	0.954407	0.000466687	2.90188e-05	0.000428641	0.941	1	1	0.00685	0.00149	0.00601	FALSE	FALSE	FALSE	FALSE	FALSE	FALSE	FALSE	0.199	-0.205	-0.00566	0.493	-0.697	-0.498	0.275	0.0762	0.0706	-0.422	A0A287AR30	NUDT1	Oxidized purine nucleoside triphosphate hydrolase	4	7	5	382.12	365.186	322.684	342.06	357.538	373.093	251.89	218.125	233.655	402.35	385.607	475.623
SNAP23_A0A287AHK8	SNAP23	A0A287AHK8	0.067312	0.158386	0.609177	0.804851	0.105778	0.789626	0.941	1	1	0.877	0.209	0.867	FALSE	FALSE	FALSE	FALSE	FALSE	FALSE	FALSE	-0.282	0.209	-0.0724	-0.0348	0.244	-0.0376	-0.184	0.0979	0.0255	0.0603	A0A287AHK8	SNAP23	Synaptosomal-associated protein	10	15	13	1567.97	1479.63	1622.19	1663.2	1376.52	1438.99	1709.38	1697.56	1194.04	1234.29	1297.48	1326.01
SLIRP_A0A4X1T454	SLIRP	A0A4X1T454	0.0695027	0.158308	0.622282	0.251582	0.0208179	0.49467	0.941	1	1	0.395	0.067	0.636	FALSE	FALSE	FALSE	FALSE	FALSE	FALSE	FALSE	0.305	-0.229	0.0763	0.183	-0.412	-0.106	0.236	-0.0688	0.00752	-0.175	A0A4X1T454	SLIRP	SRA stem-loop interacting RNA binding protein	5	6	6	1791.1	1789.48	1916.09	2271.4	1829.31	1777.37	1737.12	1698.02	1658.94	1843.83	2240.76	2940.92
DDX56_F1SSH6	DDX56	F1SSH6	0.0695362	0.361236	0.307167	0.0117094	0.0023952	0.0731491	0.941	1	1	0.0483	0.0164	0.169	FALSE	FALSE	FALSE	FALSE	FALSE	FALSE	FALSE	0.181	-0.0851	0.0957	0.274	-0.359	-0.178	0.156	-0.0246	0.0711	-0.203	F1SSH6	DDX56	ATP-dependent RNA helicase	10	20	16	1459.76	1363.09	1352.87	1570.27	1484.8	1450.32	1289.84	1263.06	1122.18	1486.26	1575.4	1752.08
PPHLN1_A0A4X1U0X2	PPHLN1	A0A4X1U0X2	0.0676023	0.427694	0.249361	0.269341	0.738808	0.0378545	0.941	1	1	0.414	0.824	0.107	FALSE	FALSE	FALSE	FALSE	FALSE	FALSE	FALSE	-0.313	0.126	-0.187	0.178	-0.0523	-0.365	-0.0967	0.216	0.0295	-0.149	A0A4X1U0X2	PPHLN1	Periphilin 1	4	5	4	514.406	500.884	417.179	543.127	325.743	402.557	391.009	339.323	337.335	362.062	403.369	367.337
CISD2_A0A4X1UI47	CISD2	A0A4X1UI47	0.0693954	0.528725	0.197241	0.142322	0.0486178	0.836829	0.941	1	1	0.262	0.12	0.9	FALSE	FALSE	FALSE	FALSE	FALSE	FALSE	FALSE	-0.27	0.0867	-0.184	-0.212	0.298	0.0281	-0.164	0.106	-0.0771	0.135	A0A4X1UI47	CISD2	CDGSH iron-sulfur domain-containing protein 2	7	9	8	2814.87	2912.92	3005.58	2616.36	2651.07	2463.57	3374.23	3277.87	2371.22	2460.78	2206.14	2650.47
XPO6_A0A4X1UMS9	XPO6	A0A4X1UMS9	0.0670928	0.00895154	0.264326	0.283444	0.0617926	0.961807	0.941	1	1	0.429	0.143	0.979	FALSE	FALSE	FALSE	FALSE	FALSE	FALSE	FALSE	0.218	-0.343	-0.125	-0.12	-0.223	-0.0052	0.196	-0.0218	-0.147	-0.027	A0A4X1UMS9	XPO6	Exportin 6	5	12	6	138.201	121.366	157.832	124.625	107.949	142.477	145.485	123.369	132.821	182.573	164.828	163.013
M6PR_F1SLX0	M6PR	F1SLX0	0.0683054	0.68237	0.135882	0.00397905	0.008027	0.00032986	0.941	1	1	0.0246	0.0355	0.00516	FALSE	FALSE	FALSE	FALSE	FALSE	FALSE	FALSE	0.206	-0.0424	0.163	-0.375	0.332	0.538	-0.0211	-0.227	-0.0635	0.311	F1SLX0	M6PR	Mannose-6-phosphate receptor, cation dependent	4	7	6	794.991	779.893	871.481	1042.84	815.021	930.014	1259.06	1242.97	1111.69	982.847	945.725	942.656
CTNNA2_A0A4X1W7X8	CTNNA2	A0A4X1W7X8	0.06944	0.535299	0.194223	0.134907	0.347974	0.0129725	0.941	1	1	0.252	0.491	0.0516	FALSE	FALSE	FALSE	FALSE	FALSE	FALSE	FALSE	0.284	-0.0896	0.194	-0.227	0.138	0.421	0.059	-0.225	-0.0306	0.197	A0A4X1W7X8	CTNNA2	Catenin alpha-2	3	3	3	3099.86	3297.67	3498.36	3252.26	4552.27	3718.39	4847.48	3972.62	4531.76	4483.1	4061.31	3697.45
RAPGEF2_A0A5G2QXU7	RAPGEF2	A0A5G2QXU7	0.069756	0.342532	0.325261	0.0803594	0.364777	0.0138419	0.941	1	1	0.175	0.508	0.054	FALSE	FALSE	FALSE	FALSE	FALSE	FALSE	FALSE	0.291	-0.143	0.148	-0.279	0.136	0.427	0.0744	-0.216	-0.0683	0.21	A0A5G2QXU7	RAPGEF2	Rap guanine nucleotide exchange factor 2	4	5	4	207.447	194.486	240.448	283.171	199.186	255.302	301.034	333.91	266.829	228.84	272.845	328.032
SMAGP_A0A4X1WCF3	SMAGP	A0A4X1WCF3	0.0697194	0.944812	0.0784594	0.0107531	0.00953358	0.269766	0.941	1	1	0.0456	0.0397	0.419	FALSE	FALSE	FALSE	FALSE	FALSE	FALSE	FALSE	-0.342	0.0119	-0.33	-0.526	0.538	0.197	-0.223	0.119	-0.211	0.315	A0A4X1WCF3	SMAGP	Small cell adhesion glycoprotein	2	2	2	81.4233	77.0253	70.3499	52.2216	71.5813	34.9011	94.5836	94.2017	81.4344	32.9282	77.4355	43.5619
TMEM38B_A0A286ZVK0	TMEM38B	A0A286ZVK0	0.0697137	0.156979	0.00519315	0.00556183	0.0746733	0.967912	0.941	1	1	0.0302	0.164	0.982	FALSE	FALSE	FALSE	FALSE	FALSE	FALSE	FALSE	-0.305	-0.23	-0.534	-0.528	0.299	-0.00619	-0.0934	0.211	-0.323	0.205	A0A286ZVK0	TMEM38B	Transmembrane protein 38B	3	6	3	176.388	256.201	205.044	150.702	138.304	109.607	190.606	199.658	227.045	150.008	138.229	205.408
TXNRD2_A0A5G2RKP4	TXNRD2	A0A5G2RKP4	0.0668663	0.186455	0.537985	0.635915	0.085719	0.88413	0.941	1	1	0.751	0.18	0.931	FALSE	FALSE	FALSE	FALSE	FALSE	FALSE	FALSE	0.319	-0.22	0.0991	0.0758	-0.296	0.0232	0.209	-0.11	-0.0114	-0.0872	A0A5G2RKP4	TXNRD2	thioredoxin-disulfide reductase	10	18	16	837.815	853.327	804.741	892.68	747.881	1094.12	790.688	837.192	906.805	1019.7	875.821	1335.91
MRPL4_A0A8D0W8N0	MRPL4	A0A8D0W8N0	0.0673106	0.229797	0.457211	0.0416324	0.315066	0.0110991	0.941	1	1	0.112	0.459	0.0471	FALSE	FALSE	FALSE	FALSE	FALSE	FALSE	FALSE	0.283	-0.177	0.107	-0.322	0.146	0.429	0.0784	-0.205	-0.0981	0.224	A0A8D0W8N0	MRPL4	Large ribosomal subunit protein uL4m	5	8	7	505.52	545.717	349.615	500.341	528.836	479.161	602.117	652.37	642.875	615.719	569.092	542.824
SSH2_A0A8D0Y2J0	SSH2	A0A8D0Y2J0	0.0685558	0.145517	0.653533	0.01331	0.00101638	0.029382	0.941	1	1	0.0523	0.00985	0.0896	FALSE	FALSE	FALSE	FALSE	FALSE	FALSE	FALSE	-0.299	0.231	-0.0677	-0.439	0.67	0.372	-0.3	-0.00135	-0.069	0.37	A0A8D0Y2J0	SSH2	protein-serine/threonine phosphatase	5	14	11	114.6	104.931	138.265	144.346	110.15	87.1597	169.619	177.535	144.543	81.6478	108.323	75.1768
KPNA6_A0A8D1W9U8	KPNA6	A0A8D1W9U8	0.0689476	0.304178	0.362177	0.576429	0.127851	0.713707	0.941	1	1	0.703	0.24	0.813	FALSE	FALSE	FALSE	FALSE	FALSE	FALSE	FALSE	-0.29	0.154	-0.136	-0.0822	0.236	-0.0537	-0.17	0.12	-0.016	0.0662	A0A8D1W9U8	KPNA6	Importin subunit alpha	6	10	9	574.327	548.095	601.664	666.661	498.947	426.993	559.315	526.951	559.795	407.291	527.826	468.722
MNAT1_A0A8D1ZXN0	MNAT1	A0A8D1ZXN0	0.0691851	0.00764759	0.224668	0.152054	0.105577	0.802805	0.941	1	1	0.274	0.209	0.876	FALSE	FALSE	FALSE	FALSE	FALSE	FALSE	FALSE	0.218	-0.356	-0.138	-0.166	-0.19	0.0274	0.191	-0.0267	-0.165	0.00074	A0A8D1ZXN0	MNAT1	CDK-activating kinase assembly factor MAT1	5	9	7	183.607	180.439	190.532	188.789	178.408	132.644	197.78	186.021	172.626	215.671	235.653	222.027
SDHD_A5GZW8	SDHD	A5GZW8	0.0693312	0.105257	0.805157	0.0167009	0.301626	0.0108424	0.941	1	1	0.0605	0.445	0.0464	FALSE	FALSE	FALSE	FALSE	FALSE	FALSE	FALSE	0.388	-0.339	0.0483	-0.547	0.208	0.595	0.13	-0.258	-0.21	0.337	A5GZW8	SDHD	Succinate dehydrogenase [ubiquinone] cytochrome b small subunit, mitochondrial	2	2	2	1230.66	1242.08	1028.78	1026.93	1528.61	1136.81	1601.28	1670.49	2111.31	1972.58	1316.63	1441.74
GPR39_B2ZHY2	GPR39	B2ZHY2	0.0661867	0.438341	0.237952	0.65134	0.231872	0.448126	0.941	1	1	0.764	0.368	0.595	FALSE	FALSE	FALSE	FALSE	FALSE	FALSE	FALSE	-0.471	0.184	-0.286	-0.106	0.291	-0.18	-0.236	0.234	-0.0521	0.0542	B2ZHY2	GPR39	G-protein coupled receptor 39	3	4	3	190.441	169.261	245.535	228.114	136.096	120.509	110.513	184.024	220.145	109.355	131.079	157.971
NUDT6_F1RQN4	NUDT6	F1RQN4	0.0685438	0.190919	0.537515	0.423862	0.581711	0.171767	0.941	1	1	0.568	0.704	0.304	FALSE	FALSE	FALSE	FALSE	FALSE	FALSE	FALSE	0.401	-0.276	0.125	-0.164	-0.112	0.289	0.197	-0.204	-0.0785	0.0853	F1RQN4	NUDT6	Nucleoside diphosphate-linked moiety X motif 6	2	5	2	69.3845	72.6899	56.8127	79.5541	77.0979	75.5157	95.2542	49.7919	125.901	142.38	89.6526	82.8017
ALG14_F1S544	ALG14	F1S544	0.0694439	0.0894553	0.881606	0.594992	0.212501	0.498778	0.941	1	1	0.717	0.346	0.639	FALSE	FALSE	FALSE	FALSE	FALSE	FALSE	FALSE	-0.98	0.906	-0.0736	0.265	0.642	-0.338	-0.632	0.348	0.274	0.00976	F1S544	ALG14	ALG14 UDP-N-acetylglucosaminyltransferase subunit	0	1	0	171.958	112.293	197.72	164.946	138.592	143.464	169.372	159.52		77.7385		142.176
REPS1_F1S6Z2	REPS1	F1S6Z2	0.0685401	0.571092	0.176128	0.0781781	0.0290165	0.623401	0.941	1	1	0.172	0.0842	0.745	FALSE	FALSE	FALSE	FALSE	FALSE	FALSE	FALSE	-0.276	0.0793	-0.197	-0.266	0.345	0.0686	-0.175	0.101	-0.0959	0.17	F1S6Z2	REPS1	RALBP1 associated Eps domain containing 1	16	26	24	323	336.458	323.718	371.06	245.405	244.496	357.035	341.71	328.687	237.339	297.922	260.936
PADI3_F1SUR1	PADI3	F1SUR1	0.067752	0.219902	0.476524	0.788872	0.14436	0.652163	0.941	1	1	0.865	0.262	0.767	FALSE	FALSE	FALSE	FALSE	FALSE	FALSE	FALSE	-1.96	1.25	-0.707	-0.263	1.51	-0.444	-1.18	0.778	0.0703	0.333	F1SUR1	PADI3	Protein-arginine deiminase	0	13	0	368.4	342.998	469.745	837.093	39.3732	207.01	586.314	525.443			239.828
MCAT_K7GQG9	MCAT	K7GQG9	0.0675699	0.266417	0.403178	0.692798	0.45882	0.229613	0.941	1	1	0.796	0.6	0.375	FALSE	FALSE	FALSE	FALSE	FALSE	FALSE	FALSE	0.441	-0.253	0.188	-0.0875	-0.166	0.275	0.215	-0.226	-0.0382	0.0492	K7GQG9	MCAT	Malonyl-CoA-acyl carrier protein transacylase	6	13	12	497.052	517.246	506.578	443.864	650.338	704.059	501.474	632.256	750.523	795.066	517.425	875.741
DHX32_M3UZ62	DHX32	M3UZ62	0.0693705	0.0385237	0.735034	0.157693	0.41262	0.265545	0.941	1	1	0.281	0.555	0.414	FALSE	FALSE	FALSE	FALSE	FALSE	FALSE	FALSE	-0.207	0.242	0.0354	0.155	0.087	-0.12	-0.134	0.0729	0.108	-0.0471	M3UZ62	DHX32	DEAH (Asp-Glu-Ala-His) box polypeptide 32	4	7	6	80.0426	95.3366	76.9961	95.4872	84.6873	84.6646	54.3382	70.1952	84.2896	65.2873	74.0977	59.6404
SLC2A3_O62787	SLC2A3	O62787	0.0678112	0.915514	0.0812642	0.0443539	0.0368509	0.726013	0.941	1	1	0.117	0.0992	0.822	FALSE	FALSE	FALSE	FALSE	FALSE	FALSE	FALSE	-0.898	0.0477	-0.851	-1.01	1.06	0.158	-0.501	0.398	-0.453	0.556	O62787	SLC2A3	Solute carrier family 2, facilitated glucose transporter member 3	4	5	4	1642.41	1594.61	872.471	1332.31	441.51	611.33	1916.37	1519.67	1103.46	415.833	697.814	1128.74
MGAT1_Q0KKC2	MGAT1	Q0KKC2	0.0673489	0.316286	0.342243	0.0914163	0.435257	0.0168668	0.941	1	1	0.191	0.578	0.061	FALSE	FALSE	FALSE	FALSE	FALSE	FALSE	FALSE	-0.246	0.127	-0.12	0.224	-0.0975	-0.344	-0.0688	0.177	0.0577	-0.166	Q0KKC2	MGAT1	Alpha-1,3-mannosyl-glycoprotein 2-beta-N-acetylglucosaminyltransferase	5	9	8	224.146	222.191	202.651	226.593	198.622	169.087	163.804	147.15	157.945	145.384	173.126	215.172
FBXW5_A0A4X1SE28	FBXW5	A0A4X1SE28	0.0715454	0.0762191	0.970414	0.00257265	0.0718644	0.00242007	0.942	1	1	0.0187	0.159	0.0173	FALSE	FALSE	FALSE	TRUE	FALSE	TRUE	TRUE	-1.84	1.81	-0.0347	3.65	-1.84	-3.68	-0.452	1.39	1.35	-2.29	A0A4X1SE28	FBXW5	F-box and WD repeat domain containing 5	0	2	0	35.4924	17.5225	48.9245	20.4173	49.0383	28.8298						39.6886
FAM107A;FAM3D_A0A5G2R7E3;A0A8D0TSR4	FAM107A;FAM3D	A0A5G2R7E3;A0A8D0TSR4	0.0765768	0.0136979	0.335587	4.32731e-07	6.61472e-06	1.01193e-06	0.942	1	1	0.000165	0.00072	0.000202	FALSE	FALSE	FALSE	TRUE	TRUE	TRUE	TRUE	-0.582	0.88	0.298	3.4	-2.52	-3.11	0.265	0.848	1.15	-2.26	A0A5G2R7E3;A0A8D0TSR4	FAM107A;FAM3D	Actin-associated protein FAM107A;FAM3 metabolism regulating signaling molecule D	0	7	0	406.944	477.417	288.649	416.828	595.978	462.843				415.097	150.278	220.333
LTB4R_A0A4X1SRI3	LTB4R	A0A4X1SRI3	0.0752401	0.16826	0.627892	0.026251	0.00218703	0.0614578	0.942	1	1	0.0814	0.0156	0.15	FALSE	FALSE	FALSE	FALSE	TRUE	FALSE	TRUE	-1.58	1.18	-0.398	-2.07	3.26	1.68	-1.51	0.0754	-0.323	1.75	A0A4X1SRI3	LTB4R	Leukotriene B4 receptor	0	3	0	71.5036			62.2569			235.175	124.085	123.424
GOLM1_A0A8D1QI47	GOLM1	A0A8D1QI47	0.0718178	0.0830187	0.932134	2.69962e-06	2.01508e-05	2.48425e-06	0.942	1	1	0.000425	0.00132	0.000348	FALSE	FALSE	FALSE	TRUE	TRUE	TRUE	TRUE	-0.424	0.406	-0.0184	1.99	-1.59	-2.01	0.19	0.614	0.595	-1.4	A0A8D1QI47	GOLM1	Golgi membrane protein 1	9	18	13	1742.64	1695.29	1527.26	1391.85	2328.61	1366.1	325.278	374.671	416.227	1550.58	1078.08	1119.93
FXYD6_A0A8D0JTX1	FXYD6	A0A8D0JTX1	0.0763378	0.401369	0.296931	0.0012274	0.000334167	0.00728542	0.942	1	1	0.0122	0.00533	0.0354	FALSE	FALSE	FALSE	TRUE	TRUE	TRUE	TRUE	0.835	-0.37	0.465	1.88	-2.25	-1.42	0.865	0.0298	0.495	-1.39	A0A8D0JTX1	FXYD6	FXYD domain-containing ion transport regulator	1	2	1	433.392	396.201	263.737	313.183	485.963	882.045	67.8388	138.269	101.721	901.303	342.746	1003.18
PLA2G15;NFATC3_A0A4X1UET9;A0A8D0SVS0	PLA2G15;NFATC3	A0A4X1UET9;A0A8D0SVS0	0.0738264	0.163111	0.633805	0.0303462	0.00242523	0.0697953	0.942	1	1	0.0893	0.0165	0.164	FALSE	FALSE	FALSE	FALSE	TRUE	FALSE	TRUE	0.957	-0.721	0.235	1.21	-1.93	-0.973	0.902	-0.0548	0.181	-1.03	A0A4X1UET9;A0A8D0SVS0	PLA2G15;NFATC3	Nuclear factor of activated T cells 3	0	1	3			90.1751	75.0919	37.8532					222.084	62.5171	57.9724
TMSB15B_A0A4X1W6J3	TMSB15B	A0A4X1W6J3	0.0713547	0.843381	0.0507469	0.0965174	0.0690236	0.00232208	0.942	1	1	0.199	0.154	0.0168	FALSE	FALSE	FALSE	FALSE	FALSE	TRUE	TRUE	-1.72	-0.173	-1.89	1.56	-1.74	-3.46	0.0475	1.77	-0.125	-1.69	A0A4X1W6J3	TMSB15B	Thymosin beta	0	1	0	3183.56	2627.06	3045.84	1884.41	576.602	393.715		345.71	459.437	669.842	2995.08	303.092
HNMT_A0A4X1SZX3	HNMT	A0A4X1SZX3	0.0732943	0.0965455	0.870739	2.90426e-05	0.000310089	2.39041e-05	0.942	1	1	0.00168	0.00511	0.00118	FALSE	FALSE	FALSE	TRUE	FALSE	TRUE	TRUE	-0.34	0.312	-0.0284	1.23	-0.916	-1.26	0.066	0.406	0.378	-0.85	A0A4X1SZX3	HNMT	Histamine N-methyltransferase	6	10	8	905.748	1000.81	1066.05	910.734	1278.16	796.848	364.721	405.443	380.078	913.628	762.344	678.837
CAMK2B_A0A4X1UEX0	CAMK2B	A0A4X1UEX0	0.070629	0.27274	0.408433	0.00473039	0.000754569	0.0203501	0.942	1	1	0.0276	0.00841	0.0696	FALSE	FALSE	FALSE	FALSE	FALSE	FALSE	FALSE	0.419	-0.241	0.179	0.75	-0.99	-0.571	0.413	-0.0068	0.172	-0.578	A0A4X1UEX0	CAMK2B	calcium/calmodulin-dependent protein kinase	1	1	2	240.294	222.087	266.737	246.526	334.495	274.846	170.325	195.324	84.7595	353.528	313.442	365.325
PPDPF_A0A4X1SSI9	PPDPF	A0A4X1SSI9	0.0727751	0.152615	0.00526007	0.000597404	0.00695206	0.197274	0.942	1	1	0.00797	0.0325	0.336	FALSE	FALSE	FALSE	FALSE	FALSE	FALSE	FALSE	0.299	0.231	0.531	0.737	-0.506	-0.206	0.143	-0.156	0.375	-0.362	A0A4X1SSI9	PPDPF	Pancreatic progenitor cell differentiation and proliferation factor	1	2	1	125.992	95.8045	154.394	184.977	203.042	218.251	88.1757	80.6831	124.215	182.149	170.544	141.862
SPRY1_F1RRA2	SPRY1	F1RRA2	0.0745338	0.0278466	0.574139	0.000472066	0.0302546	0.00112685	0.942	1	1	0.00691	0.0868	0.0109	FALSE	FALSE	FALSE	FALSE	FALSE	FALSE	FALSE	-0.234	0.302	0.0682	0.598	-0.296	-0.53	-0.0599	0.174	0.242	-0.356	F1RRA2	SPRY1	Protein sprouty homolog 1	2	4	2	234.366	237.042	304.765	257.396	275.863	290.46	179.88	147.895	151.82	222.652	188.165	231.197
USP12_A0A0B8RZ07	USP12	A0A0B8RZ07	0.0710848	0.474356	0.230711	0.730807	0.705021	0.134181	0.942	1	1	0.823	0.799	0.255	FALSE	FALSE	FALSE	FALSE	FALSE	FALSE	FALSE	0.271	-0.0996	0.171	-0.0474	-0.0522	0.218	0.106	-0.165	0.006	0.0534	A0A0B8RZ07	USP12	ubiquitinyl hydrolase 1	1	2	1	30.1022	14.3692	36.5496	41.4399	28.3751	39.9213	41.6931	31.2736	29.6293	29.2899	46.4346	49.3315
ELF1_A0A5K1UL10	ELF1	A0A5K1UL10	0.0734022	0.610087	0.0300951	0.000175603	0.000365671	0.00843162	0.942	1	1	0.00418	0.0056	0.0391	FALSE	FALSE	FALSE	FALSE	FALSE	FALSE	FALSE	0.187	0.0492	0.236	0.542	-0.493	-0.306	0.158	-0.0293	0.207	-0.335	A0A5K1UL10	ELF1	E74 like ETS transcription factor 1	4	6	5	93.9443	108.13	94.1357	126.309	130.345	121.2	63.7418	77.4312	58.7839	114.898	131.765	111.7
CYRIA_A0A287ADN2	CYRIA	A0A287ADN2	0.074337	0.0573176	0.879708	0.033289	0.755706	0.0433806	0.942	1	1	0.0955	0.838	0.118	FALSE	FALSE	FALSE	FALSE	FALSE	FALSE	FALSE	0.279	-0.301	-0.0218	-0.346	0.0448	0.324	0.134	-0.145	-0.167	0.179	A0A287ADN2	CYRIA	CYFIP-related Rac1 interactor A	2	2	2	415.008	572.321	473.92	420.36	552.144	473.534	640.18	587.446	615.237	607.774	521.588	690.285
CA5B_A0A287AEF4	CA5B	A0A287AEF4	0.0751924	0.476381	0.241159	0.338943	0.79683	0.0482178	0.942	1	1	0.487	0.868	0.127	FALSE	FALSE	FALSE	FALSE	FALSE	FALSE	FALSE	0.521	-0.194	0.327	-0.264	0.0694	0.591	0.162	-0.36	-0.0327	0.231	A0A287AEF4	CA5B	Carbonic anhydrase	1	4	1	51.8738	48.9622	25.1681	28.9358	85.8911	92.1666	107.433	98.3695	47.886	83.4326	75.7696	80.1852
HABP4_A0A287AR46	HABP4	A0A287AR46	0.0717999	0.333486	0.342066	0.0489155	0.00863722	0.241753	0.942	1	1	0.125	0.0372	0.389	FALSE	FALSE	FALSE	FALSE	FALSE	FALSE	FALSE	0.229	-0.116	0.114	0.256	-0.371	-0.142	0.179	-0.0503	0.0633	-0.192	A0A287AR46	HABP4	Hyaluronan binding protein 4	5	10	8	173.607	174.715	222.626	233.417	192.877	206.988	144.931	184.163	161.806	219.385	255.568	221.849
PLEKHS1_A0A287AYU6	PLEKHS1	A0A287AYU6	0.0752939	0.89991	0.0931673	0.0217629	0.0174482	0.410005	0.942	1	1	0.0722	0.0593	0.559	FALSE	FALSE	FALSE	FALSE	FALSE	FALSE	FALSE	1.27	-0.0825	1.19	1.74	-1.82	-0.55	0.793	-0.477	0.71	-1.03	A0A287AYU6	PLEKHS1	Pleckstrin homology domain containing S1	0	12	0	70.9782	75.326	74.9031	60.8389	273.196	578.793		29.0541		425.702	71.4148	409.732
SPINT2_A0A287BHH9	SPINT2	A0A287BHH9	0.0704953	0.493711	0.218111	0.0446719	0.144101	0.00479596	0.942	1	1	0.117	0.262	0.027	FALSE	FALSE	FALSE	FALSE	FALSE	FALSE	FALSE	-0.294	0.103	-0.191	0.334	-0.23	-0.525	-0.0418	0.253	0.0615	-0.272	A0A287BHH9	SPINT2	Serine peptidase inhibitor, Kunitz type 2	4	7	6	592.913	550.386	648.721	487.467	571.835	505.758	353.708	472.663	371.86	567.312	394.123	500.313
CASP10_A0A8D1JAU4	CASP10	A0A8D1JAU4	0.0733651	0.517599	0.213069	0.011379	0.0358316	0.00129391	0.942	1	1	0.0475	0.0972	0.0119	FALSE	FALSE	FALSE	FALSE	FALSE	FALSE	FALSE	-0.255	0.0853	-0.169	0.394	-0.309	-0.563	-0.00785	0.247	0.0775	-0.316	A0A8D1JAU4	CASP10	Caspase 10	5	15	9	236.105	272.285	292.915	266.893	228.536	208.305	152.827	190.043	142.601	186.597	231.686	236.064
MECOM_A0A480Z2V8	MECOM	A0A480Z2V8	0.0741032	0.158999	0.646626	0.121921	0.869833	0.0559086	0.942	1	1	0.235	0.917	0.14	FALSE	FALSE	FALSE	FALSE	FALSE	FALSE	FALSE	-1.03	0.782	-0.243	0.869	-0.0864	-1.11	-0.43	0.595	0.352	-0.517	A0A480Z2V8	MECOM	MDS1 and EVI1 complex locus	0	4	0	51.1209	56.4405	26.1037	25.1548	30.5439							15.1975
NFIL3_A0A4X1SEN5	NFIL3	A0A4X1SEN5	0.071824	0.257422	0.435457	0.373119	0.0587501	0.906903	0.942	1	1	0.52	0.137	0.944	FALSE	FALSE	FALSE	FALSE	FALSE	FALSE	FALSE	0.417	-0.249	0.168	0.193	-0.442	-0.0248	0.277	-0.14	0.0281	-0.165	A0A4X1SEN5	NFIL3	Nuclear factor interleukin-3-regulated protein	0	5	0		27.238	11.5472	13.277	20.2042	23.3427	20.0676			35.6771	19.8806	35.9427
LPCAT1_A0A4X1TM25	LPCAT1	A0A4X1TM25	0.0745401	0.87412	0.0974519	0.14539	0.186968	0.00671132	0.942	1	1	0.265	0.315	0.0335	FALSE	FALSE	FALSE	FALSE	FALSE	FALSE	FALSE	-0.32	0.0261	-0.294	0.254	-0.228	-0.547	-0.0296	0.29	-0.00348	-0.257	A0A4X1TM25	LPCAT1	Lysophosphatidylcholine acyltransferase 1	7	15	11	526.578	593.99	365.251	408.253	358.844	408.298	323.265	351.038	272.57	347.707	428.761	378.223
GABPA_A0A4X1UEZ4	GABPA	A0A4X1UEZ4	0.0749889	0.0594256	0.892169	0.00751298	0.000277535	0.0059514	0.942	1	1	0.0361	0.00483	0.0311	FALSE	FALSE	FALSE	FALSE	FALSE	FALSE	FALSE	0.139	-0.149	-0.00972	0.234	-0.382	-0.243	0.168	0.0285	0.0188	-0.215	A0A4X1UEZ4	GABPA	GA binding protein transcription factor subunit alpha	7	14	10	387.596	387.045	366.937	391.366	379.964	371.076	311.582	316.809	302.732	437.767	429.048	416.771
TMEM126B_A0A4X1U8R5	TMEM126B	A0A4X1U8R5	0.076016	0.149686	0.684334	0.180726	0.90553	0.0929322	0.942	1	1	0.311	0.94	0.199	FALSE	FALSE	FALSE	FALSE	FALSE	FALSE	FALSE	0.3	-0.237	0.0635	-0.218	-0.0185	0.282	0.139	-0.161	-0.0979	0.12	A0A4X1U8R5	TMEM126B	Complex I assembly factor TMEM126B, mitochondrial	3	4	3	83.6078	73.3961	90.1344	115.717	63.4976	92.7853	118.61	100.349	99.3978	135.111	119.076	87.1547
AFG3L2_A0A8W4F7C8	AFG3L2	A0A8W4F7C8	0.0709637	0.521508	0.204834	0.000389103	0.00104319	6.29439e-05	0.942	1	1	0.0062	0.00999	0.00207	FALSE	FALSE	FALSE	FALSE	FALSE	FALSE	FALSE	0.15	-0.0492	0.1	-0.387	0.338	0.488	-0.0348	-0.185	-0.084	0.303	A0A8W4F7C8	AFG3L2	AFG3 like matrix AAA peptidase subunit 2	26	31	30	1955.85	1943.77	1915.99	2078.37	2103.45	2110.16	2609.69	2654.79	2969.65	2225.71	2085.1	2232.83
FGFBP1_A0A4X1VCV4	FGFBP1	A0A4X1VCV4	0.0727464	0.0736361	0.994318	0.448302	0.0192466	0.452388	0.942	1	1	0.589	0.0635	0.598	FALSE	FALSE	FALSE	FALSE	FALSE	FALSE	FALSE	-0.723	0.72	-0.00263	-0.284	1	0.282	-0.612	0.111	0.108	0.393	A0A4X1VCV4	FGFBP1	Fibroblast growth factor binding protein 1	0	4	0	64.6526	56.5494	158.221	128.337	77.216	63.5023	119.452	123.001	92.5844		95.2017
PRKAB1_P80387	PRKAB1	P80387	0.0713954	0.729481	0.03916	0.00148409	0.00085851	5.3919e-05	0.942	1	1	0.0135	0.00892	0.00192	FALSE	FALSE	FALSE	FALSE	FALSE	FALSE	FALSE	0.218	0.0385	0.257	-0.47	0.508	0.727	-0.0821	-0.3	-0.0436	0.426	P80387	PRKAB1	5'-AMP-activated protein kinase subunit beta-1 (Fragment)	5	5	5	293.944	377.154	323.71	453.473	392.378	378.215	583.935	602.408	537.609	428.111	376.2	383.917
DFFA_A0A4X1W9L0	DFFA	A0A4X1W9L0	0.074904	0.40155	0.292083	0.0169853	0.00388951	0.111013	0.942	1	1	0.0611	0.0222	0.225	FALSE	FALSE	FALSE	FALSE	FALSE	FALSE	FALSE	0.316	-0.139	0.177	0.455	-0.594	-0.278	0.262	-0.0537	0.123	-0.332	A0A4X1W9L0	DFFA	DNA fragmentation factor subunit alpha	5	12	8	330.361	292.368	358.53	322.028	381.321	439.055	225.356	238.01	313.667	430.894	342.529	506.744
ISOC2_A0A5G2QW66	ISOC2	A0A5G2QW66	0.0762637	0.618313	0.174136	0.152245	0.066002	0.932657	0.942	1	1	0.274	0.15	0.961	FALSE	FALSE	FALSE	FALSE	FALSE	FALSE	FALSE	0.335	-0.087	0.248	0.262	-0.349	-0.0147	0.193	-0.142	0.106	-0.157	A0A5G2QW66	ISOC2	Isochorismatase domain-containing protein 2	4	6	5	842.225	754.198	791.918	789.212	1058.31	1060.2	902.457	809.997	659.369	1054.32	828.068	1237.47
MAPKAPK3_A0A5K1UJP6	MAPKAPK3	A0A5K1UJP6	0.0710672	0.13546	0.700635	0.238005	0.0164541	0.410222	0.942	1	1	0.378	0.0569	0.559	FALSE	FALSE	FALSE	FALSE	FALSE	FALSE	FALSE	-0.368	0.296	-0.0722	-0.229	0.525	0.157	-0.297	0.0709	-0.00121	0.228	A0A5K1UJP6	MAPKAPK3	MAPK activated protein kinase 3	5	5	5	268.914	287.617	401.748	326.542	272.651	302.566	443.648	377.21	260.608	214.373	249.929	242.624
MRPS24_A0A287ANU4	MRPS24	A0A287ANU4	0.0757665	0.11782	0.792776	0.00188362	0.0329122	0.00123443	0.942	1	1	0.0154	0.0916	0.0116	FALSE	FALSE	FALSE	FALSE	FALSE	FALSE	FALSE	0.258	-0.223	0.0351	-0.545	0.322	0.58	0.0397	-0.218	-0.183	0.362	A0A287ANU4	MRPS24	28S ribosomal protein S24, mitochondrial	3	5	3	530.425	510.754	443.399	542.743	538.201	456.298	681.039	694.085	921.565	551.289	590.238	682.174
LIPA_A0A8D0ISH2	LIPA	A0A8D0ISH2	0.0761524	0.506603	0.226271	0.342411	0.122849	0.775634	0.942	1	1	0.491	0.233	0.858	FALSE	FALSE	FALSE	FALSE	FALSE	FALSE	FALSE	0.458	-0.16	0.299	0.231	-0.39	0.0678	0.252	-0.206	0.0925	-0.138	A0A8D0ISH2	LIPA	sterol esterase	4	7	5	263.621	269.473	405.033	444.185	353.649	382.718	238.281	283.817	477.629	370.134	542.204	434.164
DNASE1L1_Q2QDF0	DNASE1L1	Q2QDF0	0.0727639	0.0179722	0.430216	0.00325047	5.63768e-05	0.000891076	0.942	1	1	0.0216	0.002	0.0095	FALSE	FALSE	FALSE	FALSE	FALSE	FALSE	FALSE	-0.298	0.421	0.122	-0.572	0.993	0.695	-0.428	-0.13	-0.00732	0.565	Q2QDF0	DNASE1L1	Deoxyribonuclease-1-like 1	2	5	2	38.5445	41.7996	56.697	52.8164	61.9931	48.9066	87.8828	129.863	81.9636	21.0229	23.4506	39.7005
PLPBP_A0A8D0LVC7	PLPBP	A0A8D0LVC7	0.0764474	0.632979	0.168808	0.0581042	0.130535	0.00468775	0.942	1	1	0.14	0.243	0.0267	FALSE	FALSE	FALSE	FALSE	FALSE	FALSE	FALSE	0.209	-0.0522	0.157	-0.227	0.175	0.384	0.0218	-0.188	-0.0304	0.196	A0A8D0LVC7	PLPBP	Pyridoxal phosphate binding protein	4	8	6	392.838	337.857	386.696	396.692	415.959	460.197	519.882	460.308	510.494	382.409	490.002	458.153
PTPRF_A0A8D0MSY2	PTPRF	A0A8D0MSY2	0.0758131	0.410978	0.287687	0.3698	0.936944	0.0662193	0.942	1	1	0.516	0.961	0.158	FALSE	FALSE	FALSE	FALSE	FALSE	FALSE	FALSE	-0.524	0.227	-0.297	0.248	-0.0215	-0.545	-0.182	0.342	0.0446	-0.204	A0A8D0MSY2	PTPRF	protein-tyrosine-phosphatase	13	49	36	555.673	500.585	441.72	420.572	312.121	482.404	320.504	503.751	201.904	414.624	294.719	305.354
FRG1_A0A8D0NPQ5	FRG1	A0A8D0NPQ5	0.0759129	0.138635	0.71858	0.0139414	0.00101084	0.0262977	0.942	1	1	0.054	0.00982	0.0832	FALSE	FALSE	FALSE	FALSE	FALSE	FALSE	FALSE	0.229	-0.186	0.0429	0.344	-0.531	-0.301	0.237	0.00737	0.0503	-0.294	A0A8D0NPQ5	FRG1	FSHD region gene 1	5	9	5	419.717	364.435	417.364	362.154	444.243	449.5	290.28	333.925	312.4	543.078	433.145	474.178
KCTD21_A0A8D0PWB6	KCTD21	A0A8D0PWB6	0.0712458	0.678773	0.0346256	0.12798	0.24565	0.450687	0.942	1	1	0.243	0.384	0.597	FALSE	FALSE	FALSE	FALSE	FALSE	FALSE	FALSE	-0.285	-0.0603	-0.346	-0.235	0.174	-0.111	-0.0999	0.186	-0.16	0.0745	A0A8D0PWB6	KCTD21	Potassium channel tetramerization domain containing 21	1	3	1	30.269	46.3887	39.1643	17.2695	27.1644	18.243	20.1794	16.9986	48.3368	18.5036	29.3472	19.4575
SIRPA_A0A8D0UDV2	SIRPA	A0A8D0UDV2	0.0703216	0.621309	0.0296328	0.48681	0.836102	0.0998407	0.942	1	1	0.626	0.894	0.209	FALSE	FALSE	FALSE	FALSE	FALSE	FALSE	FALSE	0.541	0.136	0.677	0.193	-0.0567	0.484	0.115	-0.426	0.251	0.0587	A0A8D0UDV2	SIRPA	Signal regulatory protein alpha	4	7	9	252.232	294.474	279.673	380.425	443.916	619.194	325.115	552.671	353.389	487.948	271.858	574.081
GNB1_A0A8D0VQ97	GNB1	A0A8D0VQ97	0.0703368	0.0951346	0.858716	0.423174	0.0232093	0.528822	0.942	1	1	0.568	0.0721	0.666	FALSE	FALSE	FALSE	FALSE	FALSE	FALSE	FALSE	-0.256	0.233	-0.023	-0.105	0.338	0.0823	-0.207	0.0491	0.026	0.131	A0A8D0VQ97	GNB1	Guanine nucleotide-binding protein G(I)/G(S)/G(T) subunit beta-1	6	7	11	13686.8	13909.9	14329.2	16104.3	13493.6	12227	15514.8	16561.7	12694.5	11748.5	12282.1	11483.2
MVB12A_A0A8D0MPJ2	MVB12A	A0A8D0MPJ2	0.0746182	0.281821	0.413643	0.000999368	0.000192719	0.00386702	0.942	1	1	0.0109	0.00398	0.0233	FALSE	FALSE	FALSE	FALSE	FALSE	FALSE	FALSE	-0.281	0.161	-0.12	-0.648	0.809	0.528	-0.313	-0.0316	-0.152	0.496	A0A8D0MPJ2	MVB12A	Multivesicular body subunit 12A	4	6	5	777.864	763.698	843.236	876.402	721.859	619.967	1184.77	1046.17	1273.64	673.84	735.109	558.459
UBTF_A0A8D0XVR0	UBTF	A0A8D0XVR0	0.0703116	0.303769	0.36833	0.365684	0.0696758	0.995764	0.942	1	1	0.513	0.155	0.998	FALSE	FALSE	FALSE	FALSE	FALSE	FALSE	FALSE	0.182	-0.0974	0.0846	0.0851	-0.182	-0.000489	0.115	-0.0665	0.0181	-0.067	A0A8D0XVR0	UBTF	Upstream binding transcription factor	15	23	21	1197.9	1157	1194.74	1325.51	1164.79	1316.89	1172.57	1172.49	1198.83	1354.27	1499.63	1247.46
FAM111B_A0A8D0ZWQ2	FAM111B	A0A8D0ZWQ2	0.0732335	0.0756265	0.984957	0.260223	0.448435	0.253073	0.942	1	1	0.404	0.589	0.401	FALSE	FALSE	FALSE	FALSE	FALSE	FALSE	FALSE	-0.705	0.698	-0.00681	0.42	0.278	-0.427	-0.42	0.285	0.278	-0.142	A0A8D0ZWQ2	FAM111B	Family with sequence similarity 111 member B	13	29	24	562.546	593.734	633.556	729.507	628.442	463.457	510.263	366.79	416.603	368.501	653.901	166.942
CLP1_A0A8D1BWB9	CLP1	A0A8D1BWB9	0.0727147	0.126682	0.741016	0.213035	0.0134687	0.345354	0.942	1	1	0.35	0.0497	0.496	FALSE	FALSE	FALSE	FALSE	FALSE	FALSE	FALSE	0.203	-0.168	0.0344	0.134	-0.303	-0.1	0.169	-0.0343	9.31e-05	-0.134	A0A8D1BWB9	CLP1	Polyribonucleotide 5'-hydroxyl-kinase Clp1	4	8	6	368.896	404.183	382.174	416.586	386.581	393.006	404.361	345.305	312.514	479.587	414.412	472.383
MVK_A0A8D1D1U7	MVK	A0A8D1D1U7	0.0765082	0.859514	0.103132	0.107143	0.0795496	0.981712	0.942	1	1	0.214	0.171	0.991	FALSE	FALSE	FALSE	FALSE	FALSE	FALSE	FALSE	0.565	-0.0519	0.513	0.506	-0.558	0.00672	0.294	-0.271	0.242	-0.265	A0A8D1D1U7	MVK	mevalonate kinase	4	5	4	163.902	204.812	119.966	139.939	306.083	354.915	200.713	120.394	156.762	321.248	234.337	236.585
PRDX3_A0A8D1EPU4	PRDX3	A0A8D1EPU4	0.0747434	0.600993	0.177853	0.639398	0.330375	0.356613	0.942	1	1	0.754	0.473	0.507	FALSE	FALSE	FALSE	FALSE	FALSE	FALSE	FALSE	0.322	-0.0874	0.235	0.0782	-0.166	0.156	0.144	-0.178	0.0563	-0.0218	A0A8D1EPU4	PRDX3	Thioredoxin-dependent peroxide reductase, mitochondrial	10	10	10	18151.5	18209.7	14807.3	16791.2	21627.9	22460.1	18179.7	19121.9	19648.8	23364.7	16950	25038.4
SNX7_A0A8D1GFU1	SNX7	A0A8D1GFU1	0.0699138	0.648124	0.150055	0.0858484	0.038919	0.735992	0.942	1	1	0.183	0.103	0.829	FALSE	FALSE	FALSE	FALSE	FALSE	FALSE	FALSE	0.427	-0.0991	0.328	0.401	-0.5	-0.073	0.257	-0.171	0.158	-0.244	A0A8D1GFU1	SNX7	Sorting nexin 7	4	11	5	78.684	78.6262	76.8256	75.8699	124.046	142.788	64.6504	39.3847	107.061	118.051	102.337	148.807
SH3BP1_A0A8D1IFC7	SH3BP1	A0A8D1IFC7	0.0760656	0.4396	0.267565	0.107916	0.0279087	0.567073	0.942	1	1	0.215	0.0819	0.699	FALSE	FALSE	FALSE	FALSE	FALSE	FALSE	FALSE	-0.51	0.207	-0.302	-0.455	0.662	0.152	-0.345	0.165	-0.137	0.317	A0A8D1IFC7	SH3BP1	SH3 domain binding protein 1	18	25	22	1089.71	1043	1404.72	1289.23	910.225	718.933	950.718	1551.68	1497.07	658.399	1064.2	771.595
SLC38A1_A0A8D0R3I1	SLC38A1	A0A8D0R3I1	0.0729353	0.519478	0.210981	0.000491977	0.00134637	7.92021e-05	0.942	1	1	0.00712	0.0117	0.00237	FALSE	FALSE	FALSE	FALSE	FALSE	TRUE	TRUE	0.332	-0.111	0.221	-0.84	0.729	1.06	-0.0716	-0.404	-0.182	0.657	A0A8D0R3I1	SLC38A1	Solute carrier family 38 member 1	5	5	5	133.258	137.418	115.459	191.682	129.932	160.19	325.775	274.176	350.793	137.282	158.661	242.557
TRIM2_A0A8D1QAP8	TRIM2	A0A8D1QAP8	0.0741188	0.10726	0.826603	0.627108	0.233342	0.484478	0.942	1	1	0.744	0.37	0.627	FALSE	FALSE	FALSE	FALSE	FALSE	FALSE	FALSE	0.376	-0.334	0.0424	-0.0945	-0.239	0.137	0.237	-0.139	-0.0965	-0.00196	A0A8D1QAP8	TRIM2	Tripartite motif-containing protein 2	1	7	1	72.2366	44.2003	65.0748	56.9816	59.7035	76.338	79.0827	50.0661	71.0099	116.074	56.7683	112.906
ETAA1_A0A8X9AEH7	ETAA1	A0A8X9AEH7	0.0765985	0.994891	0.0774379	0.0239152	0.0236476	0.504229	0.942	1	1	0.0763	0.0729	0.644	FALSE	FALSE	FALSE	FALSE	FALSE	FALSE	FALSE	-0.248	0.000826	-0.248	-0.335	0.336	0.0871	-0.146	0.102	-0.145	0.189	A0A8X9AEH7	ETAA1	ETAA1 activator of ATR kinase	0	3	0	20.8615			13.8719	10.2748	17.1101	20.3573	20.3385	33.0655	14.0202	14.0493	9.12476
MYL4_F1RRT2	MYL4	F1RRT2	0.0728033	0.906726	0.0595362	0.441195	0.378164	0.0151518	0.942	1	1	0.583	0.521	0.0569	FALSE	FALSE	FALSE	FALSE	FALSE	FALSE	FALSE	0.647	0.0388	0.686	-0.259	0.298	0.945	0.0777	-0.569	0.116	0.375	F1RRT2	MYL4	Myosin light chain 4	1	2	2	1650.79	676.464	1745.18	1748.4	2476.48	2021.44	2457.24	2190.88	2760.88	2412.68	2176.37	1550.8
CDC42EP4_F1RV35	CDC42EP4	F1RV35	0.0738903	0.320331	0.364136	0.456798	0.791408	0.115335	0.942	1	1	0.596	0.864	0.231	FALSE	FALSE	FALSE	FALSE	FALSE	FALSE	FALSE	-0.217	0.114	-0.104	0.0843	0.0296	-0.188	-0.0902	0.127	0.0237	-0.0606	F1RV35	CDC42EP4	CDC42 effector protein 4	8	13	12	443.442	450.188	487.145	496.947	367.487	428.931	430.344	390.817	364.816	391.739	366.989	421.185
SPPL2A_F1RYM5	SPPL2A	F1RYM5	0.0735607	0.123577	0.757504	0.732191	0.213118	0.518481	0.942	1	1	0.824	0.346	0.657	FALSE	FALSE	FALSE	FALSE	FALSE	FALSE	FALSE	-0.211	0.177	-0.0334	0.0371	0.14	-0.0705	-0.132	0.0787	0.0452	0.00814	F1RYM5	SPPL2A	Signal peptide peptidase like 2A	4	7	5	236.206	238.868	243.547	250.53	226.694	228.555	254.168	227.362	188.419	189.736	225.888	191.799
SUPV3L1_F1SUG1	SUPV3L1	F1SUG1	0.0752072	0.326361	0.362689	0.0358736	0.19414	0.00705971	0.942	1	1	0.1	0.323	0.0346	FALSE	FALSE	FALSE	FALSE	FALSE	FALSE	FALSE	0.209	-0.109	0.101	-0.255	0.147	0.356	0.0428	-0.166	-0.0659	0.19	F1SUG1	SUPV3L1	ATP-dependent RNA helicase SUPV3L1, mitochondrial	13	26	23	379.761	375.162	433.824	412.241	414.008	468.923	505.9	483.341	561.971	486.187	407.992	520.509
SREBF1_O97676	SREBF1	O97676	0.0740991	0.772434	0.120485	0.0673683	0.040777	0.73052	0.942	1	1	0.156	0.106	0.825	FALSE	FALSE	FALSE	FALSE	FALSE	FALSE	FALSE	-0.366	0.0546	-0.312	-0.377	0.431	0.065	-0.213	0.153	-0.158	0.218	O97676	SREBF1	Sterol regulatory element-binding protein 1	1	3	2	93.0276	117.833	146.661	111.769	54.5506	100.83	135.75	130.299	99.8153	75.0105	98.6985	70.0122
PLXDC2_A0A287BE48	PLXDC2	A0A287BE48	0.0719543	0.604177	0.0290418	0.000238056	0.000510541	0.0127244	0.942	1	1	0.00488	0.00675	0.051	FALSE	FALSE	FALSE	TRUE	TRUE	FALSE	TRUE	-0.701	-0.186	-0.887	-1.94	1.76	1.06	-0.568	0.133	-0.754	1.19	A0A287BE48	PLXDC2	Plexin domain containing 2	0	9	0	27.7318			10.8531			169.011	123.987	73.1863
RDH12_F1SA23	RDH12	F1SA23	0.0705728	0.232984	0.00813365	0.00031309	0.0021182	0.063387	0.942	1	1	0.00558	0.0152	0.153	FALSE	FALSE	FALSE	TRUE	TRUE	FALSE	TRUE	-0.835	-0.524	-1.36	-2.22	1.7	0.862	-0.502	0.333	-1.03	1.2	F1SA23	RDH12	NADP-retinol dehydrogenase	0	5	0	45.0579	48.1125	43.3675				67.3185	69.9795	277.682		30.8529
CBR1_Q28960	CBR1	Q28960	0.0759235	0.917065	0.0905742	0.428903	0.489374	0.0224525	0.942	1	1	0.572	0.627	0.0744	FALSE	FALSE	FALSE	FALSE	FALSE	FALSE	FALSE	-0.354	0.0191	-0.335	0.148	-0.128	-0.483	-0.0613	0.293	-0.0422	-0.19	Q28960	CBR1	Carbonyl reductase [NADPH] 1	3	5	6	3390.85	3774.99	4406.1	3686.28	2745.21	2809.19	2951.82	2499.56	2768.16	2975.43	2393.81	3879.98
APTX_Q7YRZ1	APTX	Q7YRZ1	0.0712208	0.275385	0.407499	0.739044	0.436003	0.255184	0.942	1	1	0.829	0.579	0.403	FALSE	FALSE	FALSE	FALSE	FALSE	FALSE	FALSE	0.22	-0.126	0.0944	-0.0374	-0.0886	0.132	0.109	-0.112	-0.0172	0.0201	Q7YRZ1	APTX	Aprataxin	4	6	5	258.008	222.845	205.939	228.738	284.226	237.064	252.112	262.551	237.629	289.533	249.099	291.207
STAT5B_Q9TUZ0	STAT5B	Q9TUZ0	0.0734537	0.386102	0.299728	0.271832	0.802547	0.0476943	0.942	1	1	0.417	0.871	0.126	FALSE	FALSE	FALSE	FALSE	FALSE	FALSE	FALSE	-0.384	0.174	-0.21	0.223	-0.0492	-0.433	-0.127	0.257	0.0468	-0.176	Q9TUZ0	STAT5B	Signal transducer and activator of transcription 5B	2	4	8	314.641	236.701	330.483	318.317	218.348	216.733	157.878	175.533	280.754	221.76	191.827	230.218
NBEAL2_A0A5G2RJN0	NBEAL2	A0A5G2RJN0	0.0774015	0.350587	0.345833	0.00427786	0.0223788	0.000891508	0.945	1	1	0.0259	0.0704	0.0095	FALSE	FALSE	FALSE	FALSE	FALSE	FALSE	FALSE	-0.261	0.13	-0.131	0.488	-0.358	-0.619	-0.00822	0.253	0.122	-0.366	A0A5G2RJN0	NBEAL2	Neurobeachin like 2	8	34	21	243.088	233.058	316.803	231.062	250.149	231.637	163.848	130.255	157.54	204.01	253.122	184.662
MAP3K2_A0A4X1SL77	MAP3K2	A0A4X1SL77	0.0778461	0.37395	0.325319	0.0788046	0.328613	0.0135692	0.945	1	1	0.173	0.472	0.0532	FALSE	FALSE	FALSE	FALSE	FALSE	FALSE	FALSE	-0.331	0.157	-0.174	0.33	-0.173	-0.504	-0.0787	0.252	0.0781	-0.252	A0A4X1SL77	MAP3K2	mitogen-activated protein kinase kinase kinase	4	7	8	246.94	210.741	234.327	269.683	152.763	192.259	122.712	176.229	137.748	146.865	202.321	177.553
NIPSNAP1_A0A4X1VCJ1	NIPSNAP1	A0A4X1VCJ1	0.0770836	0.188604	0.587842	0.805608	0.273636	0.435354	0.945	1	1	0.878	0.414	0.583	FALSE	FALSE	FALSE	FALSE	FALSE	FALSE	FALSE	0.372	-0.266	0.106	-0.0477	-0.219	0.153	0.214	-0.158	-0.0521	-0.00439	A0A4X1VCJ1	NIPSNAP1	Nipsnap homolog 1	8	10	10	1245.07	1271.31	1024.74	1267.58	1241.98	1325.11	1074.07	1201.9	1741.68	1822.42	1206.01	1699.62
CERS6_A0A4X1VKE3	CERS6	A0A4X1VKE3	0.0777869	0.969958	0.0729512	0.888413	0.918205	0.0925471	0.945	1	1	0.931	0.949	0.199	FALSE	FALSE	FALSE	FALSE	FALSE	FALSE	FALSE	-0.702	-0.0138	-0.716	-0.0514	0.0376	-0.665	-0.182	0.521	-0.195	-0.144	A0A4X1VKE3	CERS6	Ceramide synthase 6	0	1	0	57.9859	62.9773	34.6748	42.3653	19.2099			29.9434				13.9199
MRPL24_A0A4X1VXN9	MRPL24	A0A4X1VXN9	0.0772519	0.26399	0.449993	0.749048	0.412715	0.290951	0.945	1	1	0.835	0.555	0.442	FALSE	FALSE	FALSE	FALSE	FALSE	FALSE	FALSE	0.331	-0.199	0.132	-0.0552	-0.143	0.187	0.168	-0.162	-0.0305	0.0247	A0A4X1VXN9	MRPL24	Large ribosomal subunit protein uL24m	5	9	8	985.841	803.512	645.583	987.064	768.222	923.562	858.518	1082	825.758	992.181	918.036	1198.47
ATP5PB_A0A8D0MI69	ATP5PB	A0A8D0MI69	0.077686	0.303777	0.398368	0.00521775	0.0328975	0.00126305	0.945	1	1	0.0293	0.0916	0.0117	FALSE	FALSE	FALSE	FALSE	FALSE	FALSE	FALSE	0.279	-0.154	0.125	-0.504	0.351	0.629	0.0204	-0.258	-0.133	0.371	A0A8D0MI69	ATP5PB	ATP synthase subunit b	10	11	10	6192.09	5863.97	4886.63	5325.2	7142.8	6197	8098.29	8289.46	9934.82	7499.44	6928.41	6339.67
NFAT5_A0A8D1K0R4	NFAT5	A0A8D1K0R4	0.0773108	0.56381	0.200001	0.0161953	0.00589601	0.160464	0.945	1	1	0.0592	0.0295	0.29	FALSE	FALSE	FALSE	FALSE	FALSE	FALSE	FALSE	-0.251	0.076	-0.175	-0.368	0.444	0.193	-0.193	0.0581	-0.117	0.251	A0A8D1K0R4	NFAT5	Nuclear factor of activated T cells 5	4	11	6	80.8016	97.0258	111.175	107.821	72.3368	64.7429	109.468	124.202	103.256	68.4737	76.0745	74.4309
CAPZB_A0PFK7	CAPZB	A0PFK7	0.0779707	0.106519	0.853029	0.0284649	0.00149374	0.0393926	0.945	1	1	0.0856	0.0124	0.11	FALSE	FALSE	FALSE	FALSE	FALSE	FALSE	FALSE	-0.17	0.153	-0.0164	-0.221	0.375	0.205	-0.175	-0.00465	-0.0211	0.2	A0PFK7	CAPZB	F-actin-capping protein subunit beta	16	18	18	8062.1	8461.12	8300.96	7665.32	8985.94	8118.3	9281.47	9717.58	9698.46	7868.18	7329.82	7125.13
THNSL2_I3L5P4	THNSL2	I3L5P4	0.0772304	0.123604	0.779082	0.963333	0.133246	0.744304	0.945	1	1	0.977	0.247	0.835	FALSE	FALSE	FALSE	FALSE	FALSE	FALSE	FALSE	0.543	-0.463	0.0794	-0.013	-0.45	0.0924	0.364	-0.179	-0.0992	-0.0862	I3L5P4	THNSL2	Threonine synthase like 2	3	17	3	54.5045	42.0535	35.0938	36.3017	51.3901	63.1535	23.5916	42.0314	76.2564	86.9332	41.7619	149.513
TRAF5_K7GN38	TRAF5	K7GN38	0.0778142	0.882284	0.0603742	0.0135581	0.0175771	0.4019	0.945	1	1	0.0531	0.0596	0.551	FALSE	FALSE	FALSE	FALSE	FALSE	FALSE	FALSE	-1.58	-0.122	-1.7	-2.41	2.29	0.705	-0.936	0.645	-1.06	1.35	K7GN38	TRAF5	TNF receptor-associated factor	0	4	0	53.9407	50.7432	43.4912	57.5555			117.506	95.0473	105.69
CPT1A_A0A0B8RVZ5	CPT1A	A0A0B8RVZ5	0.139557	0.661909	0.0669156	0.014223	0.00663243	0.000527106	0.946	1	1	0.0546	0.0315	0.00678	FALSE	FALSE	FALSE	FALSE	FALSE	TRUE	TRUE	0.341	0.0956	0.436	-0.629	0.725	1.07	-0.12	-0.461	-0.0243	0.605	A0A0B8RVZ5	CPT1A	carnitine O-palmitoyltransferase	20	30	28	474.104	497.249	672.39	983.545	611.293	714.513	1183.59	1361.9	1029.31	583.933	907.444	661.105
REXO2_A0A286ZIZ9	REXO2	A0A286ZIZ9	0.12628	0.142925	0.00863133	0.204324	0.0146228	0.000964383	0.946	1	1	0.339	0.0524	0.00992	FALSE	FALSE	FALSE	FALSE	FALSE	TRUE	TRUE	-0.38	-0.362	-0.742	0.309	-0.671	-1.05	0.163	0.543	-0.199	-0.508	A0A286ZIZ9	REXO2	Oligoribonuclease, mitochondrial	11	12	11	3611.36	3398.92	2618.03	1701.29	2083.86	1923.81	1449.19	1395.54	1700.1	2965.69	1609.79	3113.89
CRYM_A0A5G2R560	CRYM	A0A5G2R560	0.117684	0.826725	0.0815535	0.000221412	0.000302994	0.00418099	0.946	1	1	0.0047	0.00506	0.0245	FALSE	FALSE	FALSE	TRUE	TRUE	TRUE	TRUE	1.03	0.135	1.16	3.37	-3.24	-2.21	1.03	0.00651	1.17	-2.2	A0A5G2R560	CRYM	Ketimine reductase mu-crystallin	0	10	0	613.372	734.198	551.269	698.192	1944.47	2328.21	58.8185		234.709	2204.12	551.851	1950.94
UPP1_A0A287A0H1	UPP1	A0A287A0H1	0.132595	0.781312	0.206054	0.0126705	0.00781423	0.123971	0.946	1	1	0.0508	0.035	0.242	FALSE	FALSE	FALSE	FALSE	TRUE	FALSE	TRUE	0.521	-0.0907	0.43	0.964	-1.05	-0.534	0.417	-0.104	0.326	-0.638	A0A287A0H1	UPP1	Uridine phosphorylase	14	14	15	4236.39	4227.07	6232.76	4521.36	8126.42	7650.54	2896.91	3001.43	4186.42	8578.03	4390.82	9137.69
LGALS9_A0A287AMM9	LGALS9	A0A287AMM9	0.134082	0.249703	0.691519	9.50276e-06	3.79812e-05	6.19121e-06	0.946	1	1	0.000937	0.0017	0.00057	FALSE	FALSE	FALSE	TRUE	TRUE	TRUE	TRUE	-0.652	0.488	-0.163	3.28	-2.8	-3.45	0.414	1.07	0.902	-2.38	A0A287AMM9	LGALS9	Galectin	4	10	4	2875.41	2667.01	1212.9	1184.81	2744.99	2069.53	96.7055	158.697	195.357	1700.31	909.54	1546.66
SAPCD2_A0A287A7Z0	SAPCD2	A0A287A7Z0	0.0833875	0.788142	0.130528	0.0965906	0.150322	0.0059339	0.946	1	1	0.199	0.27	0.031	FALSE	FALSE	FALSE	FALSE	FALSE	TRUE	TRUE	0.716	-0.103	0.614	-0.683	0.58	1.3	0.0597	-0.657	-0.0431	0.64	A0A287A7Z0	SAPCD2	Suppressor APC domain containing 2	1	3	1	1705.82	2383.8	866.39	2257.61	3587.11	1654.47	3709.08	4085.14	3687.89	3405.69	2558.21	1937.48
PRSS22_A0A287AQX4	PRSS22	A0A287AQX4	0.129779	0.526448	0.343265	0.0144392	0.0443626	0.00274573	0.946	1	1	0.055	0.113	0.019	FALSE	FALSE	FALSE	FALSE	FALSE	TRUE	TRUE	-1.55	0.618	-0.936	2.78	-2.16	-3.72	-0.00187	1.55	0.616	-2.17	A0A287AQX4	PRSS22	Serine protease 22	0	2	0	54.2103	41.1815	90.4642	57.139						14.5727		14.7237
CFD_P51779	CFD	P51779	0.120618	0.142431	0.918803	0.000438714	0.00526095	0.00037735	0.946	1	1	0.00661	0.0273	0.00551	FALSE	FALSE	FALSE	TRUE	TRUE	TRUE	TRUE	-0.92	0.863	-0.0567	2.79	-1.93	-2.85	0.0358	0.956	0.899	-1.89	P51779	CFD	Complement factor D	0	8	0	538.234	548.019	458.04	403.823	643.921	466.67	68.3194			396.85	68.1439	477.614
BPIFA1_Q5XW65	BPIFA1	Q5XW65	0.131535	0.439804	0.421499	0.00881848	0.034834	0.0022159	0.946	1	1	0.0403	0.0955	0.0164	FALSE	FALSE	FALSE	TRUE	FALSE	TRUE	TRUE	-1.27	0.622	-0.648	2.51	-1.89	-3.16	-0.00114	1.27	0.621	-1.89	Q5XW65	BPIFA1	BPI fold-containing family A member 1	0	5	0	282.299	281.289	191.541	133.256	556.881	15.4703				108.57	68.474	55.0361
GSAP_A0A5G2RBF0	GSAP	A0A5G2RBF0	0.129033	0.289306	0.603829	0.000527305	0.00297449	0.000245282	0.946	1	1	0.00739	0.0186	0.00433	FALSE	FALSE	FALSE	TRUE	TRUE	TRUE	TRUE	-0.806	0.545	-0.261	2.45	-1.9	-2.71	0.137	0.943	0.682	-1.76	A0A5G2RBF0	GSAP	Gamma-secretase activating protein	0	1	0	50.8579	52.6026	39.4937	20.8894		52.0674				51.1631		31.8583
NAALAD2_A0A8D0UDC0	NAALAD2	A0A8D0UDC0	0.0792917	0.0136633	0.325467	4.60344e-05	0.00322831	0.000174288	0.946	1	1	0.00213	0.0196	0.00369	FALSE	FALSE	FALSE	TRUE	TRUE	TRUE	TRUE	-0.625	0.956	0.331	2.19	-1.23	-1.86	-0.0873	0.538	0.868	-1.32	A0A8D0UDC0	NAALAD2	N-acetylated alpha-linked acidic dipeptidase 2	0	2	0	18.7681		6.95782	12.8108	27.9694	33.2508
GLIPR2_A0A5G2QSD6	GLIPR2	A0A5G2QSD6	0.135522	0.812211	0.197708	0.00031586	0.000448067	5.09775e-05	0.946	1	1	0.0056	0.00633	0.00186	FALSE	FALSE	FALSE	TRUE	TRUE	TRUE	TRUE	-0.644	0.0968	-0.547	2.13	-2.04	-2.68	0.324	0.968	0.42	-1.71	A0A5G2QSD6	GLIPR2	GLI pathosis related 2	4	7	4	1817.76	1764.87	1914	1242.03	1626.97	958.209	132.477	158.949	597.572	1272.38	1216.32	1027.2
HMGA2_A0A8W4F7A7	HMGA2	A0A8W4F7A7	0.0805834	0.849361	0.110865	0.0109388	0.015249	0.000660289	0.946	1	1	0.0463	0.054	0.00785	FALSE	FALSE	FALSE	TRUE	FALSE	TRUE	TRUE	-1.29	0.13	-1.16	2.07	-1.94	-3.24	0.13	1.42	0.26	-1.81	A0A8W4F7A7	HMGA2	High mobility group AT-hook 2	0	2	0	395.683	351.785	270.996	166.066	90.8719	126.224		7.11322	57.1621	84.4262	102.76	148.305
KLHDC2_A0A4X1SIZ5	KLHDC2	A0A4X1SIZ5	0.119958	0.151783	0.884922	7.89004e-05	1.25968e-05	9.54882e-05	0.946	1	1	0.00269	0.000996	0.00261	FALSE	FALSE	FALSE	TRUE	TRUE	TRUE	TRUE	0.517	-0.472	0.0452	1.95	-2.42	-1.9	0.853	0.335	0.381	-1.57	A0A4X1SIZ5	KLHDC2	Kelch domain containing 2	0	1	0			27.5914	25.3389		42.6692				45.5839	70.2443	33.153
DKK3_A0A5G2R0H3	DKK3	A0A5G2R0H3	0.128919	0.361014	0.0259841	0.00049621	0.00214475	0.0343723	0.946	1	1	0.00714	0.0154	0.0998	FALSE	FALSE	FALSE	TRUE	TRUE	FALSE	TRUE	0.579	0.335	0.914	1.77	-1.44	-0.857	0.42	-0.159	0.755	-1.02	A0A5G2R0H3	DKK3	Dickkopf WNT signaling pathway inhibitor 3	0	2	0			37.4152	56.484		42.4279				29.8491		24.8487
A2ML1_A0A4X1TXL2	A2ML1	A0A4X1TXL2	0.0852248	0.0669067	0.887104	0.0563599	0.00180208	0.0440425	0.946	1	1	0.138	0.0139	0.119	FALSE	FALSE	FALSE	FALSE	TRUE	FALSE	TRUE	-1.24	1.34	0.0946	-1.4	2.74	1.5	-1.33	-0.0876	0.00707	1.41	A0A4X1TXL2	A2ML1	Alpha-2-macroglobulin like 1	0	26	0	81.0382				122.879	60.8848	55.0281	165.093	766.614
SFXN3_A0A4X1U2T8	SFXN3	A0A4X1U2T8	0.115047	0.85266	0.155651	0.146698	0.19678	0.0111114	0.946	1	1	0.267	0.327	0.0471	FALSE	FALSE	FALSE	FALSE	FALSE	TRUE	TRUE	0.609	-0.0673	0.542	-0.555	0.488	1.1	0.0471	-0.562	-0.0202	0.535	A0A4X1U2T8	SFXN3	Sideroflexin-3	4	7	6	1080.9	945.49	632.79	886.168	1459.74	1662.28	2700.48	1854.13	1381.53	1749.2	848.25	1690.03
ALKBH6_A0A4X1TFA9	ALKBH6	A0A4X1TFA9	0.107836	0.273919	0.556235	7.03518e-05	1.76585e-05	0.000155595	0.946	1	1	0.00252	0.00122	0.00344	FALSE	FALSE	FALSE	TRUE	TRUE	TRUE	TRUE	0.471	-0.309	0.162	1.73	-2.04	-1.57	0.705	0.234	0.397	-1.34	A0A4X1TFA9	ALKBH6	AlkB homolog 6	0	1	0	110.499	154.904	107.88	133.766	136.871	165.887				215.746	191.535	166.016
PYCARD_A0A0B8RTB5	PYCARD	A0A0B8RTB5	0.0786176	0.518927	0.225907	0.00085577	0.000321251	0.00674977	0.946	1	1	0.00983	0.00524	0.0336	FALSE	FALSE	FALSE	TRUE	TRUE	TRUE	TRUE	0.702	-0.24	0.463	1.68	-1.92	-1.22	0.716	0.0139	0.477	-1.21	A0A0B8RTB5	PYCARD	PYD and CARD domain containing	4	10	4	385.616	357.577	309.202	291.608	604.373	712.149	125.63	112.526	118.372	792.557	318.641	857.063
PTPRM_A0A4X1VRT3	PTPRM	A0A4X1VRT3	0.139707	0.616628	0.302123	0.000626993	0.00137553	0.000135736	0.946	1	1	0.00817	0.0118	0.00318	FALSE	FALSE	FALSE	TRUE	TRUE	TRUE	TRUE	-0.536	0.173	-0.364	1.64	-1.47	-2	0.189	0.725	0.362	-1.28	A0A4X1VRT3	PTPRM	protein-tyrosine-phosphatase	0	4	0	254.809	265.176	228.174	212.339	167.882	176.126				297.562	81.7185	148.525
ERBB2_F1RWM5	ERBB2	F1RWM5	0.139707	0.429097	0.453128	0.000465372	0.00162002	0.000156117	0.946	1	1	0.00684	0.013	0.00344	FALSE	FALSE	FALSE	TRUE	TRUE	TRUE	TRUE	-0.432	0.222	-0.21	1.37	-1.15	-1.58	0.125	0.556	0.346	-1.03	F1RWM5	ERBB2	Receptor protein-tyrosine kinase	5	15	10	737.755	635.83	506.054	450.383	581.748	579.701	209.28	252.533	88.7279	524.756	396.893	442.047
POMP_A0A287A1K8	POMP	A0A287A1K8	0.112922	0.998939	0.112674	5.14479e-05	5.15344e-05	0.000536094	0.946	1	1	0.0022	0.00195	0.00685	FALSE	FALSE	FALSE	TRUE	TRUE	FALSE	TRUE	0.341	0.000267	0.341	1.32	-1.32	-0.983	0.416	0.0751	0.416	-0.908	A0A287A1K8	POMP	Proteasome maturation protein	4	7	4	293.884	277.043	218.264	309.394	319.59	419.949	80.174	85.1709	159.069	369.11	391.504	287.027
MTUS1_A0A5G2QDC6	MTUS1	A0A5G2QDC6	0.135443	0.963582	0.125722	0.0368977	0.0340624	0.00223488	0.946	1	1	0.102	0.0938	0.0165	FALSE	FALSE	FALSE	FALSE	FALSE	TRUE	TRUE	-0.415	-0.012	-0.427	0.615	-0.627	-1.04	0.056	0.471	0.0441	-0.571	A0A5G2QDC6	MTUS1	Microtubule associated scaffold protein 1	5	22	7	369.688	418.76	340.77	166.52	313.981	365.363	201.45	142.176	125.082	358.417	242.73	229.109
SLC16A11_F1RFS3	SLC16A11	F1RFS3	0.113929	0.267097	0.589709	0.00698473	0.0517284	0.00278729	0.946	1	1	0.0346	0.125	0.019	FALSE	FALSE	FALSE	TRUE	FALSE	TRUE	TRUE	-0.65	0.441	-0.209	1.27	-0.829	-1.48	-0.0656	0.585	0.376	-0.895	F1RFS3	SLC16A11	Solute carrier family 16 member 11	0	1	0	86.7831	111.691	112.709	23.9833	116.779	149.354				80.2005	15.4815	63.6957
ADAM10_O77633	ADAM10	O77633	0.119439	0.584412	0.281695	0.000161281	0.000353278	3.78648e-05	0.946	1	1	0.00401	0.00549	0.0016	FALSE	FALSE	FALSE	TRUE	TRUE	TRUE	TRUE	-0.368	0.122	-0.246	1.27	-1.14	-1.51	0.163	0.531	0.285	-0.98	O77633	ADAM10	Disintegrin and metalloproteinase domain-containing protein 10	6	21	12	1692.09	1713.4	1094.54	1209.68	1448.83	1093.34	374.546	469.951	631.827	1324.87	1105.11	1015.38
SEPTIN6_K7GRS8	SEPTIN6	K7GRS8	0.113266	0.633968	0.241544	0.000384424	0.000791596	7.16624e-05	0.946	1	1	0.00619	0.00861	0.00224	FALSE	FALSE	FALSE	TRUE	TRUE	TRUE	TRUE	-0.416	0.118	-0.299	1.26	-1.14	-1.55	0.151	0.567	0.269	-0.987	K7GRS8	SEPTIN6	Septin	5	10	8	455.885	498.924	406.706	294.384	426.8	376.742	120.224	92.9515	146.372	317.764	218.288	509.373
DCBLD2_A0A4X1UTV3	DCBLD2	A0A4X1UTV3	0.0891191	0.503099	0.262083	0.00399942	0.00131642	0.0298694	0.946	1	1	0.0246	0.0115	0.0906	FALSE	FALSE	FALSE	TRUE	TRUE	FALSE	TRUE	0.621	-0.229	0.392	1.23	-1.46	-0.835	0.577	-0.0446	0.348	-0.88	A0A4X1UTV3	DCBLD2	Discoidin, CUB and LCCL domain containing 2	3	11	3	167.923	147.705	147.831	163.666	186.165	338.171	86.6695	66.663	36.8501	328.468	138.215	392.329
HMGN5_A0A287A617	HMGN5	A0A287A617	0.0870474	0.733815	0.152757	3.26586e-05	4.98309e-05	5.92027e-06	0.946	1	1	0.00175	0.00193	0.000569	FALSE	FALSE	FALSE	TRUE	TRUE	TRUE	TRUE	-0.3	0.0553	-0.245	1.13	-1.07	-1.37	0.179	0.479	0.234	-0.892	A0A287A617	HMGN5	High mobility group nucleosome-binding domain-containing protein 5	5	8	6	806.024	870.358	626.708	520.914	657.755	763.303	260.923	283.694	241.263	693.334	583.359	576.075
ALDH3B1_A0A8D1D0F5	ALDH3B1	A0A8D1D0F5	0.107264	0.574247	0.0406734	0.00108634	0.00271287	0.0535561	0.946	1	1	0.0112	0.0176	0.136	FALSE	FALSE	FALSE	TRUE	FALSE	FALSE	TRUE	0.44	0.144	0.584	1.13	-0.984	-0.544	0.32	-0.12	0.464	-0.664	A0A8D1D0F5	ALDH3B1	Aldehyde dehydrogenase 3 family member B1	2	2	11	1171.7	940.044	1214.39	1830.98	1295.15	2026.71	968.473	843.4	489.288	1268.28	1699.34	1656.21
CD63_A0A4X1W9Y5	CD63	A0A4X1W9Y5	0.0798043	0.0660799	0.912028	0.00100536	0.0301395	0.00119657	0.946	1	1	0.0109	0.0866	0.0114	FALSE	FALSE	FALSE	TRUE	FALSE	TRUE	TRUE	-0.471	0.499	0.0274	1.11	-0.611	-1.08	-0.0899	0.382	0.409	-0.701	A0A4X1W9Y5	CD63	CD63 molecule	2	2	2	721.275	612.103	590.924	590.886	726.213	662.207	325.039	276.961	225.45	600.942	272.833	555.373
CDC6_F1RXE3	CDC6	F1RXE3	0.118154	0.712879	0.212706	0.000523475	0.000303581	0.00417336	0.946	1	1	0.00737	0.00506	0.0245	FALSE	FALSE	FALSE	TRUE	TRUE	FALSE	TRUE	0.354	-0.0784	0.276	1.04	-1.12	-0.765	0.388	0.0338	0.309	-0.731	F1RXE3	CDC6	Cell division control protein	0	1	0	85.6443	93.2022	59.929	70.4104	137.314	121.063				145.872	102.818	98.2728
LCORL_A0A8D0XD85	LCORL	A0A8D0XD85	0.0943859	0.335289	0.422691	0.0137486	0.0769365	0.0033921	0.946	1	1	0.0535	0.167	0.0214	FALSE	FALSE	FALSE	FALSE	FALSE	TRUE	TRUE	-1.56	0.853	-0.704	2.51	-1.66	-3.22	-0.187	1.37	0.666	-1.85	A0A8D0XD85	LCORL	Ligand dependent nuclear receptor corepressor like	0	2	0	67.6834	58.495	27.1503		43.697	55.0064				53.2658
CFL2_Q5G6V9	CFL2	Q5G6V9	0.117653	0.488044	0.34435	0.00591265	0.00183178	0.0319833	0.946	1	1	0.0311	0.0139	0.0945	FALSE	FALSE	FALSE	FALSE	TRUE	FALSE	TRUE	0.479	-0.201	0.277	0.973	-1.17	-0.696	0.464	-0.0149	0.262	-0.711	Q5G6V9	CFL2	Cofilin-2	10	13	12	1073.06	1076.62	1058.33	978.755	1293.99	1794.61	676.62	531.49	723.947	1562.1	986.329	2293.25
AHCYL1_A0A4X1TEF2	AHCYL1	A0A4X1TEF2	0.126279	0.532177	0.3312	0.00252671	0.000917739	0.0138321	0.946	1	1	0.0185	0.00931	0.054	FALSE	FALSE	FALSE	FALSE	TRUE	FALSE	TRUE	0.404	-0.157	0.247	0.97	-1.13	-0.722	0.422	0.0176	0.265	-0.705	A0A4X1TEF2	AHCYL1	Adenosylhomocysteinase	8	15	20	5787.24	5348.6	5862.18	4825.03	7975.09	8091.21	3526.89	3273.66	3457.55	9498.45	5180.47	8898.16
SLC50A1_A0A4X1W094	SLC50A1	A0A4X1W094	0.0935775	0.169553	0.71704	0.00181854	0.0213331	0.00101809	0.946	1	1	0.0151	0.0682	0.0103	FALSE	FALSE	FALSE	FALSE	FALSE	TRUE	TRUE	-0.419	0.335	-0.0844	0.952	-0.617	-1.04	-0.0343	0.385	0.301	-0.652	A0A4X1W094	SLC50A1	Sugar transporter SWEET	1	1	1	702.134	683.499	529.254	450.228	755.827	631.557	197.047	298.135	370.479	503.715	390.619	515.34
NFIB_A0A286ZNP3	NFIB	A0A286ZNP3	0.137655	0.570991	0.328072	0.000388001	0.000171355	0.00183316	0.946	1	1	0.0062	0.00373	0.0147	FALSE	FALSE	FALSE	FALSE	TRUE	FALSE	TRUE	0.287	-0.104	0.183	0.93	-1.03	-0.747	0.356	0.0694	0.252	-0.678	A0A286ZNP3	NFIB	Nuclear factor 1	5	7	5	497.366	472.94	360.016	415.642	512.022	619.97	219.507	198.803	308.62	584.905	491.073	586.483
PLBD2_A0A4X1TL21	PLBD2	A0A4X1TL21	0.10136	0.420009	0.357976	0.000136741	0.000439997	4.02721e-05	0.946	1	1	0.00374	0.00624	0.00165	FALSE	FALSE	FALSE	FALSE	FALSE	TRUE	TRUE	-0.269	0.125	-0.143	0.891	-0.766	-1.03	0.093	0.362	0.218	-0.673	A0A4X1TL21	PLBD2	Phospholipase B-like	7	13	9	830.591	927.179	1065.59	840.451	810.929	900.828	328.695	454.197	527.633	794.744	812.905	727.335
CIT_A0A8D0NJ88	CIT	A0A8D0NJ88	0.109304	0.36681	0.435225	0.00233828	0.000546626	0.00894217	0.946	1	1	0.0177	0.00707	0.0408	FALSE	FALSE	FALSE	FALSE	TRUE	FALSE	TRUE	0.385	-0.207	0.178	0.887	-1.09	-0.709	0.422	0.0365	0.215	-0.673	A0A8D0NJ88	CIT	Citron Rho-interacting kinase	1	17	1	138.475	119.337	73.1227	124.811	160.808	107.084	30.5644	34.9204	67.2953	152.258	208.448	116.908
FARP1_A0A8D0ULC1	FARP1	A0A8D0ULC1	0.134102	0.845145	0.183229	0.00395444	0.00285191	0.0445776	0.946	1	1	0.0245	0.0181	0.12	FALSE	FALSE	FALSE	FALSE	FALSE	FALSE	FALSE	0.382	-0.0469	0.335	0.872	-0.919	-0.538	0.337	-0.0447	0.29	-0.582	A0A8D0ULC1	FARP1	FERM, ARHGEF and pleckstrin domain-containing protein 1	20	42	32	1178.35	1150.58	1241.6	1129.51	1726.58	1812.16	649.167	776.376	1021.65	1920.48	1143.42	1798.79
RNF114_Q6J1I8	RNF114	Q6J1I8	0.118581	0.123672	0.979594	0.00309299	0.0528894	0.00296411	0.946	1	1	0.021	0.127	0.0197	FALSE	FALSE	FALSE	FALSE	FALSE	FALSE	FALSE	-0.373	0.368	-0.00573	0.848	-0.48	-0.853	-0.0652	0.308	0.302	-0.545	Q6J1I8	RNF114	E3 ubiquitin-protein ligase RNF114	4	13	10	603.203	613.671	884.558	750.616	640.035	690.589	421.814	451.37	235.856	494.479	488.105	606.532
AGR2_A0A8W4FA10	AGR2	A0A8W4FA10	0.130319	0.461689	0.0364995	0.0843716	0.0230745	0.00150068	0.946	1	1	0.181	0.0718	0.013	FALSE	FALSE	FALSE	FALSE	FALSE	TRUE	TRUE	-0.775	-0.36	-1.13	0.901	-1.26	-2.04	0.211	0.986	-0.148	-1.05	A0A8W4FA10	AGR2	Anterior gradient 2, protein disulphide isomerase family member	7	8	8	23570.7	23044.3	10989.9	9986.23	11570.3	4937.08	2211.96	6445.57	5932.75	13040.5	8496.97	11077.3
PYGB_A0A5G2QWP3	PYGB	A0A5G2QWP3	0.109934	0.60101	0.25246	0.00361972	0.00152386	0.0281386	0.946	1	1	0.0232	0.0125	0.087	FALSE	FALSE	FALSE	FALSE	FALSE	FALSE	FALSE	0.374	-0.115	0.259	0.806	-0.921	-0.547	0.352	-0.0215	0.237	-0.568	A0A5G2QWP3	PYGB	Alpha-1,4 glucan phosphorylase	23	36	40	4131.55	3947.65	4041.6	3591.27	5031.16	6420.88	2655.79	2766.32	2840.08	6114.44	3923.18	6237.32
DACH1_F1RJ36	DACH1	F1RJ36	0.0837862	0.433738	0.295014	0.0418642	0.0103882	0.247439	0.946	1	1	0.112	0.0421	0.395	FALSE	FALSE	FALSE	FALSE	TRUE	FALSE	TRUE	2.18	-0.924	1.25	2.64	-3.57	-1.39	1.67	-0.509	0.743	-1.9	F1RJ36	DACH1	Dachshund family transcription factor 1	0	1	0						538.643				350.5		434.759
SMS_A0A8D1JQB9	SMS	A0A8D1JQB9	0.125118	0.37245	0.476091	0.000131358	0.000481861	5.0965e-05	0.946	1	1	0.00369	0.0066	0.00186	FALSE	FALSE	FALSE	FALSE	FALSE	FALSE	FALSE	-0.22	0.122	-0.0971	0.789	-0.667	-0.886	0.0811	0.301	0.204	-0.585	A0A8D1JQB9	SMS	Spermine synthase	11	17	15	1692.23	1731.65	1506.91	1365.69	1685.48	1593.8	765.22	937.539	897.703	1578.62	1190.87	1516.2
PDLIM4_F1RJV5	PDLIM4	F1RJV5	0.0875186	0.968164	0.0818038	0.0124708	0.0133717	0.29444	0.946	1	1	0.0503	0.0495	0.446	FALSE	FALSE	FALSE	FALSE	TRUE	FALSE	TRUE	0.834	0.018	0.852	1.34	-1.32	-0.487	0.534	-0.3	0.553	-0.787	F1RJV5	PDLIM4	PDZ and LIM domain protein 4	0	12	0	19.4475	37.6152	29.4567	32.6412	109.693	164.516		12.0265		154.274	33.0075	107.708
DIAPH3_A0A4X1VCK8	DIAPH3	A0A4X1VCK8	0.107954	0.508833	0.305231	6.34314e-05	2.76539e-05	0.000265502	0.946	1	1	0.00243	0.00147	0.00455	FALSE	FALSE	FALSE	FALSE	FALSE	FALSE	FALSE	0.209	-0.081	0.128	0.778	-0.859	-0.65	0.287	0.0784	0.206	-0.572	A0A4X1VCK8	DIAPH3	Diaphanous related formin 3	1	14	1	78.8953	69.5131	78.6971	77.0742	104.468	84.4781	28.6465	16.5476	35.3101	88.4818	112.431	85.2192
ECHDC3_F1RUP0	ECHDC3	F1RUP0	0.0928644	0.447799	0.310612	0.0252859	0.00659412	0.149779	0.946	1	1	0.0792	0.0314	0.275	FALSE	FALSE	FALSE	FALSE	TRUE	FALSE	TRUE	0.571	-0.243	0.328	0.808	-1.05	-0.48	0.466	-0.105	0.223	-0.585	F1RUP0	ECHDC3	Enoyl-CoA hydratase domain-containing protein 3, mitochondrial	3	8	4	371.819	362.492	238.216	256.814	440.287	623.887	173.249	259.8	207.874	603.032	339.487	611.076
CD14_A2SW51	CD14	A2SW51	0.119093	0.858675	0.158987	0.0118888	0.00872102	0.152833	0.946	1	1	0.0488	0.0374	0.279	FALSE	FALSE	FALSE	FALSE	FALSE	FALSE	FALSE	0.417	-0.0447	0.372	0.751	-0.796	-0.379	0.314	-0.103	0.27	-0.481	A2SW51	CD14	Monocyte differentiation antigen CD14	4	7	4	405.748	419.912	241.795	446.179	343.025	657.354	286.737	277.677	199.774	490.696	418.969	549.807
GLRX2_A0A5G2QMG6	GLRX2	A0A5G2QMG6	0.116507	0.465363	0.359905	0.00348431	0.00104682	0.0174665	0.946	1	1	0.0227	0.01	0.0626	FALSE	FALSE	FALSE	FALSE	FALSE	FALSE	FALSE	0.338	-0.149	0.188	0.747	-0.896	-0.559	0.346	0.00816	0.197	-0.55	A0A5G2QMG6	GLRX2	Glutaredoxin-2, mitochondrial	0	4	0	63.733	67.0213	73.4646	97.1752	102.929	59.576	34.171	43.1098		114.714	83.2391	100.215
PSMG3_A0A8D1CQL8	PSMG3	A0A8D1CQL8	0.133392	0.0718987	0.712592	0.00661297	0.000292662	0.0035308	0.946	1	1	0.0334	0.00499	0.0219	FALSE	FALSE	FALSE	FALSE	TRUE	FALSE	TRUE	0.353	-0.434	-0.0818	0.737	-1.17	-0.819	0.49	0.137	0.0553	-0.682	A0A8D1CQL8	PSMG3	Proteasome assembly chaperone 3	3	5	4	420.532	442.02	307.618	265.246	371.625	489.237	155.268	184.431	252.034	486.896	458.81	596.034
CFAP91_F1SPB5	CFAP91	F1SPB5	0.119641	0.0920828	0.875083	0.00167577	0.000113921	0.00130229	0.946	1	1	0.0143	0.00306	0.0119	FALSE	FALSE	FALSE	FALSE	TRUE	FALSE	TRUE	0.292	-0.32	-0.0277	0.731	-1.05	-0.759	0.416	0.124	0.0959	-0.635	F1SPB5	CFAP91	Cilia- and flagella-associated protein 91	1	1	1	595.185	491.201	346.253	406.894	488.066	493.678	261.345	248.09	249.449	602.615	496.627	680.769
DUSP7_F1SIY1	DUSP7	F1SIY1	0.122034	0.412483	0.423464	0.0201916	0.004755	0.0831578	0.946	1	1	0.0684	0.0255	0.185	FALSE	FALSE	FALSE	FALSE	TRUE	FALSE	TRUE	-0.5	0.253	-0.247	-0.817	1.07	0.57	-0.456	0.0443	-0.203	0.614	F1SIY1	DUSP7	Dual specificity protein phosphatase	2	5	2	83.5702	77.2837	167.812	132.211	64.017	59.6319	202.828	204.063	125.679	37.017	102.716	49.2272
HPS6_A0A4X1TUH4	HPS6	A0A4X1TUH4	0.0971286	0.702808	0.0504755	7.10863e-05	0.000117994	0.00166038	0.946	1	1	0.00253	0.00312	0.0139	FALSE	FALSE	FALSE	FALSE	FALSE	FALSE	FALSE	0.201	0.0432	0.245	0.714	-0.67	-0.469	0.207	0.00583	0.25	-0.463	A0A4X1TUH4	HPS6	Hermansky-Pudlak syndrome 6 protein homolog	5	7	5	118.468	104.453	128.813	138.121	154.826	154.102	56.5297	77.6198	67.8235	130.549	130.519	168.734
SDHAF1_A0A4X1TCK8	SDHAF1	A0A4X1TCK8	0.115246	0.889086	0.144728	0.0104591	0.00821057	0.149214	0.946	1	1	0.0447	0.036	0.275	FALSE	FALSE	FALSE	FALSE	FALSE	FALSE	FALSE	0.391	-0.0324	0.358	0.712	-0.744	-0.354	0.292	-0.0987	0.259	-0.453	A0A4X1TCK8	SDHAF1	Succinate dehydrogenase complex assembly factor 1	1	1	1	37.393	22.2276	29.0344	62.9729	43.7004	49.2455	5.41344	3.27798	16.1406	47.9049	23.7338	103.585
TBC1D4_A0A4X1VD98	TBC1D4	A0A4X1VD98	0.0833079	0.140974	0.751728	0.0111137	0.000839076	0.0193644	0.946	1	1	0.0468	0.00883	0.0673	FALSE	FALSE	FALSE	FALSE	TRUE	FALSE	TRUE	0.438	-0.364	0.0741	0.709	-1.07	-0.634	0.469	0.0305	0.105	-0.604	A0A4X1VD98	TBC1D4	TBC1 domain family member 4	23	46	33	1243.02	1283.15	1260.37	1054.56	1154.95	1974.43	847.095	715.156	825.063	1799.49	1329.06	2224.87
TDP1_A0A8D1GEU1	TDP1	A0A8D1GEU1	0.122385	0.285656	0.587891	0.00117919	0.000226437	0.00285858	0.946	1	1	0.0118	0.00433	0.0193	FALSE	FALSE	FALSE	FALSE	FALSE	FALSE	FALSE	0.264	-0.176	0.0874	0.7	-0.876	-0.613	0.329	0.0655	0.153	-0.547	A0A8D1GEU1	TDP1	Tyrosyl-DNA phosphodiesterase 1	5	12	6	166.331	153.184	124.041	140.556	169.53	174.208	82.0331	74.166	70.435	192.434	139.317	242.421
GPR15LG_I3LGZ3	GPR15LG	I3LGZ3	0.136552	0.285678	0.633927	0.0436773	0.00639788	0.0992479	0.946	1	1	0.116	0.0308	0.208	FALSE	FALSE	FALSE	FALSE	TRUE	FALSE	TRUE	-1.3	0.905	-0.394	-1.85	2.76	1.46	-1.24	0.0587	-0.335	1.52	I3LGZ3	GPR15LG	Protein GPR15LG	0	1	0			88.1423	179.408			139.094	161.659	202.517
ALKBH5_A0A287A496	ALKBH5	A0A287A496	0.128726	0.835102	0.179756	0.00376679	0.00266119	0.0433001	0.946	1	1	0.0237	0.0175	0.118	FALSE	FALSE	FALSE	FALSE	FALSE	FALSE	FALSE	0.303	-0.0391	0.264	0.688	-0.727	-0.423	0.267	-0.0359	0.228	-0.459	A0A287A496	ALKBH5	RNA demethylase ALKBH5	8	12	11	727.009	772.079	604.717	701.209	897.02	989.333	555.758	459.336	504.212	1019.96	656.539	1020.28
KIN_A0A4X1T8G2	KIN	A0A4X1T8G2	0.104676	0.193351	0.704646	0.000177604	3.03572e-05	0.000304855	0.946	1	1	0.0042	0.00149	0.0049	FALSE	FALSE	FALSE	FALSE	FALSE	FALSE	FALSE	0.211	-0.165	0.0461	0.685	-0.85	-0.639	0.307	0.0954	0.142	-0.544	A0A4X1T8G2	KIN	Kin17 DNA and RNA binding protein	5	13	7	329.305	297.027	243.033	300.745	299.087	304.338	150.88	167.015	174.244	402.301	309.934	325.444
GALNS_Q8WNQ7	GALNS	Q8WNQ7	0.120821	0.0149703	0.243788	0.000822744	0.104346	0.00592411	0.946	1	1	0.00961	0.207	0.031	FALSE	FALSE	FALSE	FALSE	FALSE	FALSE	FALSE	-0.244	0.423	0.179	0.68	-0.257	-0.502	-0.102	0.142	0.32	-0.36	Q8WNQ7	GALNS	N-acetylgalactosamine-6-sulfatase	5	10	6	302.038	298.599	378.674	418.611	368.186	346.64	163.313	228.585	250.367	272.141	296.688	240.364
GGCT_A0A4X1T868	GGCT	A0A4X1T868	0.117878	0.439341	0.386282	0.000246022	8.39094e-05	0.000919618	0.946	1	1	0.00497	0.00269	0.00963	FALSE	FALSE	FALSE	FALSE	FALSE	FALSE	FALSE	0.209	-0.0983	0.111	0.678	-0.776	-0.568	0.271	0.062	0.173	-0.506	A0A4X1T868	GGCT	gamma-glutamylcyclotransferase	7	9	9	610.921	591.651	599.635	617.465	636.304	723.346	411.992	345.862	404.428	752.087	578.586	818.392
THNSL1_F1RVJ6	THNSL1	F1RVJ6	0.121615	0.784308	0.188728	0.0116501	0.00724102	0.125745	0.946	1	1	0.0481	0.0334	0.244	FALSE	FALSE	FALSE	FALSE	FALSE	FALSE	FALSE	0.369	-0.0612	0.307	0.671	-0.732	-0.364	0.291	-0.078	0.229	-0.442	F1RVJ6	THNSL1	Threonine synthase like 1	6	22	15	275.947	283.067	253.254	266.863	331.176	476.621	177.377	200.28	210.294	403.687	252.284	478.259
DBI_P12026	DBI	P12026	0.0906692	0.198354	0.63133	0.000147426	2.63331e-05	0.000290889	0.946	1	1	0.00384	0.00142	0.00479	FALSE	FALSE	FALSE	FALSE	FALSE	FALSE	FALSE	0.207	-0.152	0.0548	0.656	-0.809	-0.601	0.292	0.0848	0.14	-0.517	P12026	DBI	Acyl-CoA-binding protein	4	6	5	9412.96	9308.55	10995.1	11059	8915.99	11196.3	6699.37	6573.86	6253.66	11014.9	11061.5	12624.1
ALOX15_P16469	ALOX15	P16469	0.0891509	0.687751	0.172566	0.0201004	0.040803	0.0017528	0.946	1	1	0.0682	0.106	0.0144	FALSE	FALSE	FALSE	FALSE	FALSE	TRUE	TRUE	-1.83	0.403	-1.43	2.69	-2.29	-4.12	0.0126	1.85	0.416	-2.28	P16469	ALOX15	Polyunsaturated fatty acid lipoxygenase ALOX15	0	8	0	115.086	143.535		39.5063	127.981
LSR_A0A8D0N8W8	LSR	A0A8D0N8W8	0.0875985	0.321678	0.414658	0.000166468	0.00073526	5.53089e-05	0.946	1	1	0.00409	0.00828	0.00195	FALSE	FALSE	FALSE	FALSE	FALSE	FALSE	FALSE	-0.2	0.11	-0.0899	0.617	-0.507	-0.707	0.0491	0.249	0.159	-0.458	A0A8D0N8W8	LSR	Lipolysis stimulated lipoprotein receptor	8	13	11	598.172	622.102	549.44	603.604	545.732	519.054	308.326	322.175	391.322	495.609	563.871	479.316
BAZ1B_I3LCE6	BAZ1B	I3LCE6	0.113148	0.332452	0.489065	0.000238609	6.22899e-05	0.000670619	0.946	1	1	0.00488	0.00217	0.00792	FALSE	FALSE	FALSE	FALSE	FALSE	FALSE	FALSE	0.192	-0.112	0.0793	0.615	-0.728	-0.536	0.258	0.0663	0.146	-0.47	I3LCE6	BAZ1B	Bromodomain adjacent to zinc finger domain 1B	13	39	28	515.191	482.869	386.799	475.836	489.485	508.66	300.555	282.495	310.924	483.143	595.757	533.639
SIRT1_A0A4X1TRZ2	SIRT1	A0A4X1TRZ2	0.136679	0.36531	0.517911	0.00107769	0.000268028	0.00310937	0.946	1	1	0.0112	0.00475	0.0204	FALSE	FALSE	FALSE	FALSE	FALSE	FALSE	FALSE	0.217	-0.127	0.0898	0.609	-0.736	-0.519	0.27	0.0531	0.143	-0.466	A0A4X1TRZ2	SIRT1	Deacetylase sirtuin-type domain-containing protein	4	11	4	382.77	431.428	320.358	392.974	422.759	403.633	255.36	284.277	199.2	404.215	462.47	482.805
EPS8_A0A287BJX5	EPS8	A0A287BJX5	0.0970826	0.437039	0.331115	0.000454142	0.00154219	0.000110887	0.946	1	1	0.00673	0.0126	0.00284	FALSE	FALSE	FALSE	FALSE	FALSE	FALSE	FALSE	-0.212	0.0936	-0.118	0.592	-0.499	-0.711	0.0484	0.26	0.142	-0.45	A0A287BJX5	EPS8	Epidermal growth factor receptor pathway substrate 8	20	33	29	864.668	874.374	982.884	747.219	942.764	833.309	568.002	480.569	551.251	870.596	737.035	750.824
EST1_Q29550	EST1	Q29550	0.0880654	0.0637434	0.849716	0.364174	0.0126002	0.278843	0.946	1	1	0.512	0.0479	0.429	FALSE	FALSE	FALSE	FALSE	TRUE	FALSE	TRUE	-2.24	2.47	0.23	-1.12	3.59	1.35	-2.07	0.163	0.393	1.52	Q29550	EST1	Liver carboxylesterase	3	4	27	18772.2	16914.1	38041.1	47676.2	66856.2	6230.45	78774.8	114628	22631.3	19817	863.103	6609.53
MAGED1_Q6ITT4	MAGED1	Q6ITT4	0.116596	0.993698	0.115086	0.014546	0.0143463	0.000879016	0.946	1	1	0.0552	0.0518	0.00943	FALSE	FALSE	FALSE	FALSE	FALSE	TRUE	TRUE	-0.445	-0.0021	-0.447	0.764	-0.766	-1.21	0.0808	0.525	0.0787	-0.685	Q6ITT4	MAGED1	Melanoma-associated antigen D1	2	9	2	391.068	411.476	296.686	258.103	183.453	349.45	123.352	93.0602	168.803	312.717	166.447	318.7
SERPINB8_A0A0B8RSA4	SERPINB8	A0A0B8RSA4	0.133605	0.0827651	0.773853	0.433885	0.020766	0.292787	0.946	1	1	0.577	0.0669	0.444	FALSE	FALSE	FALSE	FALSE	FALSE	FALSE	FALSE	-0.542	0.64	0.098	-0.271	0.911	0.369	-0.523	0.0189	0.117	0.388	A0A0B8RSA4	SERPINB8	Serpin peptidase inhibitor, clade B (Ovalbumin), member 8	16	17	18	3772.86	3724.66	6746.39	5918.67	5151.5	3907.12	5867.13	6044.03	5834.47	2614.01	5360.75	2230.22
PDP2_A0A0B8RTD8	PDP2	A0A0B8RTD8	0.128146	0.602363	0.0527731	0.489338	0.8609	0.169904	0.946	1	1	0.628	0.911	0.302	FALSE	FALSE	FALSE	FALSE	FALSE	FALSE	FALSE	0.17	0.055	0.225	0.0734	-0.0184	0.151	0.0332	-0.136	0.0882	0.0149	A0A0B8RTD8	PDP2	Pyruvate dehyrogenase phosphatase catalytic subunit 2	4	8	4	85.3598	83.1868	99.8344	101.99	114.781	124.926	91.1856	101.673	107.768	92.4997	104.233	125.251
NOL8_A0A0B8RTF4	NOL8	A0A0B8RTF4	0.118604	0.199622	0.745349	0.540909	0.0726551	0.770941	0.946	1	1	0.672	0.16	0.854	FALSE	FALSE	FALSE	FALSE	FALSE	FALSE	FALSE	0.181	-0.145	0.0354	0.0671	-0.213	-0.0317	0.135	-0.0461	-0.0108	-0.0778	A0A0B8RTF4	NOL8	Nucleolar protein 8	10	25	22	193.83	199.903	187.205	225.431	189.024	191.334	166.45	193.14	194.343	194.132	223.619	270.297
LARS2_A0A0B8RZF2	LARS2	A0A0B8RZF2	0.102894	0.0812206	0.888255	0.3915	0.321145	0.469657	0.946	1	1	0.538	0.465	0.614	FALSE	FALSE	FALSE	FALSE	FALSE	FALSE	FALSE	0.217	-0.234	-0.0174	-0.108	-0.126	0.0907	0.144	-0.0725	-0.0899	0.0182	A0A0B8RZF2	LARS2	leucine--tRNA ligase	20	29	28	484.275	508.35	388.663	420.287	449.292	499.889	474.981	473.823	513.554	571.979	467.657	604.839
YIPF3_A0A0B8RZY4	YIPF3	A0A0B8RZY4	0.105309	0.783976	0.164693	0.0801992	0.0500192	0.663929	0.946	1	1	0.175	0.122	0.777	FALSE	FALSE	FALSE	FALSE	FALSE	FALSE	FALSE	-0.24	0.038	-0.202	-0.263	0.301	0.0604	-0.145	0.0956	-0.107	0.156	A0A0B8RZY4	YIPF3	Protein YIPF3	4	7	6	494.536	480.178	486.55	544.044	375.148	362.247	484.44	506.779	529.743	356.476	421.611	454.328
COMMD6_A0A0B8S0A0	COMMD6	A0A0B8S0A0	0.092087	0.474085	0.0262292	0.6486	0.789577	0.0583628	0.946	1	1	0.762	0.863	0.144	FALSE	FALSE	FALSE	FALSE	FALSE	FALSE	FALSE	0.207	0.0827	0.29	0.0522	0.0305	0.238	0.0235	-0.184	0.106	0.054	A0A0B8S0A0	COMMD6	COMM domain-containing protein 6	4	5	5	218.098	230.166	173.037	290.575	243.556	261.126	234.866	245.913	261.645	213.287	269.889	260.788
CYP39A1_A0A0H4IV20	CYP39A1	A0A0H4IV20	0.111136	0.109753	0.993973	0.241574	0.620664	0.244314	0.946	1	1	0.382	0.737	0.392	FALSE	FALSE	FALSE	FALSE	FALSE	FALSE	FALSE	0.288	-0.289	-0.00127	-0.205	-0.0841	0.204	0.165	-0.123	-0.124	0.0811	A0A0H4IV20	CYP39A1	Cytochrome P450 39A1	1	2	1	20.5409	18.277	50.5267	40.5958	15.4985	33.0788	27.0816	42.6049	37.6998	44.2626	48.5395	41.904
MRPS25_A0A0M3KL55	MRPS25	A0A0M3KL55	0.0922263	0.27515	0.495208	0.0975339	0.515791	0.0296263	0.946	1	1	0.201	0.65	0.0901	FALSE	FALSE	FALSE	FALSE	FALSE	FALSE	FALSE	0.212	-0.131	0.0806	-0.208	0.0767	0.289	0.0667	-0.145	-0.0648	0.143	A0A0M3KL55	MRPS25	Small ribosomal subunit protein mS25	7	8	8	1089.25	1124.87	866.992	1006.2	1085.71	1186.44	1144.72	1325.01	1306.37	1258.17	1190.68	1161.87
MRPL3_A0A140UHW4	MRPL3	A0A140UHW4	0.136306	0.303857	0.603439	0.934985	0.27009	0.66042	0.946	1	1	0.96	0.411	0.774	FALSE	FALSE	FALSE	FALSE	FALSE	FALSE	FALSE	0.288	-0.193	0.0953	0.0149	-0.207	0.0804	0.172	-0.116	-0.0206	-0.0355	A0A140UHW4	MRPL3	Large ribosomal subunit protein uL3m	8	11	11	563.764	530.641	424.125	529.532	490.179	622.212	438.897	718.578	472.813	644.717	559.92	695.239
SLC4A7_A0A286ZI11	SLC4A7	A0A286ZI11	0.121678	0.597931	0.278151	0.0264348	0.0104224	0.1762	0.946	1	1	0.0817	0.0422	0.309	FALSE	FALSE	FALSE	FALSE	FALSE	FALSE	FALSE	-0.453	0.146	-0.307	-0.697	0.843	0.39	-0.36	0.0926	-0.215	0.482	A0A286ZI11	SLC4A7	Anion exchange protein	11	22	18	525.067	536.063	686.994	695.07	363.872	385.582	970.136	779.425	602.529	291.626	490.562	490.255
SPTBN4_A0A286ZJ09	SPTBN4	A0A286ZJ09	0.109373	0.0160057	0.281775	0.0712663	0.400919	0.399286	0.946	1	1	0.162	0.544	0.548	FALSE	FALSE	FALSE	FALSE	FALSE	FALSE	FALSE	-0.269	0.443	0.174	0.309	0.134	-0.135	-0.211	0.0574	0.231	-0.0773	A0A286ZJ09	SPTBN4	Spectrin beta, non-erythrocytic 4	1	1	1	173.996	119.539	120.961	142.034	195.868	151.362	119.19	134.941	96.2476	90.9123	108.909	118.496
MRPS7_A0A286ZJ25	MRPS7	A0A286ZJ25	0.134237	0.335842	0.549834	0.0983489	0.435671	0.034798	0.946	1	1	0.202	0.578	0.101	FALSE	FALSE	FALSE	FALSE	FALSE	FALSE	FALSE	0.162	-0.1	0.0614	-0.181	0.0806	0.242	0.0454	-0.116	-0.055	0.126	A0A286ZJ25	MRPS7	Small ribosomal subunit protein uS7m	8	12	10	838.049	790.059	692.819	829.151	808.269	802.644	815.554	1015.58	936.623	871.82	830.407	934.604
SAMD12_A0A286ZKL4	SAMD12	A0A286ZKL4	0.128805	0.850135	0.174495	0.609399	0.745619	0.0747661	0.946	1	1	0.729	0.829	0.172	FALSE	FALSE	FALSE	FALSE	FALSE	FALSE	FALSE	0.172	-0.0202	0.152	-0.0549	0.0347	0.207	0.0395	-0.133	0.0193	0.0742	A0A286ZKL4	SAMD12	Sterile alpha motif domain containing 12	2	4	2	39.149	50.7763	43.5032	66.7143	50.4638	49.6344	52.123	59.2215	51.2227	65.745	46.564	56.2715
EDF1_A0A287BNW6	EDF1	A0A287BNW6	0.114001	0.571518	0.278069	0.00187107	0.000758508	0.012437	0.946	1	1	0.0154	0.00843	0.0502	FALSE	FALSE	FALSE	FALSE	FALSE	FALSE	FALSE	0.219	-0.0739	0.145	0.529	-0.603	-0.384	0.224	0.00518	0.15	-0.379	A0A287BNW6	EDF1	Endothelial differentiation related factor 1	5	7	7	1296.62	1154.43	1294.98	1396.58	1314.98	1475.16	1121.66	910.565	818.261	1405.22	1347.86	1694.17
SMAD5_A0A286ZNF5	SMAD5	A0A286ZNF5	0.108848	0.627962	0.23603	0.595379	0.962189	0.100585	0.946	1	1	0.717	0.978	0.21	FALSE	FALSE	FALSE	FALSE	FALSE	FALSE	FALSE	0.237	-0.0672	0.169	-0.0737	0.00653	0.243	0.0743	-0.162	0.00714	0.0808	A0A286ZNF5	SMAD5	Mothers against decapentaplegic homolog	1	3	1	54.0558	28.9828	52.8307	58.7271	68.2093	44.9267	65.0438	45.4648	61.37	66.3347	56.9874	59.3338
NDUFS3_A0A286ZNN4	NDUFS3	A0A286ZNN4	0.128106	0.488146	0.369594	0.401227	0.141533	0.951111	0.946	1	1	0.547	0.258	0.972	FALSE	FALSE	FALSE	FALSE	FALSE	FALSE	FALSE	0.32	-0.139	0.181	0.169	-0.308	0.0121	0.192	-0.128	0.0529	-0.116	A0A286ZNN4	NDUFS3	NADH dehydrogenase [ubiquinone] iron-sulfur protein 3, mitochondrial	12	13	12	3687.25	3742.21	2184.83	3106.01	3447.32	4225.03	3129.39	3040.56	3267.04	4044.79	3591.7	4225.33
MEX3C_A0A286ZNU9	MEX3C	A0A286ZNU9	0.0844167	0.950246	0.0937827	0.82329	0.775336	0.135733	0.946	1	1	0.89	0.853	0.257	FALSE	FALSE	FALSE	FALSE	FALSE	FALSE	FALSE	0.212	-0.00708	0.205	0.0254	-0.0325	0.18	0.0629	-0.149	0.0558	0.0305	A0A286ZNU9	MEX3C	Mex-3 RNA binding family member C	2	2	2	19.7932	30.5796	28.7673	30.0673	42.5161	42.9362	28.4021	32.9183	33.2835	45.5264	37.155	30.3028
ARHGEF7_A0A286ZPM4	ARHGEF7	A0A286ZPM4	0.109233	0.536756	0.0374979	0.786699	0.380425	0.0233037	0.946	1	1	0.864	0.523	0.0764	FALSE	FALSE	FALSE	FALSE	FALSE	FALSE	FALSE	0.13	0.0473	0.177	-0.0206	0.0679	0.198	0.00372	-0.126	0.051	0.0716	A0A286ZPM4	ARHGEF7	Rho guanine nucleotide exchange factor 7	16	22	23	626.772	557.071	580.927	655.604	696.782	676.24	656.273	677.9	701.097	646.399	664.56	651.892
SCPEP1_A0A286ZPM8	SCPEP1	A0A286ZPM8	0.110841	0.828603	0.157741	0.455664	0.341692	0.46984	0.946	1	1	0.595	0.485	0.614	FALSE	FALSE	FALSE	FALSE	FALSE	FALSE	FALSE	-0.328	0.0417	-0.286	-0.145	0.187	-0.141	-0.139	0.189	-0.0975	0.0479	A0A286ZPM8	SCPEP1	Carboxypeptidase	8	11	10	1835.63	1703.68	1824.56	1806.5	1364.86	1280.93	1311.27	1608.34	1998.39	1390.66	1759.5	1192.43
HEBP1_Q5ISC6	HEBP1	Q5ISC6	0.105993	0.248082	0.594084	0.00103697	0.00749235	0.0004561	0.946	1	1	0.011	0.034	0.00618	FALSE	FALSE	FALSE	FALSE	FALSE	FALSE	FALSE	-0.206	0.142	-0.0638	0.529	-0.387	-0.593	0.00981	0.216	0.152	-0.377	Q5ISC6	HEBP1	Heme-binding protein 1	9	12	11	3348.4	3505.1	3175.59	2853.88	3235.25	3607.21	1984.39	2320.27	2311.07	3132.49	3031.93	2628.84
GNL1_A0A8D1B1H9	GNL1	A0A8D1B1H9	0.12369	0.788598	0.0789412	0.00151621	0.00234577	0.0395325	0.946	1	1	0.0136	0.0163	0.11	FALSE	FALSE	FALSE	FALSE	FALSE	FALSE	FALSE	0.205	0.0335	0.238	0.527	-0.493	-0.288	0.166	-0.0387	0.2	-0.327	A0A8D1B1H9	GNL1	Guanine nucleotide-binding protein-like 1	13	18	16	3621.95	3579.22	3541.7	3881.02	3943.28	5063.42	2924.25	2818.68	3041.76	4289.83	3590.12	4748.19
DMAC2L_A0A286ZRY7	DMAC2L	A0A286ZRY7	0.141613	0.790396	0.215301	0.888657	0.685753	0.265533	0.946	1	1	0.931	0.785	0.414	FALSE	FALSE	FALSE	FALSE	FALSE	FALSE	FALSE	0.227	-0.0388	0.188	0.0204	-0.0593	0.168	0.0813	-0.146	0.0425	0.022	A0A286ZRY7	DMAC2L	ATP synthase subunit s, mitochondrial isoform X1	4	6	5	502.652	577.309	440.212	551.498	610.932	595.334	491.066	545.472	685.059	691.147	519.83	612.844
RELB_A0A286ZS25	RELB	A0A286ZS25	0.0970445	0.581477	0.235753	0.40245	0.766833	0.0585031	0.946	1	1	0.549	0.847	0.145	FALSE	FALSE	FALSE	FALSE	FALSE	FALSE	FALSE	0.327	-0.102	0.225	-0.156	0.0544	0.381	0.0935	-0.233	-0.00813	0.148	A0A286ZS25	RELB	RELB proto-onco, NF-kB subunit	4	7	4	105.79	111.995	88.6985	155.064	89.6513	147.915	191.228	132.333	112.936	125.738	135.485	162.349
MGLL_A0A286ZUB0	MGLL	A0A286ZUB0	0.0967437	0.0337484	0.544881	0.105303	0.512691	0.275196	0.946	1	1	0.212	0.648	0.425	FALSE	FALSE	FALSE	FALSE	FALSE	FALSE	FALSE	-0.569	0.764	0.195	0.553	0.211	-0.359	-0.386	0.183	0.378	-0.175	A0A286ZUB0	MGLL	Monoglyceride lipase	3	11	3	157.947	149.941	381.102	282.409	299.97	184.771	154.592	101.703	208.483	107.426	163.58	116.634
CALD1_A0A286ZUH0	CALD1	A0A286ZUH0	0.108994	0.274141	0.56008	0.439409	0.732207	0.189504	0.946	1	1	0.582	0.819	0.326	FALSE	FALSE	FALSE	FALSE	FALSE	FALSE	FALSE	0.395	-0.26	0.135	-0.181	-0.079	0.316	0.183	-0.212	-0.0763	0.104	A0A286ZUH0	CALD1	Caldesmon 1	17	23	22	715.552	693.483	1371.04	1068.76	952.746	925.194	1328.29	978.876	1043.65	1154.1	1185.92	1222.54
RANBP17_A0A4X1U598	RANBP17	A0A4X1U598	0.125502	0.921518	0.147282	0.000152478	0.000133231	0.00149531	0.946	1	1	0.00389	0.0033	0.013	FALSE	FALSE	FALSE	FALSE	FALSE	FALSE	FALSE	0.147	-0.00887	0.138	0.518	-0.527	-0.38	0.171	0.0239	0.162	-0.357	A0A4X1U598	RANBP17	RAN binding protein 17	5	13	7	102.323	86.0232	88.7659	103.837	100.755	118.323	49.9637	54.8321	61.8393	117.784	103.895	101.483
AMDHD2_A0A286ZZ76	AMDHD2	A0A286ZZ76	0.134074	0.41252	0.455937	0.0525217	0.20844	0.013961	0.946	1	1	0.131	0.341	0.0543	FALSE	FALSE	FALSE	FALSE	FALSE	FALSE	FALSE	-0.223	0.117	-0.106	0.301	-0.184	-0.407	-0.039	0.184	0.078	-0.223	A0A286ZZ76	AMDHD2	N-acetylglucosamine-6-phosphate deacetylase	7	12	12	454.669	492.759	623.53	479.208	469.849	500.498	301.869	418.285	420.444	419.37	433.29	476.389
FABP5_A0A286ZZ87	FABP5	A0A286ZZ87	0.0885543	0.862947	0.118125	0.109482	0.0819319	0.963342	0.946	1	1	0.217	0.175	0.979	FALSE	FALSE	FALSE	FALSE	FALSE	FALSE	FALSE	-2.18	0.205	-1.98	-2.03	2.24	0.0545	-1.16	1.03	-0.951	1.08	A0A286ZZ87	FABP5	Fatty acid-binding protein 5	8	8	8	21662.3	22672.6	31362.4	24195.5	7730.94	1330.63	19781.3	28300.4	31049	4726.2	29472.7	1170.84
ZC3HAV1_A0A286ZZJ3	ZC3HAV1	A0A286ZZJ3	0.123974	0.873133	0.160521	0.949505	0.923181	0.145028	0.946	1	1	0.968	0.951	0.269	FALSE	FALSE	FALSE	FALSE	FALSE	FALSE	FALSE	-0.286	0.0279	-0.258	0.0111	0.0168	-0.269	-0.0827	0.203	-0.0548	-0.0659	A0A286ZZJ3	ZC3HAV1	Zinc finger CCCH-type antiviral protein 1 isoform 1	21	30	24	1027.34	984.24	1084.87	1089.75	805.829	725.501	731.212	843.085	978.879	683.444	984.375	899.001
ATF7_A0A287A0S2	ATF7	A0A287A0S2	0.0830439	0.306855	0.415632	0.6163	0.142085	0.746664	0.946	1	1	0.735	0.259	0.836	FALSE	FALSE	FALSE	FALSE	FALSE	FALSE	FALSE	-0.234	0.131	-0.103	-0.0627	0.193	-0.0403	-0.139	0.0942	-0.00878	0.0539	A0A287A0S2	ATF7	Cyclic AMP-dependent transcription factor ATF-7	5	7	5	126.237	131.7	130.108	134.023	117.208	105.205	135.858	114.39	111.537	101.43	130.072	81.5286
MRPL2_A0A287A143	MRPL2	A0A287A143	0.13323	0.299005	0.601553	0.159504	0.680082	0.0665386	0.946	1	1	0.284	0.781	0.159	FALSE	FALSE	FALSE	FALSE	FALSE	FALSE	FALSE	0.219	-0.147	0.0723	-0.204	0.0569	0.276	0.0773	-0.142	-0.0696	0.134	A0A287A143	MRPL2	Mitochondrial ribosomal protein L2	5	7	7	458.59	495.988	370.182	457.081	437.237	510.732	539.248	627.584	459.427	560.249	481.624	531.931
CDK20_A0A287A180	CDK20	A0A287A180	0.141061	0.577334	0.330627	0.0858877	0.032514	0.397919	0.946	1	1	0.183	0.0909	0.547	FALSE	FALSE	FALSE	FALSE	FALSE	FALSE	FALSE	0.219	-0.0789	0.14	0.261	-0.34	-0.121	0.159	-0.0595	0.0806	-0.18	A0A287A180	CDK20	Cyclin-dependent kinase 20	0	3	0	41.5923	37.5714	49.642	41.3773	55.8209	62.9124			37.1075	62.8221		72.456
MRTO4_A0A287A384	MRTO4	A0A287A384	0.136235	0.0705747	0.695092	0.693772	0.136635	0.998557	0.946	1	1	0.797	0.251	0.999	FALSE	FALSE	FALSE	FALSE	FALSE	FALSE	FALSE	0.139	-0.173	-0.0346	-0.0347	-0.139	0.000159	0.113	-0.0261	-0.0607	-0.026	A0A287A384	MRTO4	Ribosome assembly factor mrt4	10	12	11	1212.26	1269.07	1122.51	1183.14	1201.26	1153.74	1255.43	1243.5	1102.86	1360.61	1372.72	1289.65
POLI_A0A287A3Z7	POLI	A0A287A3Z7	0.10773	0.053229	0.679891	0.393953	0.222428	0.651234	0.946	1	1	0.54	0.357	0.767	FALSE	FALSE	FALSE	FALSE	FALSE	FALSE	FALSE	0.292	-0.362	-0.0701	-0.147	-0.215	0.0769	0.217	-0.0746	-0.145	0.00229	A0A287A3Z7	POLI	DNA polymerase iota	0	4	0	49.6798	58.6132	47.7861	36.1516	54.295	55.2626	70.0971	62.5362		72.3587	64.0902	87.5598
RPP25L_A0A8D0ZZA3	RPP25L	A0A8D0ZZA3	0.116866	0.410619	0.411007	0.00589173	0.0253395	0.00146941	0.946	1	1	0.0311	0.0765	0.0129	FALSE	FALSE	FALSE	FALSE	FALSE	FALSE	FALSE	-0.247	0.124	-0.123	0.501	-0.378	-0.625	0.00187	0.249	0.125	-0.376	A0A8D0ZZA3	RPP25L	Ribonuclease P/MRP subunit p25 like	2	3	2	264.405	224.05	218.791	216.406	189.399	238.166	114.158	135.911	146.156	172.968	159.229	254.821
COMTD1_A0A287A5M5	COMTD1	A0A287A5M5	0.096555	0.191962	0.672875	0.477015	0.523715	0.267758	0.946	1	1	0.616	0.657	0.417	FALSE	FALSE	FALSE	FALSE	FALSE	FALSE	FALSE	0.281	-0.214	0.0666	-0.113	-0.101	0.18	0.149	-0.132	-0.0652	0.0479	A0A287A5M5	COMTD1	Catechol O-methyltransferase domain-containing protein 1	7	9	8	262.982	240.609	386.241	321.305	308.712	299.383	344.605	370.328	287.012	389.102	333.177	381.867
PUS1_A0A8D0NHD1	PUS1	A0A8D0NHD1	0.138724	0.537925	0.354289	0.00229688	0.000850477	0.0114807	0.946	1	1	0.0176	0.00888	0.0477	FALSE	FALSE	FALSE	FALSE	FALSE	FALSE	FALSE	0.197	-0.078	0.119	0.497	-0.575	-0.378	0.212	0.0156	0.134	-0.362	A0A8D0NHD1	PUS1	Pseudouridine synthase 1	10	18	14	787.311	810.999	734.617	752.193	816.713	1014.34	607.383	545.321	601.235	872.776	813.653	1050.97
TBC1D20_A0A287A634	TBC1D20	A0A287A634	0.0857277	0.543469	0.0296401	0.0147758	0.00511244	0.000273492	0.946	1	1	0.0558	0.027	0.00464	FALSE	FALSE	FALSE	FALSE	FALSE	FALSE	FALSE	-0.273	-0.0901	-0.363	0.421	-0.512	-0.785	0.0821	0.355	-0.00797	-0.429	A0A287A634	TBC1D20	TBC1 domain family member 20	4	8	5	385.787	396.857	337.4	252.542	252.449	348.812	208.381	201.052	169.697	327.151	251.353	337.082
RABGGTA_A5A779	RABGGTA	A5A779	0.0926478	0.310322	0.447381	0.00161777	0.00930966	0.000487847	0.946	1	1	0.0141	0.0391	0.00646	FALSE	FALSE	FALSE	FALSE	FALSE	FALSE	FALSE	-0.215	0.124	-0.0914	0.495	-0.372	-0.587	0.00825	0.223	0.132	-0.363	A5A779	RABGGTA	Geranylgeranyl transferase type-2 subunit alpha	13	21	20	672.179	687.677	783.614	637.768	690.019	688.242	443.526	392.993	540.781	569.845	594.5	682.956
ECHS1_A0A287AA21	ECHS1	A0A287AA21	0.108508	0.487051	0.322398	0.114334	0.336942	0.0197977	0.946	1	1	0.224	0.48	0.0683	FALSE	FALSE	FALSE	FALSE	FALSE	FALSE	FALSE	0.26	-0.107	0.154	-0.255	0.149	0.409	0.0545	-0.206	-0.0521	0.203	A0A287AA21	ECHS1	Enoyl-CoA hydratase, mitochondrial	13	16	15	9147.56	9393.83	8579.36	8977.85	9869.76	11723.8	11673.2	11282.3	13247.7	13559.7	9337.81	10383.5
ZNF207_A0A287AA44	ZNF207	A0A287AA44	0.107145	0.313826	0.494026	0.071249	0.0117036	0.220011	0.946	1	1	0.162	0.0456	0.364	FALSE	FALSE	FALSE	FALSE	FALSE	FALSE	FALSE	0.161	-0.0964	0.0645	0.184	-0.28	-0.119	0.134	-0.0266	0.0379	-0.146	A0A287AA44	ZNF207	Zinc finger protein 207	8	10	10	3089.35	2918.63	2749.19	2961.17	3118.06	3145.98	2493.9	2769.54	2798.58	3506.07	3383.57	3037.59
PDPR_A0A287AAG7	PDPR	A0A287AAG7	0.0894166	0.871327	0.0678772	0.261636	0.204981	0.00894881	0.946	1	1	0.406	0.337	0.0408	FALSE	FALSE	FALSE	FALSE	FALSE	FALSE	FALSE	0.305	0.027	0.332	-0.193	0.22	0.525	0.0146	-0.291	0.0415	0.235	A0A287AAG7	PDPR	Pyruvate dehydrogenase phosphatase regulatory subunit	6	13	12	242.784	276.267	241.996	272.154	363.075	375.95	355.676	467.2	333.726	373.311	268.282	348.476
ISG15_A0A287AB58	ISG15	A0A287AB58	0.123749	0.0620944	0.683674	0.101414	0.773085	0.196296	0.946	1	1	0.206	0.851	0.335	FALSE	FALSE	FALSE	FALSE	FALSE	FALSE	FALSE	-0.599	0.748	0.149	0.643	0.106	-0.493	-0.363	0.236	0.385	-0.258	A0A287AB58	ISG15	ISG15 ubiquitin like modifier	3	5	3	632.542	533.072	373.336	363.086	558.469	886.126	248.162	436.705	357.018	245.525	523.566	243.924
DHRS13_A0A8D1IQZ3	DHRS13	A0A8D1IQZ3	0.100858	0.0765505	0.87025	0.00245886	0.0682708	0.00322432	0.946	1	1	0.0183	0.153	0.0208	FALSE	FALSE	FALSE	FALSE	FALSE	FALSE	FALSE	-0.215	0.235	0.02	0.479	-0.243	-0.459	-0.0518	0.163	0.183	-0.295	A0A8D1IQZ3	DHRS13	Dehydrogenase/reductase 13	3	8	4	111.735	105.607	94.5996	98.4472	122.398	101.832	52.0169	52.7476	70.8125	67.9735	105.613	77.6248
ERGIC3_A0A287ACP4	ERGIC3	A0A287ACP4	0.118744	0.574201	0.28652	0.0585976	0.0217712	0.33674	0.946	1	1	0.141	0.0692	0.487	FALSE	FALSE	FALSE	FALSE	FALSE	FALSE	FALSE	-0.226	0.0769	-0.149	-0.283	0.36	0.134	-0.166	0.0604	-0.0887	0.194	A0A287ACP4	ERGIC3	Endoplasmic reticulum-Golgi intermediate compartment protein	5	10	7	1021.28	982.825	770.656	840.672	960.598	707.049	1018.5	989.292	1022.88	841.703	782.775	738.603
RC3H1_A0A287AD26	RC3H1	A0A287AD26	0.132077	0.601507	0.296758	0.637709	0.958266	0.143775	0.946	1	1	0.753	0.976	0.268	FALSE	FALSE	FALSE	FALSE	FALSE	FALSE	FALSE	-0.232	0.0761	-0.155	0.0686	0.00758	-0.224	-0.0788	0.153	-0.00269	-0.0713	A0A287AD26	RC3H1	RING-type E3 ubiquitin transferase	5	14	9	149.303	163.378	203.264	154.784	123.889	174.934	111.861	149.642	146.736	114.988	147.553	157.928
GOSR2_A0A287AD28	GOSR2	A0A287AD28	0.118657	0.551079	0.301174	0.198587	0.0742058	0.780154	0.946	1	1	0.333	0.163	0.861	FALSE	FALSE	FALSE	FALSE	FALSE	FALSE	FALSE	-0.2	0.0722	-0.128	-0.161	0.233	0.0336	-0.126	0.0735	-0.0542	0.107	A0A287AD28	GOSR2	Golgi SNAP receptor complex member 2	3	3	3	143.633	173.198	147.985	163.193	121.467	134.073	152.527	151.188	161.782	102.075	139.01	149.687
NDUFA9_A0A287AE88	NDUFA9	A0A287AE88	0.131655	0.582501	0.308043	0.314205	0.134684	0.988849	0.946	1	1	0.463	0.249	0.995	FALSE	FALSE	FALSE	FALSE	FALSE	FALSE	FALSE	0.337	-0.117	0.221	0.218	-0.335	0.00294	0.197	-0.14	0.0804	-0.137	A0A287AE88	NDUFA9	NADH dehydrogenase [ubiquinone] 1 alpha subcomplex subunit 9, mitochondrial	11	18	14	1786.49	1811.67	999.749	1469.31	1784.69	2031.14	1422.63	1457.18	1574.5	2000.81	1765.27	1957.4
PPIC_A0A287AEA2	PPIC	A0A287AEA2	0.100887	0.130129	0.877597	0.494264	0.0400961	0.593434	0.946	1	1	0.632	0.105	0.721	FALSE	FALSE	FALSE	FALSE	FALSE	FALSE	FALSE	-0.473	0.431	-0.0413	-0.186	0.617	0.144	-0.38	0.0925	0.0511	0.237	A0A287AEA2	PPIC	Peptidyl-prolyl cis-trans isomerase	5	5	5	1638.5	1735.89	1218.08	1553.77	1627.86	1282.89	1112.8	2394.69	1764.09	1195.52	1255.06	859.51
VAMP7_A0A287AF51	VAMP7	A0A287AF51	0.128697	0.0316665	0.420171	0.310397	0.00515959	0.0853808	0.946	1	1	0.459	0.0271	0.188	FALSE	FALSE	FALSE	FALSE	FALSE	FALSE	FALSE	-0.173	0.26	0.0876	-0.111	0.372	0.199	-0.201	-0.0285	0.0591	0.17	A0A287AF51	VAMP7	Vesicle associated membrane protein 7	5	6	5	460.072	509.356	545.096	497.623	600.058	534.804	567.404	534.684	649.672	419.223	456.658	463.02
REPIN1_A0A8D1DKS7	REPIN1	A0A8D1DKS7	0.104896	0.453737	0.33906	0.00529727	0.00150336	0.0291338	0.946	1	1	0.0294	0.0124	0.0892	FALSE	FALSE	FALSE	FALSE	FALSE	FALSE	FALSE	0.238	-0.104	0.134	0.475	-0.579	-0.34	0.23	-0.00808	0.126	-0.348	A0A8D1DKS7	REPIN1	Replication initiator 1	1	8	1	30.7019	26.4138	35.9499	40.4558	27.8028	51.222	5.23012	13.9114	11.0973	47.8119	31.768	56.8503
GTF2H3_A0A287AH26	GTF2H3	A0A287AH26	0.123417	0.050733	0.602519	0.0988172	0.697416	0.228647	0.946	1	1	0.202	0.794	0.374	FALSE	FALSE	FALSE	FALSE	FALSE	FALSE	FALSE	0.241	-0.318	-0.077	-0.261	-0.0573	0.184	0.154	-0.0869	-0.164	0.0967	A0A287AH26	GTF2H3	General transcription factor IIH subunit 3	5	6	5	107.572	123.3	88.3003	92.8616	83.2949	123.677	108.588	104.164	158.441	137.178	122.937	143.403
DYRK1A_A0A287AIV4	DYRK1A	A0A287AIV4	0.122287	0.775848	0.0758268	0.642544	0.458495	0.0337715	0.946	1	1	0.757	0.6	0.0985	FALSE	FALSE	FALSE	FALSE	FALSE	FALSE	FALSE	0.241	0.0418	0.283	-0.0684	0.11	0.352	0.0223	-0.219	0.0642	0.133	A0A287AIV4	DYRK1A	Dual specificity tyrosine-phosphorylation-regulated kinase 1A	5	6	8	122.58	90.5018	142.418	145.447	171.082	147.561	149.852	187.366	140.865	162.461	155.701	127.165
CLK2_A0A287AIW2	CLK2	A0A287AIW2	0.0844749	0.0558182	0.809052	0.143996	0.575814	0.210762	0.946	1	1	0.264	0.699	0.352	FALSE	FALSE	FALSE	FALSE	FALSE	FALSE	FALSE	0.406	-0.459	-0.0526	-0.336	-0.123	0.284	0.247	-0.159	-0.212	0.124	A0A287AIW2	CLK2	dual-specificity kinase	1	1	1	24.7985	13.9	44.2025	40.7262	20.6499	14.4208	59.2256	12.8614	49.2745	44.7551	49.3784	57.7091
GRK6_A0A287AM21	GRK6	A0A287AM21	0.0901316	0.131991	0.818318	0.0826327	0.005126	0.121342	0.946	1	1	0.178	0.027	0.238	FALSE	FALSE	FALSE	FALSE	FALSE	FALSE	FALSE	-0.271	0.237	-0.0341	-0.279	0.516	0.245	-0.256	0.0151	-0.019	0.26	A0A287AM21	GRK6	G protein-coupled receptor kinase	5	9	8	91.6279	107	121.956	114.78	108.824	89.3446	150.009	98.4428	147.841	74.0502	101.308	66.8373
BCL2_A0A287APJ6	BCL2	A0A287APJ6	0.129622	0.678696	0.24856	0.0432984	0.020875	0.301964	0.946	1	1	0.115	0.0671	0.453	FALSE	FALSE	FALSE	FALSE	FALSE	FALSE	FALSE	0.569	-0.147	0.422	0.796	-0.943	-0.375	0.415	-0.154	0.268	-0.529	A0A287APJ6	BCL2	Apoptosis regulator Bcl-2	0	1	0	87.1426	77.0675		58.6572	75.8238	131.397				157.954	73.5166	77.6144
TYK2_A0A4X1V4Y7	TYK2	A0A4X1V4Y7	0.128683	0.423916	0.429807	0.0102837	0.04274	0.00262766	0.946	1	1	0.0441	0.11	0.0184	FALSE	FALSE	FALSE	FALSE	FALSE	FALSE	FALSE	-0.242	0.122	-0.12	0.46	-0.339	-0.58	-0.00616	0.235	0.115	-0.345	A0A4X1V4Y7	TYK2	Tyrosine-protein kinase	3	13	3	189.082	168.443	138.583	133.019	135.323	182.632	96.9903	78.3999	95.1035	160.495	107.259	133.895
NT5C3B_A0A8D0XXI1	NT5C3B	A0A8D0XXI1	0.110632	0.0451436	0.601959	0.000130153	0.00391187	0.000271212	0.946	1	1	0.00367	0.0222	0.00461	FALSE	FALSE	FALSE	FALSE	FALSE	FALSE	FALSE	-0.134	0.175	0.0411	0.46	-0.285	-0.419	-0.00585	0.128	0.169	-0.291	A0A8D0XXI1	NT5C3B	5'-nucleotidase	2	6	2	144.922	133.777	146.081	153.242	146.163	146.119	96.297	88.5702	84.4419	116.065	125.755	135.027
CGGBP1_A0A287ARL7	CGGBP1	A0A287ARL7	0.100378	0.508543	0.286898	0.0149043	0.00469368	0.10011	0.946	1	1	0.056	0.0254	0.209	FALSE	FALSE	FALSE	FALSE	FALSE	FALSE	FALSE	0.293	-0.111	0.182	0.475	-0.586	-0.293	0.247	-0.0454	0.136	-0.338	A0A287ARL7	CGGBP1	CGG triplet repeat-binding protein 1	5	11	7	488.222	512.099	425.733	445.018	566.568	653.103	412.741	352.578	361.226	716.367	485.672	611.628
RXRB_A0A8D0QH20	RXRB	A0A8D0QH20	0.121072	0.740563	0.205522	0.00488705	0.00279869	0.0487273	0.946	1	1	0.028	0.0179	0.128	FALSE	FALSE	FALSE	FALSE	FALSE	FALSE	FALSE	0.214	-0.0429	0.171	0.454	-0.497	-0.283	0.188	-0.0254	0.145	-0.308	A0A8D0QH20	RXRB	Retinoic acid receptor RXR-beta	4	7	6	184.08	200.504	141.921	207.572	190.699	213.684	146.171	131.711	114.965	230.224	180.565	225.746
MRPS34_A0A287AVS9	MRPS34	A0A287AVS9	0.112486	0.312586	0.513826	0.886862	0.380458	0.429796	0.946	1	1	0.929	0.523	0.578	FALSE	FALSE	FALSE	FALSE	FALSE	FALSE	FALSE	0.233	-0.143	0.0907	-0.0196	-0.123	0.11	0.125	-0.109	-0.0178	0.00172	A0A287AVS9	MRPS34	Mitochondrial ribosomal protein S34	9	12	11	947.853	885.366	783.497	999.483	846.268	970.238	902.872	1075.47	856.341	942.885	946.068	1266.89
PSME3_P61291	PSME3	P61291	0.10179	0.368071	0.41029	0.000167999	4.98075e-05	0.000565541	0.946	1	1	0.00409	0.00193	0.00712	FALSE	FALSE	FALSE	FALSE	FALSE	FALSE	FALSE	0.14	-0.0733	0.0668	0.453	-0.527	-0.387	0.185	0.0449	0.112	-0.342	P61291	PSME3	Proteasome activator complex subunit 3	12	14	13	4072.2	4018.75	4013.25	4434.22	4246.36	4103.43	3098.67	2908.16	3238.18	4257.74	4753.04	4509.86
TRAM1_A0A287AY88	TRAM1	A0A287AY88	0.0787229	0.685333	0.154362	0.62207	0.928998	0.0676117	0.946	1	1	0.74	0.955	0.16	FALSE	FALSE	FALSE	FALSE	FALSE	FALSE	FALSE	-0.252	0.0536	-0.198	0.0653	-0.0117	-0.263	-0.0734	0.178	-0.0198	-0.0851	A0A287AY88	TRAM1	Translocating chain-associated membrane protein 1	4	7	6	512.25	469.046	440.068	361.763	462.037	411.016	375.917	397.068	375.365	379.164	332.681	481.811
TSTD3_A0A287B020	TSTD3	A0A287B020	0.134946	0.73871	0.228257	0.0695604	0.122023	0.00782978	0.946	1	1	0.159	0.232	0.0372	FALSE	FALSE	FALSE	FALSE	FALSE	FALSE	FALSE	0.167	-0.0353	0.132	-0.209	0.174	0.341	0.00719	-0.16	-0.0281	0.181	A0A287B020	TSTD3	Sulfurtransferase	3	4	3	260.719	228.177	212.103	286.241	264.624	237.299	277.668	303.715	332.298	243.141	270.83	297.436
HIF1AN_A0A287B4M9	HIF1AN	A0A287B4M9	0.0937119	0.127835	0.851588	0.0560709	0.00338455	0.0773218	0.946	1	1	0.137	0.0202	0.175	FALSE	FALSE	FALSE	FALSE	FALSE	FALSE	FALSE	0.229	-0.205	0.0237	0.267	-0.472	-0.243	0.226	-0.00233	0.0214	-0.245	A0A287B4M9	HIF1AN	Hypoxia inducible factor 1 subunit alpha inhibitor	5	9	6	173.604	144.336	167.617	171.719	141.666	189.041	147.979	105.951	123.163	172.055	221.3	205.319
ITPK1_A0A287B4R5	ITPK1	A0A287B4R5	0.0943556	0.87291	0.123085	0.0152491	0.0201941	0.000976995	0.946	1	1	0.0569	0.0657	0.01	FALSE	FALSE	FALSE	FALSE	FALSE	FALSE	FALSE	0.248	-0.022	0.226	-0.392	0.37	0.618	-0.025	-0.273	-0.047	0.345	A0A287B4R5	ITPK1	Inositol-tetrakisphosphate 1-kinase	5	10	7	282.866	331.114	317.791	422.178	366.409	336.529	492.643	503.35	497.231	361.754	474.163	319.082
KCNE5_A0A287B4W1	KCNE5	A0A287B4W1	0.112324	0.840857	0.155807	0.182328	0.247866	0.0141278	0.946	1	1	0.313	0.387	0.0548	FALSE	FALSE	FALSE	FALSE	FALSE	FALSE	FALSE	-1.4	0.166	-1.24	1.16	-0.99	-2.39	-0.145	1.26	0.021	-1.13	A0A287B4W1	KCNE5	Potassium voltage-gated channel subfamily E regulatory subunit 5	0	1	0	458.483	239.712	204.984	406.328							338.183
TNIK_A0A8D0YJM2	TNIK	A0A8D0YJM2	0.121493	0.747162	0.203419	0.0102578	0.0180523	0.00112236	0.946	1	1	0.044	0.0608	0.0108	FALSE	FALSE	FALSE	FALSE	FALSE	FALSE	FALSE	-0.232	0.0455	-0.187	0.433	-0.388	-0.62	0.0275	0.26	0.073	-0.36	A0A8D0YJM2	TNIK	non-specific serine/threonine protein kinase	1	10	1	103.856	111.309	91.3205	106.031	92.2887	60.2602	46.6286	31.3748	59.874	78.1032	79.8298	81.5915
PNO1_A0A287B6J3	PNO1	A0A287B6J3	0.112346	0.343471	0.472433	0.199468	0.0394416	0.544433	0.946	1	1	0.334	0.104	0.679	FALSE	FALSE	FALSE	FALSE	FALSE	FALSE	FALSE	0.322	-0.184	0.138	0.254	-0.438	-0.116	0.236	-0.0859	0.052	-0.202	A0A287B6J3	PNO1	RNA-binding protein PNO1	5	11	9	489.956	547.482	538.953	626.318	661.067	487.302	409.476	427.004	618.77	575.058	859.701	618.883
RAB11FIP1_A0A4X1VV82	RAB11FIP1	A0A4X1VV82	0.112323	0.342049	0.47414	0.0094867	0.0520557	0.00276454	0.946	1	1	0.042	0.126	0.019	FALSE	FALSE	FALSE	FALSE	FALSE	FALSE	FALSE	-0.235	0.135	-0.1	0.432	-0.297	-0.532	-0.018	0.217	0.117	-0.315	A0A4X1VV82	RAB11FIP1	RAB11 family interacting protein 1	19	32	24	880.42	839.189	952.714	788.161	775.01	946.375	568.673	740.465	505.84	792.773	728.51	750.717
TRIM3_A0A287B897	TRIM3	A0A287B897	0.0865268	0.286801	0.455734	0.331923	0.0576274	0.812343	0.946	1	1	0.48	0.136	0.882	FALSE	FALSE	FALSE	FALSE	FALSE	FALSE	FALSE	0.424	-0.251	0.173	0.227	-0.478	-0.0544	0.288	-0.136	0.0374	-0.19	A0A287B897	TRIM3	RING-type E3 ubiquitin transferase	1	1	1	51.3282	32.5957	43.6945	45.2128	41.9353	80.7738	14.3819	42.1738	51.0916	67.521	49.1129	110.418
KDM5A_A0A287B933	KDM5A	A0A287B933	0.0919152	0.250062	0.534518	0.445488	0.67846	0.181172	0.946	1	1	0.587	0.78	0.315	FALSE	FALSE	FALSE	FALSE	FALSE	FALSE	FALSE	0.252	-0.165	0.087	-0.107	-0.0578	0.194	0.119	-0.133	-0.0464	0.061	A0A287B933	KDM5A	[histone H3]-trimethyl-L-lysine(4) demethylase	4	5	4	31.3994	28.4365	47.5585	43.4614	39.2838	41.1506	58.4793	38.836	33.3126	60.5942	40.3137	53.4504
SLC19A3_A0A287B9Z7	SLC19A3	A0A287B9Z7	0.130736	0.269116	0.643986	0.154496	0.718731	0.0714045	0.946	1	1	0.277	0.81	0.166	FALSE	FALSE	FALSE	FALSE	FALSE	FALSE	FALSE	-0.352	0.25	-0.102	0.329	-0.0791	-0.431	-0.131	0.221	0.119	-0.21	A0A287B9Z7	SLC19A3	Solute carrier family 19 member 3	0	3	0	82.1476	79.4349	26.1358	62.683	39.8955	56.6887	24.8274	21.092		27.8451	27.8664	54.3584
SIGMAR1_A0A287BCF9	SIGMAR1	A0A287BCF9	0.084576	0.892145	0.106196	0.700198	0.604083	0.197813	0.946	1	1	0.801	0.723	0.337	FALSE	FALSE	FALSE	FALSE	FALSE	FALSE	FALSE	-0.346	0.0252	-0.321	-0.0717	0.0968	-0.25	-0.117	0.229	-0.0919	-0.0203	A0A287BCF9	SIGMAR1	Sigma non-opioid intracellular receptor 1	3	4	3	246.094	305.775	201.413	180.387	187.919	205.286	209.495	179.177	203.594	216.337	127.241	231.156
PITRM1_A0A287BCS4	PITRM1	A0A287BCS4	0.125516	0.865989	0.0948507	0.449073	0.552484	0.315206	0.946	1	1	0.589	0.681	0.466	FALSE	FALSE	FALSE	FALSE	FALSE	FALSE	FALSE	0.408	0.0422	0.45	0.192	-0.15	0.258	0.129	-0.279	0.171	-0.021	A0A287BCS4	PITRM1	Pitrilysin metalloproteinase 1	32	43	40	701.491	719.86	1413.51	1180.97	1243.96	1331.9	937.093	1015.67	1317.17	1315.06	1331.41	1029.32
LGSN_A0A287BDY8	LGSN	A0A287BDY8	0.0883851	0.446043	0.299202	0.605013	0.800668	0.134434	0.946	1	1	0.725	0.87	0.255	FALSE	FALSE	FALSE	FALSE	FALSE	FALSE	FALSE	0.243	-0.102	0.141	-0.0687	-0.0333	0.209	0.0945	-0.148	-0.00746	0.0612	A0A287BDY8	LGSN	Lengsin	2	2	2	397.81	378.798	451.394	414.27	446.166	522.111	435.451	449.718	550.351	551.499	426.798	520.463
VPS33B_A0A287BEJ4	VPS33B	A0A287BEJ4	0.10137	0.35214	0.426647	0.667502	0.605416	0.232478	0.946	1	1	0.777	0.724	0.378	FALSE	FALSE	FALSE	FALSE	FALSE	FALSE	FALSE	0.166	-0.0897	0.0762	-0.0407	-0.049	0.117	0.0762	-0.0898	-0.0136	0.0271	A0A287BEJ4	VPS33B	Vacuolar protein sorting-associated protein 33B	14	21	19	347.15	338.553	309.608	345.854	370.392	349.186	337.687	333.591	412.408	400.101	377.228	366.825
MRPL39_A0A287BI43	MRPL39	A0A287BI43	0.115136	0.183064	0.773848	0.0746535	0.588041	0.0454257	0.946	1	1	0.167	0.71	0.122	FALSE	FALSE	FALSE	FALSE	FALSE	FALSE	FALSE	0.347	-0.288	0.0594	-0.4	0.113	0.46	0.131	-0.217	-0.157	0.243	A0A287BI43	MRPL39	Mitochondrial ribosomal protein L39	12	19	17	1205.9	1151.92	665.154	944.034	1024.02	1119.01	1371.4	1393.53	1312.71	1520.22	1174.14	1141.24
MRPL37_A0A287BIV6	MRPL37	A0A287BIV6	0.140314	0.252324	0.706861	0.619193	0.498608	0.38938	0.946	1	1	0.737	0.635	0.539	FALSE	FALSE	FALSE	FALSE	FALSE	FALSE	FALSE	0.217	-0.165	0.0525	-0.0696	-0.0952	0.122	0.119	-0.098	-0.0455	0.0241	A0A287BIV6	MRPL37	Large ribosomal subunit protein mL37	14	20	18	856.916	877.332	623.446	821.247	718.792	913.629	857.39	905.056	785.297	938.045	854.213	975.767
COX7B_A0A287BJ57	COX7B	A0A287BJ57	0.125861	0.220687	0.723466	0.736154	0.359708	0.493677	0.946	1	1	0.826	0.503	0.635	FALSE	FALSE	FALSE	FALSE	FALSE	FALSE	FALSE	0.22	-0.172	0.0479	-0.0456	-0.126	0.0936	0.13	-0.0904	-0.0425	0.00319	A0A287BJ57	COX7B	Cytochrome c oxidase subunit 7B, mitochondrial	2	2	2	611.928	495.95	409.361	515.466	556.412	496.561	489.779	544.802	567.339	656.719	552.706	582.376
NBEA_A0A287BJF5	NBEA	A0A287BJF5	0.102068	0.574991	0.250228	0.802948	0.422764	0.35756	0.946	1	1	0.876	0.566	0.508	FALSE	FALSE	FALSE	FALSE	FALSE	FALSE	FALSE	0.276	-0.0887	0.187	0.0392	-0.128	0.148	0.123	-0.153	0.0343	-0.00488	A0A287BJF5	NBEA	Neurobeachin	0	8	0	17.7096	18.0576	15.3785	17.7543	19.615	45.8839			27.3596	34.4934	21.859	35.1548
CLIP4_A0A287BJT5	CLIP4	A0A287BJT5	0.109923	0.280349	0.553366	0.0695796	0.393756	0.0245456	0.946	1	1	0.159	0.537	0.079	FALSE	FALSE	FALSE	FALSE	FALSE	FALSE	FALSE	0.356	-0.231	0.124	-0.412	0.181	0.536	0.102	-0.254	-0.13	0.282	A0A287BJT5	CLIP4	CAP-Gly domain containing linker protein family member 4	0	4	0			66.6001	91.8025		75.5406	83.3293	83.7924	110.856	86.5737	89.8287	63.8092
G3BP2_A0A4X1T382	G3BP2	A0A4X1T382	0.131311	0.952643	0.144586	0.00479538	0.00433639	0.0702361	0.946	1	1	0.0277	0.024	0.164	FALSE	FALSE	FALSE	FALSE	FALSE	FALSE	FALSE	0.186	-0.00691	0.18	0.41	-0.416	-0.23	0.152	-0.034	0.146	-0.264	A0A4X1T382	G3BP2	G3BP stress granule assembly factor 2	15	19	20	2213.75	2059.56	2228.2	2587.93	2520.22	2331.26	1808.37	1780.45	1934.97	2328.8	2978.41	2249.59
CLN5_A0A287BKL1	CLN5	A0A287BKL1	0.117258	0.722726	0.206943	0.0348101	0.018632	0.300409	0.946	1	1	0.0984	0.0621	0.451	FALSE	FALSE	FALSE	FALSE	FALSE	FALSE	FALSE	0.181	-0.0386	0.143	0.258	-0.297	-0.116	0.129	-0.0522	0.0906	-0.168	A0A287BKL1	CLN5	CLN5 intracellular trafficking protein	7	10	9	665.871	607.717	683.846	745.837	635.432	820.476	528.976	626.56	634.765	718.514	752.114	790.943
KAT6A_A0A287BKT2	KAT6A	A0A287BKT2	0.0781482	0.342665	0.356557	0.349358	0.988814	0.0800322	0.946	1	1	0.498	0.994	0.18	FALSE	FALSE	FALSE	FALSE	FALSE	FALSE	FALSE	0.208	-0.106	0.103	-0.104	-0.00153	0.207	0.0789	-0.129	-0.0268	0.0774	A0A287BKT2	KAT6A	Histone acetyltransferase	2	6	2	44.4768	27.9021	33.4607	47.882	32.8618	45.3555	49.574	44.8483	36.0547	47.193	53.3568	42.075
ITPR3_A0A287BL11	ITPR3	A0A287BL11	0.11693	0.0148548	0.249466	0.468441	0.00418172	0.0763945	0.946	1	1	0.608	0.0234	0.174	FALSE	FALSE	FALSE	FALSE	FALSE	FALSE	FALSE	-0.264	0.453	0.188	-0.116	0.569	0.305	-0.322	-0.0571	0.131	0.247	A0A287BL11	ITPR3	Inositol 1,4,5-trisphosphate receptor	81	97	103	2320.99	2240.09	2770.91	2893.84	3156.55	2402.87	2553.05	3319.54	3248.83	1778.67	2335.06	2045.22
PHF13_A0A287BLL5	PHF13	A0A287BLL5	0.0949949	0.383199	0.373174	0.496656	0.136911	0.825095	0.946	1	1	0.634	0.252	0.892	FALSE	FALSE	FALSE	FALSE	FALSE	FALSE	FALSE	-0.299	0.148	-0.151	-0.114	0.262	-0.0368	-0.177	0.122	-0.0294	0.085	A0A287BLL5	PHF13	PHD finger protein 13	1	1	1	453.854	535.589	488.996	505.425	418.668	406.593	633.755	428.347	392.292	361.33	381.349	445.429
MTHFS_A0A287BMU8	MTHFS	A0A287BMU8	0.0868741	0.288478	0.454769	0.465932	0.0897303	0.984702	0.946	1	1	0.605	0.186	0.992	FALSE	FALSE	FALSE	FALSE	FALSE	FALSE	FALSE	0.343	-0.202	0.14	0.137	-0.339	0.00355	0.221	-0.122	0.0187	-0.118	A0A287BMU8	MTHFS	5-formyltetrahydrofolate cyclo-ligase	1	2	1	97.3333	98.9254	97.0979	95.3801	123.464	124.983	109.093	63.0822	114.785	182.055	101.469	138.173
UBE2M_A0A287BNE4	UBE2M	A0A287BNE4	0.0873449	0.414626	0.320929	0.800367	0.567347	0.221481	0.946	1	1	0.875	0.693	0.365	FALSE	FALSE	FALSE	FALSE	FALSE	FALSE	FALSE	-0.182	0.0815	-0.1	0.0249	0.0567	-0.125	-0.0799	0.102	0.00159	-0.0233	A0A287BNE4	UBE2M	Ubiquitin conjugating enzyme E2 M	7	9	8	2961.97	2772.69	3115.3	3064.7	2580.23	2676.99	2708.07	2612.84	2784.68	2388.15	2605.2	2897.93
RAD50_A0A287BNG5	RAD50	A0A287BNG5	0.100928	0.167735	0.755858	0.12876	0.0104831	0.211026	0.946	1	1	0.244	0.0423	0.353	FALSE	FALSE	FALSE	FALSE	FALSE	FALSE	FALSE	0.196	-0.161	0.0346	0.179	-0.34	-0.145	0.174	-0.0214	0.0132	-0.166	A0A287BNG5	RAD50	RAD50 double strand break repair protein	26	48	40	672.685	652.256	526.886	605.44	638.855	662.292	574.333	500.017	571.896	770.146	652.183	735.6
MRPL57_A0A287BP93	MRPL57	A0A287BP93	0.142081	0.48793	0.402687	0.487029	0.99881	0.141739	0.946	1	1	0.626	1	0.265	FALSE	FALSE	FALSE	FALSE	FALSE	FALSE	FALSE	0.232	-0.105	0.127	-0.105	0.000223	0.233	0.0843	-0.148	-0.0207	0.0845	A0A287BP93	MRPL57	Mitochondrial ribosomal protein L57	3	5	3	296.464	272.915	193.987	278.018	271.22	294.501	293.605	354.065	257.805	311.695	276.111	332.66
CNST_A0A287BRF4	CNST	A0A287BRF4	0.112043	0.0528231	0.659719	0.21639	0.401168	0.406787	0.946	1	1	0.354	0.544	0.555	FALSE	FALSE	FALSE	FALSE	FALSE	FALSE	FALSE	0.226	-0.285	-0.0589	-0.171	-0.114	0.113	0.156	-0.07	-0.129	0.0425	A0A287BRF4	CNST	Consortin isoform X1	0	4	0	16.2619	24.2567	22.4835	26.7953	15.7425	14.1655	19.8577	21.7631				16.3452
CWC15_A0A287BRL0	CWC15	A0A287BRL0	0.141524	0.768821	0.224629	0.975568	0.7457	0.235249	0.946	1	1	0.985	0.829	0.381	FALSE	FALSE	FALSE	FALSE	FALSE	FALSE	FALSE	-0.251	0.0475	-0.203	-0.00493	0.0524	-0.199	-0.0877	0.163	-0.0402	-0.0353	A0A287BRL0	CWC15	Spliceosome-associated protein CWC15 homolog	4	6	5	671.12	689.482	475.615	490.188	500.71	582.317	424.482	611.074	532.54	472.768	541.702	503.652
MDK_A0A287BRY9	MDK	A0A287BRY9	0.119585	0.93851	0.105249	0.827411	0.887817	0.150433	0.946	1	1	0.892	0.93	0.276	FALSE	FALSE	FALSE	FALSE	FALSE	FALSE	FALSE	-0.336	-0.0156	-0.352	-0.0442	0.0286	-0.307	-0.0872	0.249	-0.103	-0.0587	A0A287BRY9	MDK	Midkine	0	3	0	53.0376	55.3275	41.3531	34.4144	21.3304	32.9563		31.1333			15.2857	30.7293
SLC35A3_A0A288CG62	SLC35A3	A0A288CG62	0.125587	0.55392	0.31438	0.222787	0.507303	0.0400617	0.946	1	1	0.362	0.643	0.111	FALSE	FALSE	FALSE	FALSE	FALSE	FALSE	FALSE	-0.359	0.132	-0.228	0.279	-0.148	-0.507	-0.0857	0.273	0.0458	-0.233	A0A288CG62	SLC35A3	UDP-N-acetylglucosamine transporter	2	2	2	202.059	201.534	149.385	105.487	223.501	141.618	102.373	83.351	152.669	139.596	133.189	126.172
MED19_A0A480E1V8	MED19	A0A480E1V8	0.121133	0.534532	0.317972	0.0295532	0.0875215	0.00496744	0.946	1	1	0.0878	0.183	0.0276	FALSE	FALSE	FALSE	FALSE	FALSE	FALSE	FALSE	0.229	-0.087	0.142	-0.343	0.256	0.485	0.015	-0.214	-0.072	0.271	A0A480E1V8	MED19	Mediator of RNA polymerase II transcription subunit 19	2	3	2	101.277	108.695	120.832	132.814	148.296	104.844	186.499	161.944	159.268	155.919	153.313	108.117
FAM83F_A0A480E6T4	FAM83F	A0A480E6T4	0.125155	0.412168	0.432328	0.0355359	0.00824867	0.138208	0.946	1	1	0.0999	0.0361	0.26	FALSE	FALSE	FALSE	FALSE	FALSE	FALSE	FALSE	-0.424	0.217	-0.207	-0.616	0.832	0.408	-0.368	0.0558	-0.152	0.464	A0A480E6T4	FAM83F	Family with sequence similarity 83 member F	4	7	4	141.267	141.009	139.27	127.865	113.359	109.213	227.071	179.563	189.536	92.3852	173.042	40.8464
KIRREL1_A0A480EKD7	KIRREL1	A0A480EKD7	0.141541	0.413819	0.474113	0.209917	0.0531631	0.564221	0.946	1	1	0.346	0.128	0.696	FALSE	FALSE	FALSE	FALSE	FALSE	FALSE	FALSE	0.367	-0.196	0.171	0.308	-0.504	-0.137	0.267	-0.1	0.0708	-0.237	A0A480EKD7	KIRREL1	Kin of IRRE-like protein 1 isoform X1	4	18	6	190.144	173.648	139.503	175.891	154.678	270.493	115.577	136.173	183.208	261.737	154.557	298.041
VPS53_A0A480L6G7	VPS53	A0A480L6G7	0.0796103	0.296884	0.414683	0.959063	0.319341	0.387448	0.946	1	1	0.975	0.463	0.537	FALSE	FALSE	FALSE	FALSE	FALSE	FALSE	FALSE	0.178	-0.101	0.0778	-0.00481	-0.0958	0.0826	0.0937	-0.0847	-0.00691	-0.0021	A0A480L6G7	VPS53	Vacuolar protein sorting-associated protein 53 homolog	14	23	22	307.711	300.325	334.648	361.946	326.031	323.499	298.514	324.903	374.866	368.84	377.215	348.899
GDPD2_A0A480PI58	GDPD2	A0A480PI58	0.118879	0.560082	0.0436665	0.0278002	0.0771624	0.796835	0.946	1	1	0.0843	0.167	0.872	FALSE	FALSE	FALSE	FALSE	FALSE	FALSE	FALSE	-0.851	-0.301	-1.15	-1.28	0.983	0.132	-0.384	0.468	-0.684	0.6	A0A480PI58	GDPD2	Glycerophosphodiester phosphodiesterase domain containing 2	0	1	0	33.4733	44.6186	48.1096	55.3957				60.8328	69.2827		27.6932
CCNH_A0A480Q032	CCNH	A0A480Q032	0.12911	0.208439	0.763199	0.838524	0.151307	0.921955	0.946	1	1	0.9	0.271	0.953	FALSE	FALSE	FALSE	FALSE	FALSE	FALSE	FALSE	0.153	-0.124	0.0286	0.0193	-0.143	0.00927	0.105	-0.0476	-0.0191	-0.0384	A0A480Q032	CCNH	Cyclin-H	5	7	7	215.689	211.153	195.176	250.513	196.887	198.479	194.984	200.394	219.618	220.365	244.663	248.269
MRPS30_A0A480QIM3	MRPS30	A0A480QIM3	0.117821	0.388996	0.436224	0.983556	0.399807	0.424744	0.946	1	1	0.99	0.543	0.573	FALSE	FALSE	FALSE	FALSE	FALSE	FALSE	FALSE	0.251	-0.132	0.119	-0.0031	-0.129	0.122	0.128	-0.123	-0.00405	-0.000958	A0A480QIM3	MRPS30	39S ribosomal protein S30, mitochondrial	9	11	11	701.402	643.589	530.467	668.869	647.724	738.684	669.706	813.567	569.796	784.465	656.085	839.753
FAM3C_A0A480TAV6	FAM3C	A0A480TAV6	0.106773	0.909006	0.0881633	0.0418397	0.0342574	0.00177498	0.946	1	1	0.112	0.0942	0.0144	FALSE	FALSE	FALSE	FALSE	FALSE	FALSE	FALSE	-0.198	-0.0131	-0.212	0.261	-0.274	-0.473	0.0223	0.221	0.00915	-0.252	A0A480TAV6	FAM3C	Protein FAM3C	8	12	11	1285.64	1247.91	986.917	1050.54	982.209	992.749	769.023	780.292	933.119	1024.58	1055.86	983.634
WDR12_A0A480UJH4	WDR12	A0A480UJH4	0.0825876	0.905605	0.100835	0.0178842	0.0145259	0.330504	0.946	1	1	0.0631	0.0522	0.481	FALSE	FALSE	FALSE	FALSE	FALSE	FALSE	FALSE	0.156	-0.00984	0.146	0.229	-0.239	-0.0827	0.101	-0.0549	0.0913	-0.138	A0A480UJH4	WDR12	Ribosome biogenesis protein WDR12	16	17	16	1032.89	1142.53	1083.42	1159.3	1259.27	1229.97	1007.18	1089.06	968.654	1248.8	1213.12	1223.08
NFYA_A0A480VU35	NFYA	A0A480VU35	0.101005	0.393729	0.381488	0.0673755	0.272808	0.0141572	0.946	1	1	0.156	0.414	0.0549	FALSE	FALSE	FALSE	FALSE	FALSE	FALSE	FALSE	-0.288	0.142	-0.146	0.328	-0.185	-0.474	-0.0614	0.227	0.0809	-0.247	A0A480VU35	NFYA	Nuclear transcription factor Y subunit	2	2	2	116.277	96.1367	106.42	88.3633	86.4837	103.087	46.2788	80.6046	52.502	53.9205	78.9964	107.962
MAP2K1_A0A287BK75	MAP2K1	A0A287BK75	0.111448	0.0452234	0.599632	0.00136959	0.0620602	0.00324858	0.946	1	1	0.0129	0.143	0.0209	FALSE	FALSE	FALSE	FALSE	FALSE	FALSE	FALSE	-0.148	0.193	0.0458	0.371	-0.177	-0.325	-0.0408	0.107	0.152	-0.218	A0A287BK75	MAP2K1	Dual specificity mitogen-activated protein kinase kinase 1	10	14	11	1097.62	1077.56	1060.1	1072.77	1169.36	1129.55	834.05	828.419	885.499	879.079	988.285	1081.07
DNAJC19_A0A480X031	DNAJC19	A0A480X031	0.109347	0.173468	0.77622	0.909175	0.144601	0.864536	0.946	1	1	0.945	0.262	0.918	FALSE	FALSE	FALSE	FALSE	FALSE	FALSE	FALSE	-0.225	0.188	-0.0374	-0.015	0.203	-0.0224	-0.154	0.0713	0.0339	0.0489	A0A480X031	DNAJC19	Mitochondrial import inner membrane translocase subunit TIM14	5	8	8	549.105	614.335	569.621	569.576	575.036	552.502	550.747	606.5	538.216	549.923	382.575	563.563
DDX24_A0A4X1SI09	DDX24	A0A4X1SI09	0.0986302	0.0736118	0.862713	0.609693	0.030153	0.497261	0.946	1	1	0.729	0.0866	0.638	FALSE	FALSE	FALSE	FALSE	FALSE	FALSE	FALSE	0.191	-0.209	-0.0186	0.0552	-0.264	-0.0737	0.166	-0.0246	-0.0432	-0.0983	A0A4X1SI09	DDX24	ATP-dependent RNA helicase	15	31	25	553.159	541.714	509.46	491.466	573.189	532.415	431.327	525.906	557.531	581.535	612.221	679.206
DYNLL2_A0A4X1SKB8	DYNLL2	A0A4X1SKB8	0.114756	0.305337	0.531854	0.184409	0.736884	0.0649802	0.946	1	1	0.315	0.823	0.156	FALSE	FALSE	FALSE	FALSE	FALSE	FALSE	FALSE	-0.863	0.539	-0.323	0.712	-0.172	-1.03	-0.307	0.555	0.232	-0.48	A0A4X1SKB8	DYNLL2	Dynein light chain	2	2	2	1460.68	1170.21	1598.36	1712.62	646.381	1243.38	545.952	1115.89	455.785	620.126	411.069	1650.21
SLC38A9_A0A4X1SLK7	SLC38A9	A0A4X1SLK7	0.105054	0.899003	0.0848888	0.0672437	0.0834917	0.891257	0.946	1	1	0.155	0.177	0.936	FALSE	FALSE	FALSE	FALSE	FALSE	FALSE	FALSE	-0.394	-0.0287	-0.422	-0.453	0.425	0.031	-0.197	0.196	-0.226	0.227	A0A4X1SLK7	SLC38A9	Neutral amino acid transporter 9	2	4	2	114.946	96.6983	130.204	116.283	41.7518	73.1673	92.285	137.316	111.416	61.8297	111.094	57.7644
PPP4R3A_A0A4X1SQV3	PPP4R3A	A0A4X1SQV3	0.12924	0.383388	0.475096	0.64861	0.667903	0.253472	0.946	1	1	0.762	0.773	0.402	FALSE	FALSE	FALSE	FALSE	FALSE	FALSE	FALSE	0.166	-0.0915	0.0745	-0.0471	-0.0444	0.122	0.0755	-0.0905	-0.016	0.0311	A0A4X1SQV3	PPP4R3A	SMEK homolog 1	10	17	13	534.057	565.367	563.441	574.91	654.533	547.408	582.103	652.613	580.122	643.53	682.529	579.502
KMT5B_A0A4X1SSG7	KMT5B	A0A4X1SSG7	0.0979795	0.138668	0.833324	0.197367	0.824018	0.141384	0.946	1	1	0.331	0.886	0.265	FALSE	FALSE	FALSE	FALSE	FALSE	FALSE	FALSE	-1.13	0.995	-0.134	0.854	0.141	-0.988	-0.566	0.563	0.429	-0.425	A0A4X1SSG7	KMT5B	[histone H4]-N-methyl-L-lysine20 N-methyltransferase KMT5B	0	1	0	74.263	91.9818	82.7898	42.2118	96.6286	86.4508				92.919		41.0336
LONP2_A0A8D0KK13	LONP2	A0A8D0KK13	0.0808893	0.385364	0.017309	0.00806658	0.00182412	0.000110261	0.946	1	1	0.0378	0.0139	0.00284	FALSE	FALSE	FALSE	FALSE	FALSE	FALSE	FALSE	-0.206	-0.0962	-0.302	0.35	-0.446	-0.652	0.084	0.29	-0.0122	-0.362	A0A8D0KK13	LONP2	Lon protease homolog 2, peroxisomal	9	19	13	511.117	514.136	418.613	377.994	394.233	377.36	291.844	245.297	319.408	433.165	414.262	393.29
PPIL1_A0A4X1STN7	PPIL1	A0A4X1STN7	0.112085	0.170953	0.794701	0.592749	0.0701342	0.78128	0.946	1	1	0.716	0.156	0.862	FALSE	FALSE	FALSE	FALSE	FALSE	FALSE	FALSE	0.208	-0.176	0.0318	0.0658	-0.242	-0.034	0.156	-0.0514	-0.0195	-0.0853	A0A4X1STN7	PPIL1	Peptidyl-prolyl cis-trans isomerase	5	7	7	1715.59	1814.21	1405.01	1628.04	1575.4	1867.29	1510.37	1597.26	1685.16	2133.55	1728.64	1911.06
SPATS2_A0A5G2R8I7	SPATS2	A0A5G2R8I7	0.113096	0.125815	0.948373	0.00607953	0.102697	0.00544256	0.946	1	1	0.0315	0.205	0.0293	FALSE	FALSE	FALSE	FALSE	FALSE	FALSE	FALSE	-0.173	0.166	-0.00662	0.345	-0.179	-0.352	-0.0401	0.133	0.126	-0.219	A0A5G2R8I7	SPATS2	Spermatogenesis associated serine rich 2	5	12	8	218.633	229.012	232.635	228.557	207.695	247.824	146.505	155.807	189.543	176.379	194.461	223.011
OSTF1_Q8MJ49	OSTF1	Q8MJ49	0.0814085	0.695102	0.155934	0.00753686	0.014946	0.000654815	0.946	1	1	0.0361	0.0533	0.00779	FALSE	FALSE	FALSE	FALSE	FALSE	FALSE	FALSE	-0.2	0.0417	-0.159	0.345	-0.303	-0.503	0.0153	0.216	0.057	-0.288	Q8MJ49	OSTF1	Osteoclast-stimulating factor 1	8	9	9	3093.15	3136.72	3700.15	2977.09	3145.48	2805.09	2367.32	2207.98	2373.14	2715.67	3194.8	2805.57
METTL15_A0A4X1SWC9	METTL15	A0A4X1SWC9	0.0867536	0.210529	0.00894081	0.113401	0.699538	0.163961	0.946	1	1	0.222	0.796	0.295	FALSE	FALSE	FALSE	FALSE	FALSE	FALSE	FALSE	0.303	0.214	0.517	0.277	-0.0634	0.24	0.0383	-0.265	0.252	-0.0251	A0A4X1SWC9	METTL15	Methyltransferase like 15	2	3	2	37.6835	54.4479	37.8929	77.1093	66.3544	109.186	67.5189	54.8891	43.9019	54.1775	87.09	53.2192
UBXN4_A0A4X1SWJ6	UBXN4	A0A4X1SWJ6	0.0904474	0.491392	0.273032	0.388434	0.137242	0.801403	0.946	1	1	0.535	0.252	0.875	FALSE	FALSE	FALSE	FALSE	FALSE	FALSE	FALSE	-0.24	0.0913	-0.148	-0.115	0.207	-0.033	-0.134	0.105	-0.0431	0.0722	A0A4X1SWJ6	UBXN4	UBX domain-containing protein 4	10	12	12	1067.83	1138.89	1341.61	1138.79	1028.38	1033.84	1181.08	1331.96	961.553	1036.16	962.986	1004.63
CRCP_A0A4X1SWM1	CRCP	A0A4X1SWM1	0.124206	0.281941	0.600109	0.96658	0.299469	0.571952	0.946	1	1	0.979	0.443	0.703	FALSE	FALSE	FALSE	FALSE	FALSE	FALSE	FALSE	0.164	-0.111	0.0528	-0.00419	-0.107	0.057	0.0953	-0.0684	-0.0156	-0.0114	A0A4X1SWM1	CRCP	DNA-directed RNA polymerase III subunit RPC9	3	4	3	27.6162	18.6032	27.1795	39.278	22.6212	21.994	18.9992	26.594	22.919	32.4889	31.9434	33.137
LRATD2_A0A4X1SY15	LRATD2	A0A4X1SY15	0.0899482	0.279908	0.479126	0.3519	0.0602103	0.814217	0.946	1	1	0.5	0.14	0.884	FALSE	FALSE	FALSE	FALSE	FALSE	FALSE	FALSE	0.346	-0.211	0.136	0.18	-0.391	-0.0445	0.237	-0.109	0.0262	-0.154	A0A4X1SY15	LRATD2	LRAT domain containing 2	5	9	7	466.971	415.938	418.215	388.622	612.771	475.763	375.753	410.669	462.81	741.313	469.574	528.044
NSMCE2_A0A4X1SY89	NSMCE2	A0A4X1SY89	0.135284	0.218365	0.761855	0.237425	0.0279332	0.36676	0.946	1	1	0.378	0.0819	0.517	FALSE	FALSE	FALSE	FALSE	FALSE	FALSE	FALSE	0.27	-0.218	0.0517	0.209	-0.427	-0.157	0.229	-0.0411	0.0106	-0.198	A0A4X1SY89	NSMCE2	E3 SUMO-protein ligase NSE2	3	6	3	172.249	186.398	115.758	175.126	132.263	191.263	128.994	108.279	157.377	228.584	196.289	174.665
CTBP1_A0A4X1T213	CTBP1	A0A4X1T213	0.128959	0.904667	0.105842	0.0555424	0.0682681	0.70556	0.946	1	1	0.136	0.153	0.807	FALSE	FALSE	FALSE	FALSE	FALSE	FALSE	FALSE	0.232	0.0172	0.249	0.303	-0.286	-0.0544	0.125	-0.106	0.142	-0.161	A0A4X1T213	CTBP1	C-terminal binding protein 1	8	12	10	847.537	881.62	836.323	992.639	1035.97	1070.71	809.324	911.593	744.926	1130.21	789.285	1198.66
SPTLC2_A0A4X1T2C0	SPTLC2	A0A4X1T2C0	0.104579	0.551866	0.269265	0.678673	0.321842	0.474513	0.946	1	1	0.785	0.465	0.618	FALSE	FALSE	FALSE	FALSE	FALSE	FALSE	FALSE	-0.299	0.103	-0.196	-0.0715	0.175	-0.125	-0.144	0.155	-0.0411	0.0304	A0A4X1T2C0	SPTLC2	Serine palmitoyltransferase long chain base subunit 2	21	25	26	1659.11	1706.13	1600.01	1735.11	1422.02	1231.66	1405.51	1522.42	1618.79	1418.98	1646.85	1051.26
RPL37_A0A4X1T2P1	RPL37	A0A4X1T2P1	0.112626	0.0285568	0.432469	0.470798	0.100805	0.946833	0.946	1	1	0.61	0.202	0.97	FALSE	FALSE	FALSE	FALSE	FALSE	FALSE	FALSE	-0.281	0.414	0.132	0.121	0.292	0.0111	-0.247	0.0345	0.167	0.0456	A0A4X1T2P1	RPL37	Ribosomal protein L37	1	1	1	111.832	107.096	79.0856	76.8875	124.643	149.79	90.5181	97.6859	98.1605	69.2333	71.7036	77.5096
ACTN4_A0A4X1T2X9	ACTN4	A0A4X1T2X9	0.139732	0.848694	0.102064	0.0240604	0.0336425	0.411436	0.946	1	1	0.0766	0.0929	0.56	FALSE	FALSE	FALSE	FALSE	FALSE	FALSE	FALSE	0.325	0.0397	0.365	0.538	-0.499	-0.174	0.196	-0.129	0.236	-0.303	A0A4X1T2X9	ACTN4	Alpha-actinin-4	40	46	64	24286.7	23855	26123.6	25074.6	37735.4	34935.3	19799.2	24058	22292.8	32109.1	23414.8	41023
RFXAP_A0A4X1T350	RFXAP	A0A4X1T350	0.0939033	0.29496	0.472752	0.204013	0.0334903	0.553558	0.946	1	1	0.339	0.0927	0.688	FALSE	FALSE	FALSE	FALSE	FALSE	FALSE	FALSE	0.237	-0.141	0.0955	0.174	-0.315	-0.0785	0.173	-0.0635	0.032	-0.142	A0A4X1T350	RFXAP	Regulatory factor X associated protein	4	6	4	104.807	93.3156	96.9396	127.208	99.4408	102.944	70.5958	72.0053	121.25	112.945	127.557	134.848
CHMP4B_A0A4X1T3F8	CHMP4B	A0A4X1T3F8	0.092653	0.632488	0.201816	0.0847038	0.185831	0.00831868	0.946	1	1	0.181	0.314	0.0387	FALSE	FALSE	FALSE	FALSE	FALSE	FALSE	FALSE	-0.18	0.0478	-0.133	0.186	-0.138	-0.318	-0.0226	0.158	0.0252	-0.16	A0A4X1T3F8	CHMP4B	Charged multivesicular body protein 4B	9	13	12	1715.73	1629.17	1610.89	1478.03	1727.98	1357.2	1312.94	1355.25	1275.36	1464.47	1510.24	1430.08
AIP_A0A4X1T3G1	AIP	A0A4X1T3G1	0.141465	0.465848	0.421281	0.589764	0.844601	0.193095	0.946	1	1	0.714	0.9	0.33	FALSE	FALSE	FALSE	FALSE	FALSE	FALSE	FALSE	-0.13	0.0619	-0.0685	0.0455	0.0164	-0.114	-0.0522	0.0782	0.00973	-0.0358	A0A4X1T3G1	AIP	AH receptor-interacting protein	12	16	14	2037.62	2115.29	2282.25	1994.39	2102.37	2074.14	2052.05	2008.14	1875.26	2069.41	1919.13	1941.42
DIPK2A_A0A4X1T5D8	DIPK2A	A0A4X1T5D8	0.138675	0.143494	0.98315	0.0319077	0.00222894	0.0331113	0.946	1	1	0.0928	0.0157	0.0972	FALSE	FALSE	FALSE	FALSE	FALSE	FALSE	FALSE	0.226	-0.223	0.00304	0.35	-0.572	-0.347	0.255	0.0294	0.0325	-0.317	A0A4X1T5D8	DIPK2A	Divergent protein kinase domain 2A	3	7	3	88.2041	75.2126	111.255	82.4053	85.8585	110.122	45.9843	58.2117	67.4563	106.636	98.2523	142.827
FYB1_A0A4X1T622	FYB1	A0A4X1T622	0.131968	0.587974	0.305126	0.0977118	0.233782	0.0156666	0.946	1	1	0.201	0.371	0.0582	FALSE	FALSE	FALSE	FALSE	FALSE	FALSE	FALSE	-0.598	0.204	-0.394	0.666	-0.462	-1.06	-0.085	0.513	0.119	-0.547	A0A4X1T622	FYB1	FYN binding protein 1	0	5	0	112.37	104.395	41.9865	52.7757	67.5884	37.6878		36.3886	17.3306	87.7462	20.9645	19.5603
PHPT1_P59083	PHPT1	P59083	0.114141	0.378327	0.0242404	0.00990291	0.0478011	0.611547	0.946	1	1	0.0432	0.119	0.736	FALSE	FALSE	FALSE	FALSE	FALSE	FALSE	FALSE	0.178	0.0947	0.273	0.326	-0.232	-0.0539	0.0787	-0.0992	0.173	-0.153	P59083	PHPT1	14 kDa phosphohistidine phosphatase	8	9	9	1179.23	1228.24	1477.59	1555.24	1566.62	1614.58	1197.82	1299.18	1221.25	1447.34	1358.35	1650.83
UEVLD_A0A4X1T881	UEVLD	A0A4X1T881	0.121319	0.183282	0.797544	0.130495	0.0117302	0.196434	0.946	1	1	0.246	0.0456	0.335	FALSE	FALSE	FALSE	FALSE	FALSE	FALSE	FALSE	-0.257	0.217	-0.04	-0.25	0.467	0.21	-0.235	0.0217	-0.0183	0.232	A0A4X1T881	UEVLD	UEV and lactate/malate dehyrogenase domains	12	17	13	743.108	715.755	961.614	709.402	859.123	787.614	881.24	1008.44	907.667	534.143	748.024	746.164
CETN2_A0A4X1TCT6	CETN2	A0A4X1TCT6	0.113721	0.782242	0.177831	0.268199	0.175995	0.787286	0.946	1	1	0.413	0.302	0.866	FALSE	FALSE	FALSE	FALSE	FALSE	FALSE	FALSE	0.285	-0.0466	0.238	0.193	-0.239	0.0455	0.143	-0.142	0.096	-0.0966	A0A4X1TCT6	CETN2	Centrin 2	3	5	5	552.521	495.712	397.421	490.324	618.391	632.163	446.633	474.528	559.14	737.071	510.503	568.891
PROSER2_A0A4X1TCY4	PROSER2	A0A4X1TCY4	0.117421	0.677361	0.227723	0.0450751	0.0216682	0.338662	0.946	1	1	0.118	0.0689	0.489	FALSE	FALSE	FALSE	FALSE	FALSE	FALSE	FALSE	0.38	-0.0949	0.285	0.507	-0.602	-0.223	0.269	-0.11	0.174	-0.333	A0A4X1TCY4	PROSER2	Proline and serine rich 2	1	7	1	83.0484	55.4055	45.4745	58.6934	73.9252	132.674	36.6873	34.8997	50.0946	93.4519	65.6496	126.712
DIS3L_A0A4X1TDT6	DIS3L	A0A4X1TDT6	0.109764	0.533932	0.292456	0.0164704	0.0495296	0.00257655	0.946	1	1	0.0599	0.122	0.0181	FALSE	FALSE	FALSE	FALSE	FALSE	FALSE	FALSE	0.152	-0.0558	0.0962	-0.249	0.193	0.345	0.00357	-0.148	-0.0522	0.197	A0A4X1TDT6	DIS3L	DIS3-like exonuclease 1	4	7	4	31.8476	26.5187	33.9498	34.058	33.6081	43.2595	50.2315	39.6932	52.6012	34.4772	40.3958	42.2967
CCPG1_A0A4X1TG37	CCPG1	A0A4X1TG37	0.12299	0.285417	0.590306	0.50021	0.676855	0.237837	0.946	1	1	0.637	0.779	0.384	FALSE	FALSE	FALSE	FALSE	FALSE	FALSE	FALSE	-0.244	0.163	-0.0804	0.101	0.062	-0.181	-0.117	0.126	0.046	-0.0551	A0A4X1TG37	CCPG1	Cell cycle progression 1	2	5	2	87.1358	79.8946	86.3983	107.618	67.3747	63.7956	53.2981	55.0348	87.8116	71.8103	53.3871	67.6655
DEGS2_A0A4X1TI75	DEGS2	A0A4X1TI75	0.101456	0.783596	0.159063	0.165185	0.252143	0.0129517	0.946	1	1	0.291	0.392	0.0516	FALSE	FALSE	FALSE	FALSE	FALSE	FALSE	FALSE	-0.676	0.106	-0.57	0.561	-0.455	-1.13	-0.0816	0.594	0.0241	-0.537	A0A4X1TI75	DEGS2	sphingolipid 4-desaturase	3	4	3	569.851	432.261	651.827	422.389	608.172	162.404	255.744	268.168	150.05	275.159	411.905	303.022
SLC30A1_A0A4X1TIE8	SLC30A1	A0A4X1TIE8	0.0872414	0.718079	0.158351	0.0276217	0.0146236	0.31751	0.946	1	1	0.084	0.0524	0.469	FALSE	FALSE	FALSE	FALSE	FALSE	FALSE	FALSE	-0.671	0.131	-0.539	-0.912	1.04	0.372	-0.461	0.209	-0.33	0.582	A0A4X1TIE8	SLC30A1	Solute carrier family 30 member 1	5	12	7	378.22	326.72	477.935	462.763	221.026	155.426	535.382	473.534	539.756	175.859	403.079	161.576
ITFG1_A0A4X1TYA2	ITFG1	A0A4X1TYA2	0.128374	0.483773	0.0383379	0.00554423	0.0190016	0.28198	0.946	1	1	0.0302	0.063	0.432	FALSE	FALSE	FALSE	FALSE	FALSE	FALSE	FALSE	0.14	0.0613	0.201	0.297	-0.236	-0.0959	0.0785	-0.0613	0.14	-0.157	A0A4X1TYA2	ITFG1	Integrin alpha FG-GAP repeat containing 1	6	10	9	411.791	441.89	472.662	531.141	526.277	499.382	386.3	405.73	428.62	533.399	475.922	480.979
TMEM165_A0A4X1TLK1	TMEM165	A0A4X1TLK1	0.138747	0.574318	0.328009	0.344599	0.689462	0.0710035	0.946	1	1	0.493	0.788	0.165	FALSE	FALSE	FALSE	FALSE	FALSE	FALSE	FALSE	-0.291	0.105	-0.186	0.18	-0.0744	-0.366	-0.0805	0.211	0.0246	-0.155	A0A4X1TLK1	TMEM165	GDT1 family protein	2	4	3	146.644	138.038	178.041	160.896	99.2456	136.894	137.189	67.71	116.193	100.522	138.167	115.12
SERPINB2_A0A4X1TSN7	SERPINB2	A0A4X1TSN7	0.136202	0.328607	0.565899	0.0787725	0.013735	0.202434	0.946	1	1	0.173	0.0503	0.342	FALSE	FALSE	FALSE	FALSE	FALSE	FALSE	FALSE	-1.57	0.995	-0.575	-1.9	2.89	1.32	-1.36	0.206	-0.369	1.53	A0A4X1TSN7	SERPINB2	Serpin family B member 2	10	17	13	1187.5	1117.33	3928.01	3203.67	957.352	493.069	5691.17	3531.81	4314.3	262.237	2995.94	188.503
SFXN2_A0A4X1TTL7	SFXN2	A0A4X1TTL7	0.107629	0.603521	0.246365	0.188151	0.401328	0.0246169	0.946	1	1	0.32	0.544	0.0791	FALSE	FALSE	FALSE	FALSE	FALSE	FALSE	FALSE	0.246	-0.0746	0.171	-0.197	0.122	0.368	0.0496	-0.196	-0.025	0.172	A0A4X1TTL7	SFXN2	Sidoreflexin	5	9	9	683.519	636.041	629.497	712.224	817.32	704.208	783.004	781.388	999.726	964.201	709.911	711.17
MRPL27_A0A4X1TV98	MRPL27	A0A4X1TV98	0.135943	0.465799	0.407987	0.432419	0.953523	0.123606	0.946	1	1	0.575	0.972	0.242	FALSE	FALSE	FALSE	FALSE	FALSE	FALSE	FALSE	0.274	-0.128	0.146	-0.138	0.0101	0.284	0.098	-0.176	-0.0301	0.108	A0A4X1TV98	MRPL27	Mitochondrial ribosomal protein L27	5	5	5	740.39	797.053	463.046	745.01	725.333	720.457	793.425	829.748	776.754	828.224	697.515	901.649
YAP1_A0A480V9U5	YAP1	A0A480V9U5	0.133986	0.392109	0.030163	0.0122617	0.0564508	0.610295	0.946	1	1	0.0496	0.133	0.735	FALSE	FALSE	FALSE	FALSE	FALSE	FALSE	FALSE	-0.119	-0.0651	-0.184	-0.222	0.157	0.0383	-0.0526	0.066	-0.118	0.104	A0A480V9U5	YAP1	Transcriptional coactivator YAP1	10	13	11	835.41	793.575	858.349	746.14	690.455	754.022	884.37	833.246	833.205	764.971	769.216	768.728
RCN2_A0A4X1TWE4	RCN2	A0A4X1TWE4	0.130517	0.175717	0.852991	0.888964	0.218148	0.745739	0.946	1	1	0.931	0.353	0.836	FALSE	FALSE	FALSE	FALSE	FALSE	FALSE	FALSE	-0.162	0.143	-0.0187	0.0141	0.129	-0.0327	-0.109	0.0533	0.0346	0.0206	A0A4X1TWE4	RCN2	EF-hand domain-containing protein	14	16	16	1959.81	1940.63	1698.36	1973.29	1837.06	1751.07	1793.67	1994.09	1685.01	1574.14	1773.8	1693.2
EDEM3_A0A4X1TWP9	EDEM3	A0A4X1TWP9	0.105001	0.89852	0.129587	0.347066	0.412084	0.024843	0.946	1	1	0.495	0.555	0.0796	FALSE	FALSE	FALSE	FALSE	FALSE	FALSE	FALSE	-0.17	0.0125	-0.157	0.0939	-0.0815	-0.251	-0.0252	0.145	-0.0127	-0.107	A0A4X1TWP9	EDEM3	alpha-1,2-Mannosidase	10	21	14	247.703	218.593	206.667	214.815	198.425	180.79	194.527	159.455	176.476	204.8	183.602	197.636
ANKRD49_A0A4X1TWX9	ANKRD49	A0A4X1TWX9	0.0984441	0.0204651	0.374566	0.127547	0.301356	0.480598	0.946	1	1	0.243	0.445	0.624	FALSE	FALSE	FALSE	FALSE	FALSE	FALSE	FALSE	-0.215	0.324	0.11	0.196	0.128	-0.0863	-0.167	0.0479	0.157	-0.0384	A0A4X1TWX9	ANKRD49	Ankyrin repeat domain 49	2	4	2	100.923	106.567	99.2949	118.789	119.079	108.243	79.271	82.501	107.278	62.9083	106.706	78.4288
RAB2A_F1RT87	RAB2A	F1RT87	0.103456	0.339382	0.0189984	0.00979369	0.0542647	0.70574	0.946	1	1	0.0428	0.13	0.807	FALSE	FALSE	FALSE	FALSE	FALSE	FALSE	FALSE	-0.146	-0.0818	-0.228	-0.26	0.178	0.0317	-0.0605	0.0856	-0.142	0.117	F1RT87	RAB2A	Ras-related protein Rab-2A	5	6	13	6166.78	5963.3	5928.74	5346.26	5135.05	5032.49	5934.27	6786.36	5818.82	5394.87	5343.88	5762.78
STK4_A0A4X1TXQ9	STK4	A0A4X1TXQ9	0.0947729	0.151129	0.776945	0.0971994	0.788457	0.0599597	0.946	1	1	0.2	0.863	0.147	FALSE	FALSE	FALSE	FALSE	FALSE	FALSE	FALSE	-0.164	0.138	-0.0259	0.163	-0.0245	-0.189	-0.0695	0.0946	0.0688	-0.094	A0A4X1TXQ9	STK4	Serine/threonine-protein kinase 4	8	13	19	927.335	864.883	948.857	955.244	884.693	870.794	789.443	743.777	848.593	845.742	861.016	752.449
GIT1_A0A4X1TYK5	GIT1	A0A4X1TYK5	0.124687	0.800933	0.186831	0.138514	0.0912238	0.850984	0.946	1	1	0.257	0.188	0.91	FALSE	FALSE	FALSE	FALSE	FALSE	FALSE	FALSE	0.156	-0.024	0.132	0.15	-0.174	-0.0179	0.0883	-0.0674	0.0643	-0.0853	A0A4X1TYK5	GIT1	GIT ArfGAP 1	18	26	27	745.93	724.114	665.087	745.967	726.032	908.051	701.931	711.334	683.706	782.219	814.456	821.353
MTO1_A0A4X1U0H2	MTO1	A0A4X1U0H2	0.139708	0.0505242	0.550291	0.471179	0.17132	0.898574	0.946	1	1	0.61	0.296	0.939	FALSE	FALSE	FALSE	FALSE	FALSE	FALSE	FALSE	0.194	-0.268	-0.0746	-0.0904	-0.178	0.0158	0.16	-0.0337	-0.108	-0.0179	A0A4X1U0H2	MTO1	Protein MTO1 homolog, mitochondrial	5	16	13	181.456	157.222	198.159	200.439	150.142	158.152	160.122	164.857	207.831	211.487	233.824	193.046
SIPA1L1_A0A4X1U128	SIPA1L1	A0A4X1U128	0.0899016	0.430518	0.315641	0.102191	0.0256102	0.474484	0.946	1	1	0.207	0.077	0.618	FALSE	FALSE	FALSE	FALSE	FALSE	FALSE	FALSE	0.347	-0.152	0.195	0.332	-0.484	-0.137	0.246	-0.101	0.094	-0.238	A0A4X1U128	SIPA1L1	Signal induced proliferation associated 1 like 1	8	37	20	358.255	375.34	365.354	389.415	376.71	539.108	302.887	356.298	318.006	450.27	371.323	671.697
DLG1_A0A4X1U166	DLG1	A0A4X1U166	0.0941877	0.687201	0.181873	0.0535521	0.0264175	0.468558	0.946	1	1	0.133	0.0789	0.613	FALSE	FALSE	FALSE	FALSE	FALSE	FALSE	FALSE	-0.205	0.0461	-0.159	-0.243	0.289	0.0837	-0.135	0.0703	-0.0891	0.154	A0A4X1U166	DLG1	Discs large MAGUK scaffold protein 1	18	23	29	1245.92	1278.77	1312.52	1321.8	1085.11	1056.13	1327.43	1448.83	1299.41	1013.06	1260.98	1083.88
PPP1R8_A0A4X1U299	PPP1R8	A0A4X1U299	0.0945472	0.0249237	0.448012	0.0826695	0.00104248	0.021671	0.946	1	1	0.178	0.00999	0.0726	FALSE	FALSE	FALSE	FALSE	FALSE	FALSE	FALSE	0.139	-0.199	-0.0596	0.146	-0.344	-0.205	0.171	0.0313	-0.0283	-0.174	A0A4X1U299	PPP1R8	Uncharacterized protein	9	15	13	692.235	691.598	634.339	619.091	632.161	695.918	571.255	570.177	580.093	768.809	742.84	747.855
TRIM36_A0A4X1U596	TRIM36	A0A4X1U596	0.132868	0.829279	0.0929355	0.32612	0.238413	0.0161473	0.946	1	1	0.474	0.376	0.0593	FALSE	FALSE	FALSE	FALSE	FALSE	FALSE	FALSE	0.169	0.0228	0.192	-0.106	0.129	0.298	0.00415	-0.165	0.027	0.133	A0A4X1U596	TRIM36	RING-type E3 ubiquitin transferase	0	2	0		4.03841	12.9844	22.6309	10.9954	14.5412	11.3413	20.2653		13.6437	10.3028	17.7081
PRKAA1_Q09136	PRKAA1	Q09136	0.0986702	0.64751	0.0448982	0.00392814	0.00183655	0.000130035	0.946	1	1	0.0244	0.014	0.00309	FALSE	FALSE	FALSE	FALSE	FALSE	FALSE	FALSE	0.147	0.038	0.185	-0.301	0.339	0.486	-0.0575	-0.204	-0.0195	0.282	Q09136	PRKAA1	5'-AMP-activated protein kinase catalytic subunit alpha-1 (Fragment)	5	9	8	1151.55	1215.68	1168.35	1422.22	1300.88	1347.63	1770.12	1524.78	1721.78	1269.08	1329.06	1376.47
DIABLO_A0A4X1U8P5	DIABLO	A0A4X1U8P5	0.100148	0.286031	0.50899	0.0977202	0.499943	0.0308765	0.946	1	1	0.201	0.636	0.0925	FALSE	FALSE	FALSE	FALSE	FALSE	FALSE	FALSE	0.204	-0.127	0.077	-0.205	0.0787	0.282	0.063	-0.141	-0.0638	0.142	A0A4X1U8P5	DIABLO	Direct IAP-binding protein with low pI	8	10	10	1984.47	1654.26	2046.42	2010.94	2182.55	1844.7	2103.01	2361.13	2472.53	2069.05	2141.9	2420.24
MAFG_A0A4X1UAH0	MAFG	A0A4X1UAH0	0.0941754	0.271739	0.508111	0.188381	0.0277036	0.484715	0.946	1	1	0.32	0.0815	0.627	FALSE	FALSE	FALSE	FALSE	FALSE	FALSE	FALSE	-0.553	0.348	-0.205	-0.422	0.77	0.217	-0.418	0.135	-0.0699	0.352	A0A4X1UAH0	MAFG	Transcription factor MafG	2	4	3	269.923	286.42	366.143	354.375	292.676	166.194	569.753	332.831	237.987	154.253	231.431	203.307
TMCC1_A0A4X1UBY9	TMCC1	A0A4X1UBY9	0.105668	0.713053	0.0564315	0.360586	0.574871	0.258123	0.946	1	1	0.508	0.698	0.406	FALSE	FALSE	FALSE	FALSE	FALSE	FALSE	FALSE	-0.22	-0.0468	-0.267	-0.118	0.0717	-0.148	-0.0612	0.159	-0.108	0.0105	A0A4X1UBY9	TMCC1	Transmembrane and coiled-coil domain family 1	5	11	7	123.081	138.111	136.007	109.094	102.191	98.308	90.2585	140.578	104.771	106.47	91.9	125.776
OGDH_A0A4X1UDB9	OGDH	A0A4X1UDB9	0.133754	0.758912	0.217337	0.0695344	0.116704	0.00740233	0.946	1	1	0.159	0.224	0.0357	FALSE	FALSE	FALSE	FALSE	FALSE	FALSE	FALSE	0.231	-0.0447	0.187	-0.288	0.243	0.475	0.00815	-0.223	-0.0365	0.251	A0A4X1UDB9	OGDH	2-oxoglutarate dehydrogenase complex component E1	36	38	44	3160.93	3089.61	4328.62	4147.18	3919.42	3939.51	4835.83	4810.57	4958.05	3826.3	3732.92	4986.18
ORMDL3_A0A4X1UGJ1	ORMDL3	A0A4X1UGJ1	0.142109	0.819216	0.203977	0.318206	0.227733	0.763879	0.946	1	1	0.467	0.364	0.85	FALSE	FALSE	FALSE	FALSE	FALSE	FALSE	FALSE	-0.182	0.0268	-0.155	-0.12	0.147	-0.0353	-0.089	0.0932	-0.0621	0.0579	A0A4X1UGJ1	ORMDL3	ORM1-like protein	2	3	2	40.1376	48.7743	44.0089	51.2957	32.6981	24.5347	31.3569	36.9806	44.7614	27.372	41.9481	29.7816
TBCE_A0A4X1UID9	TBCE	A0A4X1UID9	0.0825647	0.0718919	0.935186	0.981493	0.0747954	0.953642	0.946	1	1	0.988	0.164	0.974	FALSE	FALSE	FALSE	FALSE	FALSE	FALSE	FALSE	0.168	-0.176	-0.00728	-0.00208	-0.174	-0.0052	0.129	-0.039	-0.0463	-0.0442	A0A4X1UID9	TBCE	Tubulin-specific chaperone E	12	21	17	802.426	726.175	712.742	796.795	678.781	773.317	707.57	795.38	722.043	871.804	834.618	854.456
SGSH_A0A4X1UIR2	SGSH	A0A4X1UIR2	0.117957	0.766048	0.190329	0.46615	0.660992	0.0559214	0.946	1	1	0.605	0.767	0.14	FALSE	FALSE	FALSE	FALSE	FALSE	FALSE	FALSE	-0.571	0.102	-0.469	0.253	-0.151	-0.722	-0.131	0.44	-0.0285	-0.281	A0A4X1UIR2	SGSH	N-sulfoglucosamine sulfohydrolase	6	8	7	639.744	645.312	816.843	540.701	800.938	270.407	325.107	476.594	411.694	479.436	318.291	623.425
IBA57_A0A4X1UKH6	IBA57	A0A4X1UKH6	0.0936863	0.377848	0.374285	0.908584	0.439517	0.319432	0.946	1	1	0.945	0.581	0.47	FALSE	FALSE	FALSE	FALSE	FALSE	FALSE	FALSE	0.493	-0.245	0.247	-0.0313	-0.214	0.279	0.238	-0.255	-0.00735	0.024	A0A4X1UKH6	IBA57	Iron-sulfur cluster assembly factor IBA57	5	10	8	328.104	331.975	230.131	256.447	369.27	487.931	389.881	362.646	336.055	552	275.971	537.77
ERBIN_A0A4X1UM00	ERBIN	A0A4X1UM00	0.110514	0.514923	0.307118	0.82514	0.663493	0.221807	0.946	1	1	0.891	0.769	0.366	FALSE	FALSE	FALSE	FALSE	FALSE	FALSE	FALSE	-0.219	0.0846	-0.135	0.0284	0.0561	-0.163	-0.09	0.129	-0.00546	-0.0339	A0A4X1UM00	ERBIN	Erbb2 interacting protein	25	43	39	602.641	606.737	666.922	676.596	493.087	551.899	638.305	504.252	515.731	507.335	573.428	527.145
SLC25A3_A0A287BGP7	SLC25A3	A0A287BGP7	0.117973	0.501203	0.334955	0.00564647	0.0184109	0.00111062	0.946	1	1	0.0304	0.0615	0.0108	FALSE	FALSE	FALSE	FALSE	FALSE	FALSE	FALSE	0.18	-0.0732	0.106	-0.369	0.295	0.475	-0.0106	-0.19	-0.0839	0.285	A0A287BGP7	SLC25A3	Solute carrier family 25 member 3	12	14	13	8912.66	9199.27	10889	11226.9	10038.5	10110.6	12672	12896.1	14829	10293	11344.4	11521.1
EPDR1_A0A4X1UPP6	EPDR1	A0A4X1UPP6	0.117482	0.760164	0.191911	0.302997	0.191903	0.760185	0.946	1	1	0.451	0.321	0.847	FALSE	FALSE	FALSE	FALSE	FALSE	FALSE	FALSE	-1.2	0.22	-0.981	-0.761	0.981	-0.22	-0.601	0.601	-0.381	0.381	A0A4X1UPP6	EPDR1	Mammalian ependymin-related protein 1	3	3	3	689.794	752.565	521.47	524.775	432.894	114.28	419.567	320.063	1164.4	358.529	593.06	59.0603
CRELD2_A0A4X1UPQ4	CRELD2	A0A4X1UPQ4	0.0851516	0.238106	0.526589	0.112837	0.639075	0.0377359	0.946	1	1	0.222	0.751	0.107	FALSE	FALSE	FALSE	FALSE	FALSE	FALSE	FALSE	-0.251	0.165	-0.0863	0.229	-0.0636	-0.315	-0.0882	0.163	0.0768	-0.152	A0A4X1UPQ4	CRELD2	protein disulfide-isomerase	4	4	4	655.183	584.548	583.002	640.697	514.179	571.358	424.675	562.431	448.559	481.728	588.965	458.839
PGM2L1_A0A4X1UQ62	PGM2L1	A0A4X1UQ62	0.10164	0.456362	0.328158	0.526492	0.182969	0.717736	0.946	1	1	0.66	0.31	0.816	FALSE	FALSE	FALSE	FALSE	FALSE	FALSE	FALSE	-0.301	0.129	-0.172	-0.11	0.239	-0.0621	-0.167	0.134	-0.038	0.0716	A0A4X1UQ62	PGM2L1	Phosphoglucomutase 2 like 1	5	10	7	106.772	98.458	137.58	99.1586	127.684	68.7997	87.3916	92.1934	130.681	69.2525	89.1526	92.616
UBE2R2_A0A4X1USQ6	UBE2R2	A0A4X1USQ6	0.098056	0.0523017	0.71371	0.200123	0.00508628	0.11086	0.946	1	1	0.335	0.0269	0.225	FALSE	FALSE	FALSE	FALSE	FALSE	FALSE	FALSE	-0.167	0.202	0.0346	-0.126	0.327	0.16	-0.174	-0.00691	0.0276	0.153	A0A4X1USQ6	UBE2R2	Ubiquitin conjugating enzyme E2 R2	5	6	6	461.053	499.555	558.928	551.582	497.844	519.728	531.119	560.25	611.75	440.252	472.635	434.877
NIT2_A0A4X1UTE7	NIT2	A0A4X1UTE7	0.13282	0.617618	0.288332	0.808028	0.462141	0.403682	0.946	1	1	0.879	0.603	0.552	FALSE	FALSE	FALSE	FALSE	FALSE	FALSE	FALSE	0.324	-0.102	0.222	0.0495	-0.152	0.173	0.145	-0.18	0.0424	-0.00705	A0A4X1UTE7	NIT2	Omega-amidase NIT2	13	20	19	1544.19	1548.68	1497.56	1440.23	2116.5	1931.72	1431.55	1817.16	1991.11	2394.31	1463.88	2111.64
TBCK_A0A4X1UU08	TBCK	A0A4X1UU08	0.139414	0.517604	0.371661	0.773241	0.356491	0.536991	0.946	1	1	0.853	0.5	0.673	FALSE	FALSE	FALSE	FALSE	FALSE	FALSE	FALSE	0.186	-0.0777	0.108	0.0343	-0.112	0.074	0.0939	-0.0921	0.0162	-0.0181	A0A4X1UU08	TBCK	TBC1 domain containing kinase	5	16	10	172.683	157.661	180.559	187.939	195.553	183.286	163.582	159.821	212.24	199.625	235.751	172.568
RBM34_A0A8D0NSW4	RBM34	A0A8D0NSW4	0.0804984	0.184353	0.615175	0.00467517	0.0525942	0.00201407	0.946	1	1	0.0274	0.127	0.0155	FALSE	FALSE	FALSE	FALSE	FALSE	FALSE	FALSE	0.204	-0.15	0.0545	-0.381	0.231	0.435	0.0308	-0.174	-0.119	0.262	A0A8D0NSW4	RBM34	RNA binding motif protein 34	7	11	9	474.74	474.805	363.121	448.3	484.699	438.669	620.233	587.854	596.089	485.196	542.267	512.621
DDX60_A0A4X1UW90	DDX60	A0A4X1UW90	0.1158	0.892553	0.14438	0.0530678	0.0419529	0.555482	0.946	1	1	0.132	0.108	0.689	FALSE	FALSE	FALSE	FALSE	FALSE	FALSE	FALSE	-0.468	0.0376	-0.43	-0.596	0.633	0.166	-0.285	0.183	-0.247	0.349	A0A4X1UW90	DDX60	DExD/H-box helicase 60	0	4	0	79.5888	102.79	54.7825	59.8055		50.3247	113.688	133.405		49.0299	55.3878	25.5754
RNF167_A0A4X1UXR8	RNF167	A0A4X1UXR8	0.125742	0.687104	0.237602	0.0482395	0.02376	0.343756	0.946	1	1	0.124	0.0733	0.494	FALSE	FALSE	FALSE	FALSE	FALSE	FALSE	FALSE	-0.234	0.058	-0.176	-0.315	0.373	0.139	-0.166	0.0676	-0.108	0.207	A0A4X1UXR8	RNF167	RING-type E3 ubiquitin transferase	4	5	4	247.103	246.505	272.258	196.171	215.36	260.021	272.647	336.615	243.18	206.039	181.907	251.699
PPAN_A0A4X1UXW0	PPAN	A0A4X1UXW0	0.12469	0.20687	0.750841	0.0900266	0.609519	0.052205	0.946	1	1	0.189	0.728	0.134	FALSE	FALSE	FALSE	FALSE	FALSE	FALSE	FALSE	0.174	-0.14	0.034	-0.195	0.0549	0.229	0.065	-0.109	-0.0754	0.12	A0A4X1UXW0	PPAN	Brix domain-containing protein	7	11	12	394.96	384.88	369.485	449.102	362.402	382.315	488.187	440.464	434.257	392.428	497.199	443.276
CDK3_A0A4X1UYK5	CDK3	A0A4X1UYK5	0.120606	0.0211562	0.324843	0.691116	0.0425865	0.545035	0.946	1	1	0.795	0.109	0.68	FALSE	FALSE	FALSE	FALSE	FALSE	FALSE	FALSE	0.249	-0.401	-0.152	-0.06	-0.341	-0.0919	0.248	-0.00129	-0.153	-0.0932	A0A4X1UYK5	CDK3	Cyclin dependent kinase 3	0	1	0	70.391	66.5044	58.3592	52.8043	38.759	75.5926	63.478	59.1841		75.9588	81.176	103.446
MRPL49_A0A4X1V037	MRPL49	A0A4X1V037	0.0904783	0.331882	0.412967	0.672655	0.571755	0.226313	0.946	1	1	0.781	0.696	0.37	FALSE	FALSE	FALSE	FALSE	FALSE	FALSE	FALSE	0.327	-0.178	0.149	-0.0759	-0.102	0.225	0.152	-0.175	-0.0262	0.0497	A0A4X1V037	MRPL49	Large ribosomal subunit protein mL49	4	6	4	747.348	779.476	498.483	715.366	697.437	832.666	750.312	838.633	755.578	1046.57	733.19	807.425
SSX2IP_A0A4X1V0F0	SSX2IP	A0A4X1V0F0	0.0870443	0.0950164	0.958487	0.450998	0.314176	0.421747	0.946	1	1	0.591	0.458	0.57	FALSE	FALSE	FALSE	FALSE	FALSE	FALSE	FALSE	0.792	-0.77	0.0223	-0.327	-0.442	0.35	0.501	-0.291	-0.269	0.0587	A0A4X1V0F0	SSX2IP	SSX family member 2 interacting protein	1	4	1	41.0472	43.2252	22.9187	95.3212	34.2185	3.73754	17.9413	77.4284	77.2068	184.116	92.1374	42.9618
MAGOHB_A0A4X1V2Y4	MAGOHB	A0A4X1V2Y4	0.0953078	0.657755	0.195982	0.253208	0.12613	0.865897	0.946	1	1	0.396	0.237	0.919	FALSE	FALSE	FALSE	FALSE	FALSE	FALSE	FALSE	-0.772	0.191	-0.581	-0.508	0.699	-0.0726	-0.416	0.356	-0.224	0.284	A0A4X1V2Y4	MAGOHB	Mago homolog B, exon junction complex subunit	1	1	13	3567.51	3043.83	5635.25	4210.28	2258.06	1929.18	2489.5	6613.54	3197.57	2469.37	1614.36	3108.89
ICAM1_A0A4X1V553	ICAM1	A0A4X1V553	0.106393	0.780884	0.16738	0.0961684	0.0598361	0.735192	0.946	1	1	0.199	0.139	0.828	FALSE	FALSE	FALSE	FALSE	FALSE	FALSE	FALSE	0.864	-0.139	0.725	0.895	-1.03	-0.169	0.509	-0.355	0.37	-0.524	A0A4X1V553	ICAM1	Intercellular adhesion molecule 1	1	3	1	308.782	342.291	205.708	428.501	370.896	767.845	187.114	152.374	455.021	555.12	261.054	1129.97
RB1CC1_A0A286ZKU3	RB1CC1	A0A286ZKU3	0.118104	0.712714	0.212695	0.000625592	0.000360313	0.00509629	0.946	1	1	0.00817	0.00556	0.0281	FALSE	FALSE	FALSE	FALSE	FALSE	FALSE	FALSE	-0.14	0.0311	-0.109	-0.403	0.434	0.294	-0.151	-0.0109	-0.12	0.283	A0A286ZKU3	RB1CC1	RB1 inducible coiled-coil 1	5	38	21	294.9	293.063	297.643	284.306	272.088	261.768	372.974	328.584	408.725	254.857	265.323	277.253
ALOX5_A0A4X1V7S0	ALOX5	A0A4X1V7S0	0.103852	0.330567	0.460819	0.755132	0.208922	0.664793	0.946	1	1	0.84	0.341	0.778	FALSE	FALSE	FALSE	FALSE	FALSE	FALSE	FALSE	-0.696	0.398	-0.298	-0.125	0.522	-0.174	-0.404	0.292	-0.0063	0.118	A0A4X1V7S0	ALOX5	Arachidonate 5-lipoxygenase	0	7	0	285.404	279.013	216.278	255.089	180.374	181.041	267.638	199.091	198.614	213.826	252.959
EIF4E3_A0A4X1V967	EIF4E3	A0A4X1V967	0.0936485	0.856006	0.126576	0.0682424	0.049882	0.713799	0.946	1	1	0.157	0.122	0.813	FALSE	FALSE	FALSE	FALSE	FALSE	FALSE	FALSE	0.727	-0.073	0.654	0.802	-0.875	-0.148	0.419	-0.308	0.346	-0.456	A0A4X1V967	EIF4E3	Eukaryotic translation initiation factor 4E family member 3	0	2	0	66.3001		110.119	112.828	122.316	157.026	88.7835	94.0144		132.02	125.129	159.25
RBPJ_A0A4X1V9N0	RBPJ	A0A4X1V9N0	0.0929593	0.489305	0.28098	0.308923	0.730515	0.0514776	0.946	1	1	0.457	0.818	0.133	FALSE	FALSE	FALSE	FALSE	FALSE	FALSE	FALSE	0.189	-0.0731	0.116	-0.109	0.0361	0.225	0.0565	-0.133	-0.0165	0.0926	A0A4X1V9N0	RBPJ	Recombination signal binding protein for immunoglobulin kappa J region	7	14	11	212.753	249.867	262.214	239.94	305.674	260.132	281.539	288.979	286.547	276.634	290.003	284.243
RRP36_A0A4X1VA52	RRP36	A0A4X1VA52	0.0964989	0.538487	0.258637	0.701235	0.326519	0.440649	0.946	1	1	0.801	0.47	0.587	FALSE	FALSE	FALSE	FALSE	FALSE	FALSE	FALSE	0.289	-0.1	0.189	0.0622	-0.163	0.127	0.138	-0.151	0.0377	-0.0246	A0A4X1VA52	RRP36	rRNA biogenesis protein RRP36	2	4	2	100.888	151.363	93.2521	142.975	129.184	139.368	146.329	118.342	108.727	116.314	179.605	158.283
LOXL2_A0A4X1VAA3	LOXL2	A0A4X1VAA3	0.114908	0.173129	0.800099	0.022878	0.250571	0.0146585	0.946	1	1	0.0744	0.39	0.0561	FALSE	FALSE	FALSE	FALSE	FALSE	FALSE	FALSE	-0.299	0.254	-0.0451	0.465	-0.211	-0.511	-0.0855	0.214	0.169	-0.297	A0A4X1VAA3	LOXL2	Lysyl oxidase homolog	0	2	0	40.3498	26.0757	47.9286	50.5439	37.6657	21.2132					26.6808	25.2946
FRMD4B_A0A4X1VAH0	FRMD4B	A0A4X1VAH0	0.112211	0.120379	0.96603	0.915447	0.143128	0.881786	0.946	1	1	0.948	0.26	0.929	FALSE	FALSE	FALSE	FALSE	FALSE	FALSE	FALSE	-0.957	0.933	-0.024	0.0598	0.873	-0.0838	-0.691	0.266	0.242	0.182	A0A4X1VAH0	FRMD4B	FERM domain containing 4B	0	3	0	14.8701	11.5304	13.4243	11.5644	19.7221	7.8451		13.7356		2.78698		11.3147
KLF5_A0A4X1VC83	KLF5	A0A4X1VC83	0.0888725	0.385861	0.351081	0.232144	0.0544158	0.774758	0.946	1	1	0.372	0.13	0.857	FALSE	FALSE	FALSE	FALSE	FALSE	FALSE	FALSE	-0.488	0.235	-0.253	-0.329	0.564	0.0761	-0.322	0.166	-0.0869	0.242	A0A4X1VC83	KLF5	C2H2-type domain-containing protein	4	9	6	425.231	412.014	404.208	431.236	313.598	295.06	498.374	445.654	370.757	290.983	446.616	168.871
EDRF1_A0A4X1VCN3	EDRF1	A0A4X1VCN3	0.105394	0.994843	0.104266	0.280397	0.277777	0.0151288	0.946	1	1	0.426	0.419	0.0569	FALSE	FALSE	FALSE	FALSE	FALSE	FALSE	FALSE	0.179	0.000665	0.179	-0.114	0.115	0.294	0.0157	-0.163	0.0164	0.131	A0A4X1VCN3	EDRF1	Erythroid differentiation regulatory factor 1	2	5	2	21.0861	15.1303	18.6233	26.0176	31.2636	25.6749	22.4288	25.6365	38.3186	32.0116	29.1064	18.4213
DIS3_A0A4X1VE68	DIS3	A0A4X1VE68	0.107002	0.413551	0.380173	0.0507588	0.0118188	0.222163	0.946	1	1	0.128	0.0459	0.366	FALSE	FALSE	FALSE	FALSE	FALSE	FALSE	FALSE	0.181	-0.0873	0.0939	0.227	-0.314	-0.133	0.146	-0.0355	0.0584	-0.169	A0A4X1VE68	DIS3	DIS3 homolog, exosome endoribonuclease and 3'-5' exoribonuclease	26	43	33	1585.7	1683.57	1810.56	1760.88	1821.51	1883.67	1532.96	1368.17	1730.56	1881.37	1817.36	2152.52
NCOA4_A0A4X1VEC2	NCOA4	A0A4X1VEC2	0.121889	0.579569	0.047197	0.045005	0.116529	0.978203	0.946	1	1	0.118	0.224	0.989	FALSE	FALSE	FALSE	FALSE	FALSE	FALSE	FALSE	-0.228	-0.0771	-0.305	-0.308	0.231	0.00377	-0.0954	0.132	-0.173	0.136	A0A4X1VEC2	NCOA4	Nuclear receptor coactivator 4	2	3	2	43.4836	52.2122	30.0333	23.5627	22.4967	29.7564	54.5049	31.0777	28.3524	31.665	28.9756	23.3818
RNF39_A0A4X1VEQ4	RNF39	A0A4X1VEQ4	0.10007	0.0776909	0.88078	0.69778	0.0396143	0.592046	0.946	1	1	0.799	0.104	0.72	FALSE	FALSE	FALSE	FALSE	FALSE	FALSE	FALSE	-0.575	0.624	0.0488	-0.127	0.75	0.176	-0.487	0.0876	0.136	0.263	A0A4X1VEQ4	RNF39	Ring finger protein 39	3	7	3	82.3775	74.2338	155.87	98.6248	123.272	98.7329	45.7109	179.503	153.474	38.9568	41.7866	78.5282
POLR3D_A0A4X1VG16	POLR3D	A0A4X1VG16	0.125563	0.152592	0.904279	0.0832614	0.00602033	0.10193	0.946	1	1	0.179	0.0297	0.212	FALSE	FALSE	FALSE	FALSE	FALSE	FALSE	FALSE	-0.186	0.172	-0.0137	-0.214	0.386	0.2	-0.186	-0.000165	-0.0139	0.2	A0A4X1VG16	POLR3D	RNA polymerase III subunit D	5	10	7	206.236	214.358	229.215	253.117	193.257	204.802	233.935	238.854	284.999	158.641	199.614	201.823
ACAP2_A0A8D1C9W0	ACAP2	A0A8D1C9W0	0.0813936	0.720487	0.0438537	0.00333238	0.00611923	0.158283	0.946	1	1	0.0221	0.03	0.287	FALSE	FALSE	FALSE	FALSE	FALSE	FALSE	FALSE	-0.213	-0.0404	-0.253	-0.421	0.38	0.167	-0.138	0.0747	-0.179	0.242	A0A8D1C9W0	ACAP2	Arf-GAP with coiled-coil, ANK repeat and PH domain-containing protein	18	26	27	1181.52	1155.58	1227.07	1127.08	868.68	1009.65	1352.52	1336.69	1327.05	888.409	1071.47	1145.16
STX17_A0A4X1VIC7	STX17	A0A4X1VIC7	0.091337	0.899811	0.112707	0.961454	0.86175	0.122054	0.946	1	1	0.976	0.912	0.239	FALSE	FALSE	FALSE	FALSE	FALSE	FALSE	FALSE	-0.22	0.0152	-0.205	-0.00584	0.0211	-0.199	-0.0642	0.156	-0.0489	-0.0431	A0A4X1VIC7	STX17	Syntaxin 17	5	8	6	293.285	262.188	250.344	226.232	254.529	206.587	257.804	207.086	208.46	192.713	233.747	252.663
GLYCTK_A0A4X1VIM6	GLYCTK	A0A4X1VIM6	0.117524	0.0983639	0.914706	0.0597756	0.00276564	0.049659	0.946	1	1	0.143	0.0178	0.13	FALSE	FALSE	FALSE	FALSE	FALSE	FALSE	FALSE	0.342	-0.364	-0.0219	0.424	-0.788	-0.446	0.374	0.0315	0.00951	-0.415	A0A4X1VIM6	GLYCTK	Glycerate kinase	3	9	3	83.9695	91.9926	74.2372	65.0757	71.2306	116.562	43.5415	49.9358	39.1363	143.873	74.7783	149.958
CLGN_A0A4X1VJ97	CLGN	A0A4X1VJ97	0.0963574	0.65189	0.200513	0.0733998	0.0334268	0.542897	0.946	1	1	0.165	0.0926	0.678	FALSE	FALSE	FALSE	FALSE	FALSE	FALSE	FALSE	-0.687	0.174	-0.513	-0.749	0.923	0.236	-0.446	0.241	-0.272	0.477	A0A4X1VJ97	CLGN	Calmegin	2	2	2	4291.85	5248.33	6717.53	3736.18	5679.07	2475.17	4485.73	7889.91	7047.71	3013.83	5260.84	2321.71
MED14_A0A4X1VJQ2	MED14	A0A4X1VJQ2	0.117017	0.700008	0.21652	0.130503	0.0682357	0.749386	0.946	1	1	0.246	0.153	0.838	FALSE	FALSE	FALSE	FALSE	FALSE	FALSE	FALSE	-0.155	0.0359	-0.12	-0.149	0.185	0.0298	-0.0942	0.0613	-0.0582	0.0911	A0A4X1VJQ2	MED14	Mediator of RNA polymerase II transcription subunit 14	11	27	21	325.269	319.642	344.876	323.287	276.98	308.494	356.074	341.535	306.195	310.643	298.138	273.64
APPL1_A0A4X1VJU7	APPL1	A0A4X1VJU7	0.087692	0.480543	0.272895	0.566386	0.891587	0.110168	0.946	1	1	0.695	0.932	0.224	FALSE	FALSE	FALSE	FALSE	FALSE	FALSE	FALSE	-0.154	0.0595	-0.0942	0.0482	0.0114	-0.142	-0.0561	0.0976	0.00336	-0.0448	A0A4X1VJU7	APPL1	Adaptor protein, phosphotyrosine interacting with PH domain and leucine zipper 1	21	29	27	637.421	618.538	702.93	628.789	580.302	630.212	598.323	574.021	577.929	579.897	551.255	633.898
WDR13_A0A4X1VKD6	WDR13	A0A4X1VKD6	0.134707	0.852245	0.181425	0.287968	0.218406	0.759773	0.946	1	1	0.433	0.353	0.847	FALSE	FALSE	FALSE	FALSE	FALSE	FALSE	FALSE	0.208	-0.0244	0.183	0.143	-0.168	0.0401	0.0999	-0.108	0.0755	-0.0677	A0A4X1VKD6	WDR13	WD repeat domain 13	5	10	5	403.483	403.026	511.099	436.717	573.368	517.98	426.732	461.034	453.731	562.714	460.329	532.622
PSMA8_A0A4X1VLE1	PSMA8	A0A4X1VLE1	0.0980305	0.32665	0.0171088	0.91496	0.280503	0.014188	0.946	1	1	0.948	0.422	0.0549	FALSE	FALSE	FALSE	FALSE	FALSE	FALSE	FALSE	0.459	0.259	0.718	-0.0275	0.287	0.746	-0.0218	-0.481	0.237	0.265	A0A4X1VLE1	PSMA8	Proteasome subunit alpha type	1	2	5	4272.48	7362.44	4691.19	6260.12	11266.7	9621.59	10620.3	7889.76	8449.67	7784.83	7688.59	6679.41
HSD17B7_A0A4X1VM69	HSD17B7	A0A4X1VM69	0.0828979	0.505604	0.244499	0.365676	0.802269	0.0539257	0.946	1	1	0.513	0.871	0.137	FALSE	FALSE	FALSE	FALSE	FALSE	FALSE	FALSE	0.538	-0.193	0.345	-0.264	0.0717	0.609	0.165	-0.373	-0.028	0.236	A0A4X1VM69	HSD17B7	3beta-hydroxysteroid 3-dehydrogenase	6	10	8	326.865	306.317	306.179	410.554	307.638	555.732	713.618	480.938	358.619	538.137	324.237	630.078
ABHD17A_A0A4X1VNU3	ABHD17A	A0A4X1VNU3	0.0825999	0.728584	0.0453755	0.0307465	0.0166841	0.000730372	0.946	1	1	0.0902	0.0575	0.00837	FALSE	FALSE	FALSE	FALSE	FALSE	FALSE	FALSE	0.205	0.038	0.243	-0.268	0.306	0.511	-0.0346	-0.24	0.00342	0.271	A0A4X1VNU3	ABHD17A	Abhydrolase domain containing 17A	4	7	5	81.8342	90.8375	75.5687	106.238	93.3243	125.149	128.368	144.413	128.508	91.1513	121.901	96.6496
MRPS2_A0A4X1SUY8	MRPS2	A0A4X1SUY8	0.101906	0.131202	0.878371	0.00747844	0.120168	0.00574956	0.946	1	1	0.0361	0.229	0.0304	FALSE	FALSE	FALSE	FALSE	FALSE	FALSE	FALSE	0.234	-0.213	0.0204	-0.434	0.22	0.454	0.0566	-0.177	-0.157	0.277	A0A4X1SUY8	MRPS2	Mitochondrial ribosomal protein S2	10	12	12	762.408	740.697	536.425	647.349	707.468	710.544	835.516	1002.51	978.915	820.568	753.132	851.009
TOMM22_A0A4X1VQC9	TOMM22	A0A4X1VQC9	0.10408	0.151895	0.817541	0.0170003	0.21993	0.0113483	0.946	1	1	0.0611	0.355	0.0474	FALSE	FALSE	FALSE	FALSE	FALSE	FALSE	FALSE	0.133	-0.116	0.0176	-0.213	0.0975	0.231	0.0378	-0.0954	-0.0778	0.135	A0A4X1VQC9	TOMM22	Mitochondrial import receptor subunit TOM22 homolog	6	6	6	1452.7	1373.62	1345.94	1448.95	1371.64	1435.76	1699.45	1628.11	1591.56	1467.23	1523.51	1653.72
MTPN_A0A4X1VQE1	MTPN	A0A4X1VQE1	0.0826306	0.401798	0.316919	0.0433481	0.181173	0.00719529	0.946	1	1	0.115	0.308	0.0351	FALSE	FALSE	FALSE	FALSE	FALSE	FALSE	FALSE	0.199	-0.0904	0.109	-0.239	0.148	0.348	0.0353	-0.164	-0.0551	0.184	A0A4X1VQE1	MTPN	Myotrophin	5	7	7	1995.01	2158	2386.93	2530.22	2379.46	2198.5	2617.71	2849.61	2886.5	2298.75	2761.92	2554.85
RPL36_A0A4X1VRZ2	RPL36	A0A4X1VRZ2	0.128995	0.31743	0.56015	0.0492958	0.263439	0.0176	0.946	1	1	0.126	0.403	0.0628	FALSE	FALSE	FALSE	FALSE	FALSE	FALSE	FALSE	-0.154	0.0978	-0.056	0.208	-0.11	-0.264	-0.0354	0.118	0.0624	-0.145	A0A4X1VRZ2	RPL36	60S ribosomal protein L36	4	5	5	11931.8	11937.9	10803	11029.9	10605.6	11960.9	9912.82	8567.04	10509.8	10430.9	10357.4	10697.6
SURF1_A0A287B4H7	SURF1	A0A287B4H7	0.0918174	0.291416	0.469826	0.00813312	0.0543236	0.00235888	0.946	1	1	0.0379	0.13	0.017	FALSE	FALSE	FALSE	FALSE	FALSE	FALSE	FALSE	0.249	-0.149	0.1	-0.44	0.291	0.541	0.0267	-0.223	-0.122	0.318	A0A287B4H7	SURF1	SURF1-like protein	7	11	10	821.151	856.966	801.177	881.572	898.326	908.29	1280.92	1150.7	1237.38	1087.62	769.872	1198.36
IGBP1_A0A4X1VXZ5	IGBP1	A0A4X1VXZ5	0.0875945	0.0327874	0.572762	0.933204	0.0379716	0.629848	0.946	1	1	0.959	0.101	0.75	FALSE	FALSE	FALSE	FALSE	FALSE	FALSE	FALSE	-0.145	0.19	0.0447	0.0066	0.183	0.0381	-0.13	0.0156	0.0604	0.0538	A0A4X1VXZ5	IGBP1	Immunoglobulin binding protein 1	9	13	10	1431.4	1460.71	1626.07	1556.34	1562.07	1574.66	1513.23	1575.88	1546.11	1316.98	1346.21	1451.03
POLDIP3_A0A4X1VY03	POLDIP3	A0A4X1VY03	0.083484	0.955855	0.0916617	0.814547	0.772102	0.135224	0.946	1	1	0.884	0.851	0.256	FALSE	FALSE	FALSE	FALSE	FALSE	FALSE	FALSE	-0.186	0.00549	-0.18	-0.0233	0.0288	-0.157	-0.0551	0.131	-0.0496	-0.0263	A0A4X1VY03	POLDIP3	DNA polymerase delta interacting protein 3	10	18	15	641.072	627.384	698.922	600.871	539.844	592.393	609.68	625.361	510.417	567.003	548.068	615.097
GPATCH4_A0A4X1VYN3	GPATCH4	A0A4X1VYN3	0.11759	0.0725043	0.773975	0.232704	0.477841	0.352351	0.946	1	1	0.373	0.617	0.503	FALSE	FALSE	FALSE	FALSE	FALSE	FALSE	FALSE	0.265	-0.31	-0.0456	-0.196	-0.114	0.151	0.172	-0.0924	-0.138	0.0583	A0A4X1VYN3	GPATCH4	G patch domain-containing protein 4	1	5	1	35.528	25.7117	40.3114	33.1038	28.5402	33.8385	31.1436	30.9098	53.6985	64.5911	29.8212	59.2701
MARCKSL1_A0A4X1W0E6	MARCKSL1	A0A4X1W0E6	0.0961329	0.738226	0.166249	0.117434	0.200702	0.00941676	0.946	1	1	0.228	0.331	0.0421	FALSE	FALSE	FALSE	FALSE	FALSE	FALSE	FALSE	-0.341	0.0639	-0.278	0.319	-0.255	-0.596	-0.0377	0.304	0.0262	-0.292	A0A4X1W0E6	MARCKSL1	MARCKS-related protein	5	5	5	3787.73	3611.28	4359.08	3978.52	3246.76	2627.49	2621.19	3172.23	2041.89	3297.8	3213.74	2834.56
VASP_A0A4X1W138	VASP	A0A4X1W138	0.14104	0.227931	0.759912	0.732468	0.132919	0.970847	0.946	1	1	0.824	0.246	0.984	FALSE	FALSE	FALSE	FALSE	FALSE	FALSE	FALSE	-0.26	0.209	-0.051	-0.0571	0.266	0.00608	-0.183	0.0761	0.0251	0.0822	A0A4X1W138	VASP	Vasodilator stimulated phosphoprotein	14	18	17	2343.5	2470.58	3046.33	2619.79	2730.22	2263.49	3194.07	2651.66	2114.54	1989.78	2355.48	2245.11
RPS27_A0A4X1W2B6	RPS27	A0A4X1W2B6	0.106447	0.22294	0.645061	0.146005	0.787334	0.0674037	0.946	1	1	0.266	0.862	0.16	FALSE	FALSE	FALSE	FALSE	FALSE	FALSE	FALSE	-0.211	0.155	-0.0565	0.188	-0.033	-0.244	-0.0832	0.128	0.0714	-0.116	A0A4X1W2B6	RPS27	40S ribosomal protein S27	2	2	2	4222.88	4206.53	3559.2	3918.82	3841.19	3812.71	3284.04	3246.7	3559.87	3161.43	4148.28	3197.21
RAP1B_A0A4X1W3V4	RAP1B	A0A4X1W3V4	0.120506	0.977626	0.115063	0.0949906	0.0995596	0.908372	0.946	1	1	0.197	0.201	0.945	FALSE	FALSE	FALSE	FALSE	FALSE	FALSE	FALSE	-0.253	-0.00428	-0.257	-0.275	0.27	0.0176	-0.13	0.123	-0.134	0.141	A0A4X1W3V4	RAP1B	small monomeric GTPase	3	3	3	2809.35	3036.53	3846.55	3258.83	2267.36	2636.34	3275.71	3338.68	3126.72	2782.1	2851.56	2509.06
LPIN3_B6VE06	LPIN3	B6VE06	0.084474	0.178082	0.00722086	0.00528209	0.0618566	0.855328	0.946	1	1	0.0294	0.143	0.913	FALSE	FALSE	FALSE	FALSE	FALSE	FALSE	FALSE	-0.25	-0.189	-0.439	-0.464	0.274	0.0244	-0.0839	0.166	-0.273	0.191	B6VE06	LPIN3	phosphatidate phosphatase	5	12	7	132.607	164.201	144.457	85.0999	116.997	90.8385	138.516	132.726	167.62	138.5	114.36	98.3765
HNRNPA1_A0A4X1W4Q9	HNRNPA1	A0A4X1W4Q9	0.132145	0.116445	0.938513	0.24305	0.0143432	0.216341	0.946	1	1	0.384	0.0518	0.359	FALSE	FALSE	FALSE	FALSE	FALSE	FALSE	FALSE	0.127	-0.134	-0.00614	0.0964	-0.23	-0.103	0.123	-0.00468	-0.0108	-0.107	A0A4X1W4Q9	HNRNPA1	Heterogeneous nuclear ribonucleoprotein A1	14	18	20	26813.2	26418.8	25658.3	26713.7	25855.6	26551.1	24971.6	26120.9	22673.2	28126	28829.4	30268.3
NDUFA1_A0A4X1W5D0	NDUFA1	A0A4X1W5D0	0.0955533	0.370406	0.387843	0.110146	0.0227069	0.414931	0.946	1	1	0.218	0.0711	0.563	FALSE	FALSE	FALSE	FALSE	FALSE	FALSE	FALSE	0.474	-0.242	0.233	0.452	-0.693	-0.219	0.352	-0.122	0.111	-0.341	A0A4X1W5D0	NDUFA1	NADH dehydrogenase [ubiquinone] 1 alpha subcomplex subunit 1	1	2	1	198.025	142.163	120.008	186.685	177.253	198.397	141.888	170.591	63.9122	174.678	217.021	315.349
VAMP8_A0A4X1W681	VAMP8	A0A4X1W681	0.0984792	0.0497606	0.690776	0.125454	0.00295996	0.0640611	0.946	1	1	0.24	0.0186	0.154	FALSE	FALSE	FALSE	FALSE	FALSE	FALSE	FALSE	-0.209	0.256	0.047	-0.192	0.448	0.239	-0.228	-0.0192	0.0278	0.22	A0A4X1W681	VAMP8	Vesicle-associated membrane protein 8	5	7	6	1212.54	1190.34	1182.6	1220.6	1252.32	1264.61	1280.58	1434.66	1551.97	1154.5	1110.18	872.837
RGL2_F1RZT1	RGL2	F1RZT1	0.11384	0.470461	0.348881	0.00618981	0.00182382	0.032967	0.946	1	1	0.0319	0.0139	0.0969	FALSE	FALSE	FALSE	FALSE	FALSE	FALSE	FALSE	-0.246	0.106	-0.139	-0.49	0.596	0.351	-0.237	0.00859	-0.131	0.359	F1RZT1	RGL2	Ral guanine nucleotide dissociation stimulator like 2	5	15	11	464.992	460.128	574.173	490.598	417.295	447.307	700.509	682.791	558.965	369.298	505.88	383.742
LGALSL_A0A4X1WC56	LGALSL	A0A4X1WC56	0.141119	0.554408	0.347092	0.571269	0.979538	0.147082	0.946	1	1	0.699	0.988	0.272	FALSE	FALSE	FALSE	FALSE	FALSE	FALSE	FALSE	-0.152	0.0583	-0.0941	0.0558	0.00251	-0.15	-0.0533	0.0991	0.00501	-0.0508	A0A4X1WC56	LGALSL	Galectin	4	9	7	332.132	328.149	390.747	333.841	329.822	317.848	283.468	337.917	300.27	299.983	296.996	342.067
IFT74_A0A4X1WCI1	IFT74	A0A4X1WCI1	0.129276	0.245658	0.683218	0.499428	0.0819387	0.784748	0.946	1	1	0.637	0.175	0.864	FALSE	FALSE	FALSE	FALSE	FALSE	FALSE	FALSE	0.191	-0.142	0.0485	0.0809	-0.223	-0.0324	0.139	-0.0518	-0.00325	-0.0842	A0A4X1WCI1	IFT74	Intraflagellar transport 74	4	11	4	38.2554	37.4401	51.8598	39.9754	40.4151	59.5329	33.9067	31.6305	42.1888	61.9115	46.6039	56.6781
TBPL2_A0A4X1WE30	TBPL2	A0A4X1WE30	0.0987455	0.228656	0.602205	0.844274	0.305158	0.47644	0.946	1	1	0.903	0.448	0.62	FALSE	FALSE	FALSE	FALSE	FALSE	FALSE	FALSE	0.283	-0.199	0.0837	-0.0313	-0.168	0.115	0.163	-0.12	-0.0368	-0.00542	A0A4X1WE30	TBPL2	TATA box-binding protein-like 2	3	3	3	160.645	154.077	122.743	120.874	179.632	180.682	161.976	144.861	164.351	219.058	151.345	199.951
ATP13A1_A0A5G2Q8V3	ATP13A1	A0A5G2Q8V3	0.0876714	0.991201	0.0860536	0.140596	0.143125	0.767466	0.946	1	1	0.259	0.26	0.852	FALSE	FALSE	FALSE	FALSE	FALSE	FALSE	FALSE	-0.167	-0.000995	-0.168	-0.141	0.14	-0.0267	-0.0763	0.0902	-0.0773	0.0635	A0A5G2Q8V3	ATP13A1	ATPase 13A1	33	41	38	1094.46	1134.69	1033.83	955.586	1021.57	934.839	964.65	1091.94	1144.16	1025.65	949.982	947.466
NUFIP1_A0A5G2QB21	NUFIP1	A0A5G2QB21	0.123621	0.583897	0.290671	0.892524	0.497179	0.351572	0.946	1	1	0.933	0.634	0.502	FALSE	FALSE	FALSE	FALSE	FALSE	FALSE	FALSE	0.264	-0.0887	0.175	0.0217	-0.11	0.153	0.116	-0.148	0.027	0.00525	A0A5G2QB21	NUFIP1	Nuclear FMR1 interacting protein 1	1	2	1	63.1145	83.6036	74.1793	97.0065	79.9853	93.4168	96.548	70.1206	82.0731	67.1056	138.345	95.6761
MB21D2_A0A8D1E2P2	MB21D2	A0A8D1E2P2	0.118455	0.405848	0.0276631	8.11805e-05	2.80514e-05	4.4177e-06	0.946	1	1	0.00272	0.00148	0.000465	FALSE	FALSE	FALSE	FALSE	FALSE	FALSE	FALSE	0.133	0.0673	0.2	-0.496	0.563	0.695	-0.124	-0.257	-0.0571	0.438	A0A8D1E2P2	MB21D2	Mab-21 domain containing 2	0	6	0	46.2442		51.6869	65.7861	55.6489	71.0265	102.437	107.889	101.828	55.44	56.637	61.6705
PDHA1_P29804	PDHA1	P29804	0.127666	0.445917	0.405748	0.00106486	0.00375433	0.000296787	0.946	1	1	0.0112	0.0217	0.00486	FALSE	FALSE	FALSE	FALSE	FALSE	FALSE	FALSE	0.181	-0.0866	0.0947	-0.497	0.41	0.591	-0.0356	-0.217	-0.122	0.374	P29804	PDHA1	Pyruvate dehydrogenase E1 component subunit alpha, somatic form, mitochondrial (Fragment)	20	23	22	5908.29	6099.68	6193.35	6272.82	6478.04	6846.46	8017.82	8778.04	10999.8	7192.64	6699.41	7010.68
SNRPA1_A0A5G2QJ51	SNRPA1	A0A5G2QJ51	0.106504	0.991065	0.108504	0.358746	0.353287	0.441931	0.946	1	1	0.506	0.497	0.589	FALSE	FALSE	FALSE	FALSE	FALSE	FALSE	FALSE	-0.199	0.00129	-0.198	-0.108	0.109	-0.09	-0.0776	0.122	-0.0763	0.0319	A0A5G2QJ51	SNRPA1	Small nuclear ribonucleoprotein polypeptide A'	10	15	13	3176.25	3330.05	2900.67	2449.6	2817.38	2990.01	3012.56	3181.73	2655.45	2863.64	2481.41	2931.17
GLMN_A0A5G2QKN2	GLMN	A0A5G2QKN2	0.141344	0.940894	0.159219	0.469111	0.514097	0.0463456	0.946	1	1	0.608	0.649	0.124	FALSE	FALSE	FALSE	FALSE	FALSE	FALSE	FALSE	-0.197	0.00937	-0.187	0.0927	-0.0833	-0.28	-0.0307	0.166	-0.0213	-0.114	A0A5G2QKN2	GLMN	Glomulin, FKBP associated protein	5	12	10	308.953	292.28	258.033	249.69	250.565	242.055	215.173	187.955	272.009	227.504	286.347	225.417
RILP_A0A5G2QQ68	RILP	A0A5G2QQ68	0.104198	0.474896	0.32056	0.171916	0.482569	0.0306132	0.946	1	1	0.3	0.621	0.092	FALSE	FALSE	FALSE	FALSE	FALSE	FALSE	FALSE	0.3	-0.125	0.176	-0.247	0.123	0.423	0.0756	-0.225	-0.0491	0.198	A0A5G2QQ68	RILP	Rab interacting lysosomal protein	1	3	1	6.53343	8.43935	28.8019	19.8854	21.4572	26.0574	26.925	19.2931	46.2024	23.0176	19.8983	41.7528
MFSD8_A0A4X1VEC9	MFSD8	A0A4X1VEC9	0.0940019	0.0474601	0.691152	0.00350104	0.000123724	0.00181362	0.946	1	1	0.0227	0.00318	0.0146	FALSE	FALSE	FALSE	FALSE	FALSE	FALSE	FALSE	-0.248	0.303	0.0548	-0.51	0.813	0.564	-0.341	-0.0928	-0.038	0.472	A0A4X1VEC9	MFSD8	Major facilitator superfamily domain containing 8	3	3	3	97.0075	107.095	74.6846	88.5198	109.14	99.765	127.298	169.765	170.69	58.9512	88.5186	64.5316
MTFP1_A0A5G2QR78	MTFP1	A0A5G2QR78	0.123879	0.757801	0.202708	0.0330619	0.0192116	0.293617	0.946	1	1	0.095	0.0635	0.445	FALSE	FALSE	FALSE	FALSE	FALSE	FALSE	FALSE	-0.278	0.0524	-0.226	-0.409	0.461	0.183	-0.198	0.08	-0.146	0.263	A0A5G2QR78	MTFP1	Mitochondrial fission process protein 1	1	1	1	365.408	410.038	402.73	360.223	288.767	349.387	452.401	346.875	570.412	351.942	349.072	260.574
SLC25A10_A0A287ASR0	SLC25A10	A0A287ASR0	0.0846752	0.957471	0.0926446	0.00302311	0.00330423	0.000187565	0.946	1	1	0.0207	0.0199	0.00381	FALSE	FALSE	FALSE	FALSE	FALSE	FALSE	FALSE	0.252	-0.00719	0.245	-0.512	0.505	0.757	-0.0614	-0.313	-0.0686	0.443	A0A287ASR0	SLC25A10	Solute carrier family 25 member 10	10	13	12	1534.12	1605.36	1904.47	2059.95	1812.68	2164.92	2723.14	2853.08	3023.08	2024.73	1698.27	2414.44
ESPN_A0A5G2QXY9	ESPN	A0A5G2QXY9	0.0803711	0.927903	0.068877	0.0197125	0.0231097	0.479119	0.946	1	1	0.0673	0.0719	0.622	FALSE	FALSE	FALSE	FALSE	FALSE	FALSE	FALSE	0.762	0.0363	0.798	1.09	-1.05	-0.288	0.444	-0.318	0.48	-0.606	A0A5G2QXY9	ESPN	Espin	0	7	0	70.6343	56.3602	72.55	62.9664	177.692	274.127		60.7789		201.054	78.6593	186.175
CDC16_A0A5G2R054	CDC16	A0A5G2R054	0.127944	0.301648	0.580637	0.469912	0.0956308	0.860632	0.946	1	1	0.609	0.194	0.916	FALSE	FALSE	FALSE	FALSE	FALSE	FALSE	FALSE	0.233	-0.153	0.0801	0.105	-0.258	-0.0253	0.161	-0.0719	0.00816	-0.0972	A0A5G2R054	CDC16	Cell division cycle 16	5	14	10	371.989	410.936	364.366	431.478	422.96	376.913	404.116	289.696	432.893	461.872	523.598	405.718
TECR_A0A287BLP6	TECR	A0A287BLP6	0.139825	0.48328	0.401531	0.000638689	0.000224932	0.00247796	0.946	1	1	0.00828	0.00432	0.0176	FALSE	FALSE	FALSE	FALSE	FALSE	FALSE	FALSE	-0.172	0.0781	-0.094	-0.525	0.603	0.431	-0.213	-0.0412	-0.135	0.39	A0A287BLP6	TECR	Trans-2,3-enoyl-CoA reductase	9	10	9	2865.73	2622.92	2371.54	2605.29	2408.88	2379.92	3358.01	4009.05	3302.89	2190.96	2509.1	2329.09
TUBA3C_A0A5G2R278	TUBA3C	A0A5G2R278	0.134147	0.314016	0.581142	0.594336	0.62102	0.28883	0.946	1	1	0.717	0.737	0.44	FALSE	FALSE	FALSE	FALSE	FALSE	FALSE	FALSE	3.59	-2.33	1.26	-1.21	-1.12	2.47	1.76	-1.83	-0.573	0.639	A0A5G2R278	TUBA3C	Tubulin alpha chain	0	2	2					2659.88				22670.3	425.529	1007.99	1912.9
FXN_A0A5G2R3Z0	FXN	A0A5G2R3Z0	0.120853	0.479603	0.359014	0.385381	0.131673	0.958222	0.946	1	1	0.532	0.245	0.976	FALSE	FALSE	FALSE	FALSE	FALSE	FALSE	FALSE	0.4	-0.173	0.227	0.214	-0.387	0.0127	0.24	-0.16	0.0669	-0.147	A0A5G2R3Z0	FXN	Frataxin, mitochondrial	2	2	2	464.995	548.83	518.928	476.339	572.293	826.963	433.446	420.366	727.523	755.51	547.871	810.03
TIMM44_A0A5G2R894	TIMM44	A0A5G2R894	0.135382	0.199573	0.807033	0.11711	0.739701	0.0777096	0.946	1	1	0.228	0.825	0.176	FALSE	FALSE	FALSE	FALSE	FALSE	FALSE	FALSE	0.166	-0.14	0.0256	-0.175	0.0349	0.201	0.0678	-0.0981	-0.0724	0.103	A0A5G2R894	TIMM44	Translocase of inner mitochondrial membrane 44	17	20	20	1856.16	1947.78	1729.22	1764.8	1847.05	2071.52	2016.55	2030.72	2343.99	2198.65	1876.88	2231.37
MAP2K5_A0A5G2R9B1	MAP2K5	A0A5G2R9B1	0.12628	0.0410796	0.514143	0.0291796	0.845307	0.0912975	0.946	1	1	0.0871	0.9	0.197	FALSE	FALSE	FALSE	FALSE	FALSE	FALSE	FALSE	0.23	-0.323	-0.0933	-0.351	0.0276	0.258	0.131	-0.0986	-0.192	0.159	A0A5G2R9B1	MAP2K5	mitogen-activated protein kinase kinase	2	4	2	50.2231	47.4228	47.4379	57.129	25.563	49.4731	74.0996	65.4591	50.0387	61.5026	57.0788	77.1116
UBP1_A0A5G2RAI2	UBP1	A0A5G2RAI2	0.0828582	0.543026	0.223542	0.059378	0.0202951	0.426248	0.946	1	1	0.142	0.0658	0.575	FALSE	FALSE	FALSE	FALSE	FALSE	FALSE	FALSE	0.252	-0.0823	0.17	0.278	-0.36	-0.108	0.174	-0.0783	0.0914	-0.187	A0A5G2RAI2	UBP1	Upstream binding protein 1	5	11	11	309.142	362.104	276.771	341.09	338.936	411.671	300.183	229.881	330.831	384.741	397.977	378.318
ISCA2_A0A5G2RC38	ISCA2	A0A5G2RC38	0.0871398	0.582183	0.21363	0.060816	0.0230916	0.450879	0.946	1	1	0.145	0.0719	0.597	FALSE	FALSE	FALSE	FALSE	FALSE	FALSE	FALSE	0.299	-0.0897	0.21	0.333	-0.423	-0.124	0.203	-0.0962	0.113	-0.22	A0A5G2RC38	ISCA2	Iron-sulfur cluster assembly 2	5	6	5	398.557	440.352	380.305	389.873	512.133	554.295	365.606	338.893	391.699	575.7	400.656	591.58
ISY1_A0A5G2RDZ4	ISY1	A0A5G2RDZ4	0.12072	0.313876	0.539077	0.430418	0.0892755	0.856369	0.946	1	1	0.574	0.186	0.913	FALSE	FALSE	FALSE	FALSE	FALSE	FALSE	FALSE	-0.204	0.128	-0.0765	-0.0988	0.226	0.0223	-0.14	0.0646	-0.0119	0.0869	A0A5G2RDZ4	ISY1	ISY1 splicing factor homolog	3	4	3	257.675	296.218	230.934	250.011	255.085	235.605	289.737	270.364	227.616	248.313	224.883	194.173
ESYT2_A0A5G2RL17	ESYT2	A0A5G2RL17	0.122297	0.399795	0.437393	0.513471	0.150604	0.898029	0.946	1	1	0.649	0.27	0.939	FALSE	FALSE	FALSE	FALSE	FALSE	FALSE	FALSE	-0.16	0.0833	-0.0766	-0.0641	0.147	-0.0124	-0.0976	0.0622	-0.0144	0.0498	A0A5G2RL17	ESYT2	Extended synaptotagmin 2	21	25	24	1554.68	1592.53	1854.08	1612.85	1455.47	1697.8	1636.09	1692.18	1614.43	1561.8	1401.24	1540.4
POLR1H_A0A5K1UL94	POLR1H	A0A5K1UL94	0.0949876	0.181189	0.692618	0.0128849	0.144095	0.00647555	0.946	1	1	0.0512	0.262	0.0329	FALSE	FALSE	FALSE	FALSE	FALSE	FALSE	FALSE	-0.23	0.179	-0.0506	0.376	-0.197	-0.427	-0.0528	0.177	0.126	-0.25	A0A5K1UL94	POLR1H	DNA-directed RNA polymerase subunit	1	2	1	70.0052	82.7778	88.7958	81.0144	64.3736	86.2841	50.0115	26.5986	55.0983	51.9238	69.4241	63.3311
ATRN_A0A5K1UYV7	ATRN	A0A5K1UYV7	0.134122	0.338396	0.545962	0.479151	0.112448	0.914487	0.946	1	1	0.618	0.219	0.949	FALSE	FALSE	FALSE	FALSE	FALSE	FALSE	FALSE	-0.378	0.233	-0.145	-0.17	0.403	0.0255	-0.254	0.124	-0.0206	0.15	A0A5K1UYV7	ATRN	Attractin	5	7	5	132.986	107.403	181.945	154.737	111.272	103.54	124.145	152.418	136.917	92.9149	154.44	55.177
CSTF1_A0A8D0HME1	CSTF1	A0A8D0HME1	0.0959073	0.718453	0.172999	0.306106	0.177877	0.705427	0.946	1	1	0.454	0.304	0.807	FALSE	FALSE	FALSE	FALSE	FALSE	FALSE	FALSE	0.164	-0.0331	0.131	0.0963	-0.129	0.0347	0.0816	-0.0824	0.0485	-0.0477	A0A8D0HME1	CSTF1	Cleavage stimulation factor 50 kDa subunit	11	16	14	775.166	749.362	655.021	798.915	802.037	812.185	815.223	712.379	700.226	836.683	826.571	816.299
MRPL15_A0A8D0HMG9	MRPL15	A0A8D0HMG9	0.141439	0.367055	0.529022	0.0694656	0.301818	0.0229269	0.946	1	1	0.159	0.445	0.0755	FALSE	FALSE	FALSE	FALSE	FALSE	FALSE	FALSE	0.226	-0.134	0.0923	-0.288	0.154	0.38	0.0514	-0.175	-0.0823	0.206	A0A8D0HMG9	MRPL15	Large ribosomal subunit protein uL15m	12	18	16	951.22	955.27	664.963	906.853	839.811	996.139	1065.84	1228.63	1055.2	1094.72	919.697	1018.8
TARS2_A0A480WLU7	TARS2	A0A480WLU7	0.0873709	0.295988	0.446445	0.00172321	0.000329858	0.00625729	0.946	1	1	0.0146	0.00531	0.0322	FALSE	FALSE	FALSE	FALSE	FALSE	FALSE	FALSE	-0.244	0.142	-0.102	-0.545	0.687	0.443	-0.268	-0.0245	-0.126	0.419	A0A480WLU7	TARS2	threonine--tRNA ligase	11	19	15	776.888	824.564	696.471	711.676	773.57	662.343	1023.97	1046.14	1094.38	594.838	794.261	565.482
PPP6R3_A0A8D0ICB2	PPP6R3	A0A8D0ICB2	0.106081	0.630325	0.229415	0.0482164	0.110034	0.00546944	0.946	1	1	0.124	0.215	0.0294	FALSE	FALSE	FALSE	FALSE	FALSE	FALSE	FALSE	-0.149	0.0417	-0.108	0.189	-0.147	-0.297	-0.0109	0.138	0.0308	-0.158	A0A8D0ICB2	PPP6R3	Protein phosphatase 6 regulatory subunit 3	22	32	25	1026.95	982.276	1070.76	1036.18	905.001	932.069	866.094	768.743	840.469	877.47	940.458	976.138
VWA8_A0A287AMT0	VWA8	A0A287AMT0	0.0926879	0.0745468	0.897712	0.0010055	0.026636	0.00123154	0.946	1	1	0.0109	0.0793	0.0116	FALSE	FALSE	FALSE	FALSE	FALSE	FALSE	FALSE	0.222	-0.238	-0.0157	-0.548	0.31	0.532	0.0374	-0.185	-0.2	0.348	A0A287AMT0	VWA8	von Willebrand factor A domain containing 8	67	81	80	1213.24	1245.5	1259.11	1373.19	1127.51	1214.48	1586.81	1727.16	2173.79	1379.63	1419.26	1620.12
CRYBG2_A0A8D0IHB0	CRYBG2	A0A8D0IHB0	0.0883928	0.78835	0.137996	0.415148	0.286543	0.463446	0.946	1	1	0.56	0.429	0.608	FALSE	FALSE	FALSE	FALSE	FALSE	FALSE	FALSE	-0.751	0.11	-0.641	-0.338	0.448	-0.303	-0.327	0.424	-0.217	0.121	A0A8D0IHB0	CRYBG2	Crystallin beta-gamma domain containing 2	18	45	33	619.478	613.29	1000.05	638.404	540.42	260.743	663.644	553.546	519.492	233.337	768.728	384.653
ATP5MF_Q95339	ATP5MF	Q95339	0.0832519	0.249583	0.498649	0.00793275	0.0636171	0.00249266	0.946	1	1	0.0374	0.146	0.0177	FALSE	FALSE	FALSE	FALSE	FALSE	FALSE	FALSE	0.322	-0.205	0.117	-0.554	0.349	0.671	0.0444	-0.278	-0.16	0.393	Q95339	ATP5MF	ATP synthase subunit f, mitochondrial	2	2	2	4365.26	4543.76	3702.1	3993.22	5241.67	4590.65	6014.56	6298.03	7970.32	6313.76	5327.29	4444.01
GHDC_A0A288CFU2	GHDC	A0A288CFU2	0.105582	0.0552109	0.704106	0.00721526	0.259835	0.0139937	0.946	1	1	0.0353	0.4	0.0544	FALSE	FALSE	FALSE	FALSE	FALSE	FALSE	FALSE	0.295	-0.359	-0.0647	-0.557	0.198	0.493	0.114	-0.181	-0.245	0.312	A0A288CFU2	GHDC	GH3 domain containing	5	12	11	387.473	386.512	358.028	357.09	352.629	375.337	579.697	538.603	523.304	604.994	334.636	535.823
MTHFD2_A0A8D0J6W8	MTHFD2	A0A8D0J6W8	0.0939066	0.595889	0.221606	0.0816309	0.0323757	0.54105	0.946	1	1	0.177	0.0907	0.676	FALSE	FALSE	FALSE	FALSE	FALSE	FALSE	FALSE	-0.524	0.155	-0.369	-0.548	0.703	0.179	-0.346	0.178	-0.191	0.358	A0A8D0J6W8	MTHFD2	methenyltetrahydrofolate cyclohydrolase	10	12	12	964.938	954.805	1537.18	1169.64	898.338	615.081	1099.2	1325.94	1430.09	526.262	963.269	912.974
ZFYVE27_A0A8D0JF29	ZFYVE27	A0A8D0JF29	0.133811	0.799147	0.20052	0.177098	0.261166	0.0181202	0.946	1	1	0.306	0.401	0.0641	FALSE	FALSE	FALSE	FALSE	FALSE	FALSE	FALSE	0.221	-0.0354	0.186	-0.197	0.161	0.382	0.0238	-0.197	-0.0116	0.185	A0A8D0JF29	ZFYVE27	Protrudin	5	7	5	49.4557	46.9882	59.7869	72.2333	73.276	54.7954	82.0602	52.9577	102.388	75.3349	69.6162	60.3346
NOTCH2_A0A8D0JGY2	NOTCH2	A0A8D0JGY2	0.101192	0.443851	0.0264238	0.0730529	0.01883	0.000979978	0.946	1	1	0.165	0.0625	0.01	FALSE	FALSE	FALSE	FALSE	FALSE	FALSE	FALSE	-0.18	-0.0795	-0.26	0.2	-0.279	-0.459	0.0447	0.225	-0.0348	-0.235	A0A8D0JGY2	NOTCH2	Notch receptor 2	4	9	4	94.5278	88.2639	73.3474	66.2049	51.1976	76.6575	42.556	47.6501	43.5905	66.3098	67.9188	74.5567
TOR1AIP2_A0A8D0JLP2	TOR1AIP2	A0A8D0JLP2	0.10815	0.204548	0.692356	0.149576	0.0153835	0.275362	0.946	1	1	0.271	0.0544	0.425	FALSE	FALSE	FALSE	FALSE	FALSE	FALSE	FALSE	-0.212	0.163	-0.0489	-0.187	0.35	0.138	-0.181	0.0305	-0.0183	0.169	A0A8D0JLP2	TOR1AIP2	Torsin 1A interacting protein 2	9	16	14	882.971	819.358	864.825	976.15	819.638	717.825	944.261	915.921	973.061	677.572	851.02	701.414
PDE5A_A0A8D0JYU8	PDE5A	A0A8D0JYU8	0.0823006	0.337055	0.37769	0.182811	0.681083	0.0403824	0.946	1	1	0.314	0.781	0.112	FALSE	FALSE	FALSE	FALSE	FALSE	FALSE	FALSE	-0.281	0.146	-0.134	0.208	-0.0615	-0.342	-0.0914	0.189	0.0551	-0.153	A0A8D0JYU8	PDE5A	Phosphodiesterase	6	21	15	160.689	154.605	192.236	162.368	129.222	163.116	91.1941	148.434	121.686	121.749	115.153	159.994
TRAPPC1_A0A8D0K2H2	TRAPPC1	A0A8D0K2H2	0.0804703	0.654843	0.168584	0.786276	0.859058	0.108461	0.946	1	1	0.864	0.91	0.222	FALSE	FALSE	FALSE	FALSE	FALSE	FALSE	FALSE	0.192	-0.0456	0.147	-0.0276	-0.018	0.174	0.064	-0.128	0.0184	0.046	A0A8D0K2H2	TRAPPC1	Trafficking protein particle complex subunit	5	7	6	385.344	381.339	444.526	438.53	482.419	444.637	460.373	507.682	409.004	478.517	463.161	473.567
PARVA_A0A8D0KB66	PARVA	A0A8D0KB66	0.112112	0.878798	0.0868569	0.0456786	0.0349917	0.00189866	0.946	1	1	0.119	0.0957	0.015	FALSE	FALSE	FALSE	FALSE	FALSE	FALSE	FALSE	0.196	0.0176	0.213	-0.257	0.274	0.47	-0.024	-0.22	-0.00638	0.25	A0A8D0KB66	PARVA	Parvin alpha	10	11	13	738.288	706.773	688.341	905.71	751.012	865.189	1101.98	976.093	931.888	755.227	955.456	790.953
PATL1_A0A8D0KDV0	PATL1	A0A8D0KDV0	0.121804	0.238788	0.670685	0.626925	0.469671	0.369672	0.946	1	1	0.744	0.61	0.52	FALSE	FALSE	FALSE	FALSE	FALSE	FALSE	FALSE	-0.157	0.117	-0.0408	0.0467	0.07	-0.0875	-0.086	0.0714	0.0306	-0.016	A0A8D0KDV0	PATL1	Protein PAT1 homolog 1	5	15	13	250.068	254.981	250.733	248.569	230.672	258.863	255.192	229.241	208.762	241.448	201.113	227.501
XPR1_M3VH81	XPR1	M3VH81	0.136196	0.647729	0.27702	0.00785246	0.00359058	0.0557226	0.946	1	1	0.0372	0.021	0.14	FALSE	FALSE	FALSE	FALSE	FALSE	FALSE	FALSE	-0.279	0.081	-0.198	-0.57	0.651	0.372	-0.253	0.026	-0.172	0.398	M3VH81	XPR1	Solute carrier family 53 member 1	4	7	4	88.0302	94.1719	115.197	108.237	73.6725	64.5914	129.529	127.323	156.66	57.4822	110.423	57.2743
GCLC_A0A8D0M2P4	GCLC	A0A8D0M2P4	0.103183	0.912062	0.0857129	0.350541	0.406767	0.375465	0.946	1	1	0.499	0.55	0.525	FALSE	FALSE	FALSE	FALSE	FALSE	FALSE	FALSE	-0.738	-0.0466	-0.785	-0.403	0.356	-0.382	-0.262	0.476	-0.309	0.0944	A0A8D0M2P4	GCLC	Glutamate--cysteine ligase	19	24	22	2450.19	2402.01	5781.76	1876.61	3223.6	1085.66	1974	2661.69	2904.11	2260.77	1896.03	1723.66
GSTZ1_A0A8D0WDQ9	GSTZ1	A0A8D0WDQ9	0.113272	0.640318	0.238305	0.00285061	0.00630182	0.000416864	0.946	1	1	0.0199	0.0305	0.00588	FALSE	FALSE	FALSE	FALSE	FALSE	FALSE	FALSE	0.257	-0.0713	0.186	-0.581	0.51	0.767	-0.0454	-0.302	-0.117	0.464	A0A8D0WDQ9	GSTZ1	maleylacetoacetate isomerase	8	9	8	958.722	1048.31	1054.92	1219.09	1163.9	1143.55	1640.39	1514.42	2222.59	1362.54	1339.15	1046.91
SPNS1_A0A8D0M6Y1	SPNS1	A0A8D0M6Y1	0.141534	0.559119	0.344516	0.016152	0.00580921	0.0869843	0.946	1	1	0.0591	0.0292	0.191	FALSE	FALSE	FALSE	FALSE	FALSE	FALSE	FALSE	-0.241	0.0911	-0.15	-0.436	0.527	0.286	-0.215	0.026	-0.124	0.312	A0A8D0M6Y1	SPNS1	Protein spinster homolog 1	4	6	4	99.547	101.09	114.446	118.11	77.3965	80.5185	123.026	169.689	114.397	64.278	101.533	81.1729
CBL_A0A8D0MMC7	CBL	A0A8D0MMC7	0.0865844	0.550878	0.22828	0.583776	0.264075	0.489517	0.946	1	1	0.709	0.404	0.631	FALSE	FALSE	FALSE	FALSE	FALSE	FALSE	FALSE	-0.222	0.0722	-0.15	-0.0662	0.138	-0.0839	-0.108	0.114	-0.036	0.0302	A0A8D0MMC7	CBL	E3 ubiquitin-protein ligase CBL	6	20	16	523.486	564.847	562.381	548.439	489.335	451.197	516.417	580.254	450.172	417.567	523.795	471.618
MIGA1_A0A8D0MRH5	MIGA1	A0A8D0MRH5	0.115711	0.52126	0.314907	0.0141013	0.00460494	0.0850665	0.946	1	1	0.0543	0.0251	0.188	FALSE	FALSE	FALSE	FALSE	FALSE	FALSE	FALSE	0.198	-0.0764	0.122	0.341	-0.418	-0.22	0.173	-0.025	0.0967	-0.245	A0A8D0MRH5	MIGA1	Mitoguardin 1	5	10	6	143.641	163.81	151.478	163.573	186.798	166.754	113.507	106.683	142.463	197.72	202.897	152.94
TTC17_A0A8D0N033	TTC17	A0A8D0N033	0.103296	0.785741	0.0651147	0.221057	0.329045	0.460867	0.946	1	1	0.36	0.472	0.606	FALSE	FALSE	FALSE	FALSE	FALSE	FALSE	FALSE	0.252	0.0393	0.291	0.184	-0.144	0.108	0.0893	-0.163	0.129	-0.055	A0A8D0N033	TTC17	Tetratricopeptide repeat domain 17	4	7	4	169.137	170.528	119.178	175.279	223.891	196.888	155.074	143.252	192.547	199.211	165.011	210.929
ANAPC4_A0A8D0N0J9	ANAPC4	A0A8D0N0J9	0.128355	0.548996	0.323772	0.0132546	0.00466806	0.0774737	0.946	1	1	0.0522	0.0254	0.176	FALSE	FALSE	FALSE	FALSE	FALSE	FALSE	FALSE	0.187	-0.0701	0.117	0.34	-0.41	-0.223	0.167	-0.0206	0.0968	-0.243	A0A8D0N0J9	ANAPC4	Anaphase-promoting complex subunit 4	4	11	7	245.647	236.054	228.542	260.299	264.389	264.588	184.989	167.986	226.434	299.68	306.189	234.133
PTP4A1_A0A8D0P2W9	PTP4A1	A0A8D0P2W9	0.135497	0.949961	0.149955	0.658282	0.703683	0.0715948	0.946	1	1	0.769	0.798	0.166	FALSE	FALSE	FALSE	FALSE	FALSE	FALSE	FALSE	0.271	-0.0107	0.26	-0.076	0.0653	0.336	0.0541	-0.217	0.0433	0.119	A0A8D0P2W9	PTP4A1	Protein tyrosine phosphatase type IVA 1	1	2	1	12.4812	17.6006	12.6562	19.1233	22.1026	42.1284	14.5888	17.1973	49.7351	24.6124	22.6029	32.5209
PHF14_A0A8D0P4A5	PHF14	A0A8D0P4A5	0.10786	0.682591	0.053641	0.869437	0.568455	0.0402913	0.946	1	1	0.919	0.693	0.112	FALSE	FALSE	FALSE	FALSE	FALSE	FALSE	FALSE	0.219	0.0521	0.271	-0.0209	0.073	0.292	0.0234	-0.195	0.0755	0.0964	A0A8D0P4A5	PHF14	PHD finger protein 14	5	11	8	113.562	140.026	111.379	151.072	161.515	160.258	138.595	131.246	200.537	161.314	142.298	145.853
EIF4A2_A0A8D0P6U4	EIF4A2	A0A8D0P6U4	0.113691	0.906331	0.137864	0.331683	0.389512	0.0250784	0.946	1	1	0.48	0.532	0.0802	FALSE	FALSE	FALSE	FALSE	FALSE	FALSE	FALSE	0.275	-0.0192	0.256	-0.162	0.143	0.418	0.0379	-0.237	0.0187	0.181	A0A8D0P6U4	EIF4A2	ATP-dependent RNA helicase	7	9	7	1276.3	1392.66	1227.9	1599.79	1723.16	1403.25	1559.49	1470.46	2328.1	1602.1	1689.19	1505.78
VTA1_A0A8D0P8C3	VTA1	A0A8D0P8C3	0.0857055	0.216768	0.569281	0.202283	0.964005	0.0793951	0.946	1	1	0.337	0.979	0.179	FALSE	FALSE	FALSE	FALSE	FALSE	FALSE	FALSE	-0.176	0.122	-0.0542	0.126	-0.00426	-0.18	-0.0733	0.103	0.0483	-0.0775	A0A8D0P8C3	VTA1	Vesicle trafficking 1	7	9	7	1718.38	1770.06	1951.73	1575.73	1891.46	1814.45	1642.26	1574.38	1561.89	1654.09	1570.66	1623.16
GAS7_A0A8D0PHZ7	GAS7	A0A8D0PHZ7	0.0980377	0.650765	0.204226	0.741889	0.439417	0.331868	0.946	1	1	0.83	0.581	0.482	FALSE	FALSE	FALSE	FALSE	FALSE	FALSE	FALSE	-0.248	0.0633	-0.184	-0.0459	0.109	-0.138	-0.105	0.143	-0.0417	0.00421	A0A8D0PHZ7	GAS7	Growth arrest specific 7	0	5	0	22.0813	19.9537	31.5093	15.0156	25.4193	9.61347	11.0955		7.04395	12.3198	9.8807	15.1636
ASXL3_A0A8D0PQB8	ASXL3	A0A8D0PQB8	0.0869666	0.848213	0.119712	0.033453	0.0238986	0.462887	0.946	1	1	0.0959	0.0736	0.608	FALSE	FALSE	FALSE	FALSE	FALSE	FALSE	FALSE	0.26	-0.0269	0.233	0.338	-0.365	-0.105	0.163	-0.0972	0.136	-0.202	A0A8D0PQB8	ASXL3	ASXL transcriptional regulator 3	1	1	1	357.584	314.652	376.788	546.404	374.505	364.456	304.105	315.661	332.906	414.59	402.761	480.318
SSR1_A0A8D0PWT2	SSR1	A0A8D0PWT2	0.0903566	0.307887	0.442071	0.788584	0.206866	0.611019	0.946	1	1	0.865	0.339	0.736	FALSE	FALSE	FALSE	FALSE	FALSE	FALSE	FALSE	-0.175	0.1	-0.0747	-0.0257	0.126	-0.049	-0.1	0.0747	-3.26e-05	0.0257	A0A8D0PWT2	SSR1	Translocon-associated protein subunit alpha	4	5	4	6932.17	7626.85	6226.81	6346.66	6653.9	6814.42	6964.9	6265.17	6849.19	6360.8	6256.51	5935.65
SOD3_A0A8D0QL78	SOD3	A0A8D0QL78	0.134717	0.461045	0.0377517	0.207553	0.574036	0.319946	0.946	1	1	0.344	0.698	0.471	FALSE	FALSE	FALSE	FALSE	FALSE	FALSE	FALSE	1.22	0.574	1.79	1.01	-0.435	0.783	0.27	-0.948	0.844	-0.165	A0A8D0QL78	SOD3	Superoxide dismutase [Cu-Zn]	0	2	0	20.2164	28.573		32.5475	53.3156	368.688		14.7041		59.6821	9.6047	115.53
TPP2_A0A8D0QXA5	TPP2	A0A8D0QXA5	0.0929221	0.821858	0.134933	0.0264071	0.0392074	0.00175785	0.946	1	1	0.0817	0.104	0.0144	FALSE	FALSE	FALSE	FALSE	FALSE	FALSE	FALSE	-0.194	0.0241	-0.17	0.272	-0.247	-0.441	0.00738	0.201	0.0315	-0.24	A0A8D0QXA5	TPP2	Tripeptidyl-peptidase 2	46	55	52	2241.06	2184.57	2457.54	2074.72	2083	1985.32	1680.21	1496.65	1868.53	1834.46	2222.49	2021.56
UXS1_A0A8D0RE61	UXS1	A0A8D0RE61	0.135376	0.822669	0.0934015	0.784982	0.620888	0.0586074	0.946	1	1	0.863	0.737	0.145	FALSE	FALSE	FALSE	FALSE	FALSE	FALSE	FALSE	-0.185	-0.0262	-0.211	0.032	-0.0582	-0.243	-0.0252	0.16	-0.0514	-0.0834	A0A8D0RE61	UXS1	UDP-glucuronic acid decarboxylase 1	5	10	7	164.707	179.253	167.907	165.376	148.462	116.188	134.282	144.311	119.976	126.574	146.783	163.898
UNK_A0A8D0RU98	UNK	A0A8D0RU98	0.131328	0.796797	0.0855366	0.20548	0.301342	0.591864	0.946	1	1	0.341	0.445	0.719	FALSE	FALSE	FALSE	FALSE	FALSE	FALSE	FALSE	0.178	0.0286	0.207	0.147	-0.118	0.06	0.0669	-0.111	0.0955	-0.0512	A0A8D0RU98	UNK	Unk zinc finger	5	14	9	126.408	123.992	145.365	174.934	152.02	156.144	164.569	121.091	122.726	150.671	146.889	171.987
VAMP4_A0A8D0S0Z4	VAMP4	A0A8D0S0Z4	0.0996919	0.135279	0.853295	0.392781	0.481016	0.304306	0.946	1	1	0.539	0.62	0.455	FALSE	FALSE	FALSE	FALSE	FALSE	FALSE	FALSE	-0.357	0.32	-0.0374	0.176	0.144	-0.213	-0.205	0.152	0.115	-0.0612	A0A8D0S0Z4	VAMP4	Vesicle associated membrane protein 4	2	2	2	189.312	152.223	245.963	238.215	162.864	170.766	158.734	182.512	129.674	107.148	188.423	135.206
EPHB3_A0A8D0S116	EPHB3	A0A8D0S116	0.138473	0.172936	0.889544	0.821097	0.244846	0.715766	0.946	1	1	0.888	0.384	0.814	FALSE	FALSE	FALSE	FALSE	FALSE	FALSE	FALSE	-0.379	0.345	-0.0335	0.0546	0.291	-0.0881	-0.254	0.125	0.0915	0.037	A0A8D0S116	EPHB3	Ephrin type-B receptor 3	3	8	14	974.513	727.661	956.225	972.915	936.383	707.529	717.863	1152.77	667.699	553.92	877.937	621.335
ARID4B_A0A8D0SJ70	ARID4B	A0A8D0SJ70	0.10757	0.114987	0.967893	0.167571	0.0092907	0.178553	0.946	1	1	0.294	0.039	0.312	FALSE	FALSE	FALSE	FALSE	FALSE	FALSE	FALSE	0.234	-0.228	0.00545	0.197	-0.425	-0.191	0.222	-0.012	-0.00652	-0.203	A0A8D0SJ70	ARID4B	AT-rich interaction domain 4B	5	10	5	117.598	104.667	95.9489	101.518	96.4442	126.691	86.5733	91.1585	70.8066	164.191	129.401	110.596
VWA1_A0A8D0T9R7	VWA1	A0A8D0T9R7	0.122591	0.00503241	0.0875745	0.0467031	0.219037	0.71523	0.946	1	1	0.121	0.353	0.814	FALSE	FALSE	FALSE	FALSE	FALSE	FALSE	FALSE	-0.199	0.422	0.223	0.267	0.155	-0.0442	-0.194	0.00496	0.228	-0.0393	A0A8D0T9R7	VWA1	von Willebrand factor A domain containing 1	0	2	0	23.3747	36.502	21.3249	39.62	34.4368	46.0825	13.249	28.8845		10.5924	18.9466	20.5997
XIRP2_A0A8D0TZ24	XIRP2	A0A8D0TZ24	0.138186	0.204904	0.803586	0.432242	0.602393	0.3082	0.946	1	1	0.575	0.722	0.459	FALSE	FALSE	FALSE	FALSE	FALSE	FALSE	FALSE	0.576	-0.485	0.0913	-0.292	-0.192	0.384	0.313	-0.263	-0.171	0.121	A0A8D0TZ24	XIRP2	Xin actin binding repeat containing 2	0	1	0	136.222		45.376	71.664	75.4205	87.1256	102.175	36.3898	205.435	123.31	151.192	108.599
MRPL20_A0A286ZU56	MRPL20	A0A286ZU56	0.0859222	0.0544197	0.790057	0.00268681	0.104608	0.00419643	0.946	1	1	0.0191	0.208	0.0246	FALSE	FALSE	FALSE	FALSE	FALSE	FALSE	FALSE	0.302	-0.345	-0.0433	-0.628	0.283	0.584	0.091	-0.211	-0.254	0.374	A0A286ZU56	MRPL20	39S ribosomal protein L20, mitochondrial isoform 1	4	6	6	295.424	327.945	210.871	256.444	249.114	297.582	426.475	454.848	413.099	426.484	344.315	295.876
[truncated: 7,328 more rows]
[truncated: 12 more columns]

## Sheet: Human organoids
Gene_ID	name	ID	HPDO_vs_exocrine_fraction_p.val	HPDO_vs_exocrine_fraction_p.adj	significant	HPDO_vs_exocrine_fraction_significant	HPDO_vs_exocrine_fraction_ratio	HPDO_vs_exocrine_fraction_centered	tissue_centered	Accession	Genes	Description	Min_Peptides_quantified	Max_Peptides_quantified	Min_Peptides_identified	Exocrine fraction 1	Exocrine fraction 2	Exocrine fraction 3	Exocrine fraction 4	HPDO 1	HPDO 2	HPDO 3	HPDO 4	Exocrine fraction 1_normalized_imputed	Exocrine fraction 2_normalized_imputed	Exocrine fraction 3_normalized_imputed	Exocrine fraction 4_normalized_imputed	HPDO 1_normalized_imputed	HPDO 2_normalized_imputed	HPDO 3_normalized_imputed	HPDO 4_normalized_imputed
[truncated: 5,580 more rows]

[truncated: 1 more sheets: Top 100]
