# Supplementary material for: Benchmarking porcine pancreatic ductal organoids for drug screening applications
Source: EMBO Mol Med. 2025 Nov 4;17(12):3657–88. doi: 10.1038/s44321-025-00330-3 (PMC12686538; doi:10.1038/s44321-025-00330-3)
Supplement: Supplementary file 5 — Dataset EV2 [file 44321_2025_330_MOESM5_ESM.xlsx]

## Sheet: Dataset EV2
Dataset description
Excel file containing the results of the bulk RNA-Seq analysis and the GO pathway analysis used for cluster annotation.

## Sheet: Bulk RNA-Seq analysis
	baseMean	log2FoldChange	lfcSE	pvalue	padj
CXCL12	2032.07	11.0193	1.50937	1.36e-14	3.13e-12		Significantly changed genes in relation to the bulk RNA-Seq data in Figure 5. Positive log2 fold change reflects upregulation in the differentiated condition
CCDC3	292.527	8.70286	1.42766	6.01e-11	6.68e-09
CALB1	88.5567	8.47552	2.09477	5.34e-07	1.97e-05
GKN2	13.5677	7.71218	3.0085	8.7e-06	0.000205351
CA1	183.341	7.51678	1.25167	1.03e-10	1.09e-08
LRRC4	11.2941	7.34102	3.00461	2.32e-05	0.000460619
OTOP2	47.2408	7.16208	2.44679	5.09e-05	0.000855684
ABCG8	10.2147	6.92516	3.17302	0.000162466	0.00217179
CYP2W1	55.5007	6.8996	0.9668	4.92e-13	9.01e-11
KCNAB1	145.067	6.84731	1.65909	1.13e-06	3.72e-05
FABP1	58.4751	6.70722	1.40903	1.44e-07	6.41e-06
HS6ST3	72.9675	6.6045	1.99787	2.87e-05	0.000546349
HSD11B2	1445.53	6.57489	0.655293	5.41e-25	5.81e-22
ALDOB	32.6655	6.46714	2.48322	0.000128916	0.00181677
GKN1	6.58853	6.44902	2.82104	4.75e-05	0.00080833
GRID2	7.12987	6.43226	2.96596	0.000135388	0.00188652
ST8SIA2	337.863	6.24873	2.47953	0.000143531	0.00197438
GUCA2B	86.13	6.21874	1.43267	5.53e-07	2.03e-05
ENSSSCG00000013973	654.32	6.20626	1.25252	2.46e-08	1.36e-06
EYA2	52.2387	6.15101	1.31162	1.64e-07	7.12e-06
ENSSSCG00000012049	196.949	6.0571	0.984712	3.57e-11	4.26e-09
COL3A1	50.79	5.95898	1.48027	2.48e-06	7.12e-05
ENSSSCG00000013754	52.8115	5.93505	1.16876	2.44e-08	1.35e-06
RSAD2	604.992	5.86392	1.21339	4.63e-08	2.4e-06
ENSSSCG00000030901	122.702	5.84226	1.249	1.1e-07	5.14e-06
ATOH8	370.574	5.83281	1.16706	2.11e-08	1.19e-06
PCDH10	71.8589	5.81167	1.30451	3.59e-07	1.41e-05
ENSSSCG00000036122	61.6163	5.79987	0.995258	4.17e-10	3.73e-08
OTOP3	793.774	5.79731	1.26052	1.4e-07	6.31e-06
CCBE1	262.513	5.7854	1.75806	2.24e-05	0.000446574
SLIT3	711.473	5.57948	1.12827	2.75e-08	1.5e-06
PGA5	2201.88	5.5633	0.995302	9.21e-10	7.27e-08
PTGFR	4.04486	5.55637	2.69266	0.000157916	0.0021233
ENSSSCG00000026520	174.441	5.54684	0.817935	6.03e-13	1.09e-10
CLCA4	40.8821	5.52852	1.56472	1.54e-05	0.000331096
ENSSSCG00000001441	604.734	5.35374	1.18261	2.07e-07	8.6e-06
ENSSSCG00000031193	16.815	5.3389	1.44778	2.19e-05	0.000441541
MSMB	33789.3	5.23638	0.716258	1.25e-14	2.96e-12
MAPK4	3.91731	5.21866	2.89488	0.000717442	0.00717353
ENSSSCG00000045986	3520.01	5.17337	1.02958	1.97e-08	1.12e-06
SMAD9	224.472	5.12673	0.902639	5.69e-10	4.83e-08
ENSSSCG00000048253	642.511	5.12172	1.21962	8.79e-07	3e-05
GDF6	68.301	5.11212	1.56893	3.16e-05	0.00058934
FER1L6	971.36	5.04555	0.774556	3.38e-12	5.09e-10
CRNN	34.2804	4.97672	1.13667	6.18e-07	2.23e-05
DAPL1	46.8419	4.96577	1.18864	1.21e-06	3.94e-05
MASP1	184.887	4.95724	1.69704	7.67e-05	0.00118614
ENSSSCG00000048579	14.223	4.95609	1.51654	7.84e-05	0.00120969
CTNND2	81.5127	4.92678	1.44979	2.01e-05	0.000413561
ENSSSCG00000026217	40.259	4.87043	1.88923	0.000228445	0.00285921
CD4	139.431	4.85504	2.29758	0.00046102	0.00497988
FRAS1	4591.26	4.79535	1.19107	1.93e-06	5.76e-05
IFIT1	2081.14	4.7395	1.05141	2.45e-07	9.88e-06
TMEM200A	124.009	4.7382	0.899286	5.74e-09	3.8e-07
DIRAS2	61.5407	4.73004	0.903211	7.59e-09	4.77e-07
LGALS13	13096.2	4.72897	1.33551	1.25e-05	0.000276513
AQP3	23687	4.7116	0.639267	8.08e-15	2e-12
ENSSSCG00000010992	14.3177	4.70964	1.10911	2.81e-06	7.94e-05
ADAMTSL1	20.6963	4.66678	1.83213	0.000344702	0.00394613
KCND2	97.9585	4.64692	0.958263	5.4e-08	2.76e-06
ZBP1	192.004	4.56524	1.4589	4.59e-05	0.000787708
LRRTM4	63.4366	4.51726	0.547686	1.14e-17	4.58e-15
CALML5	19.7605	4.42541	1.06586	2.06e-06	6.11e-05
ADGRL3	19.7187	4.27901	1.2874	4.14e-05	0.000726412
ADAMTS5	14.6555	4.23715	1.16914	1.93e-05	0.000403643
ADAM19	159.876	4.17199	2.05488	0.000632276	0.00647469
ENSSSCG00000039443	89.6697	4.10223	0.863121	8.5e-08	4.15e-06
GBA3	12.0361	4.09989	1.42751	0.000206247	0.00262419
ENSSSCG00000044524	100.542	4.06865	1.2554	3.66e-05	0.000662498
C10orf90	90.4831	4.05003	1.381	9.17e-05	0.00137046
CABP7	29.3546	4.03298	1.61915	0.00032461	0.00378582
SEMA6A	706.312	4.0187	1.30947	6.08e-05	0.000986306
ADAMDEC1	3645.44	4.0104	1.10538	1e-05	0.000230032
ADAMTS9	128.128	3.99481	1.46619	0.00015887	0.00213257
GPLD1	847.138	3.98093	0.866579	1.79e-07	7.69e-06
KCNJ16	170.339	3.97313	1.39445	0.000114784	0.00164936
ACSBG1	5691.9	3.92992	1.35095	0.000100677	0.00148236
EDN2	37.6035	3.89532	1.11471	1.76e-05	0.00037354
AOC1	111.956	3.89264	1.17748	3.02e-05	0.000567975
SLC40A1	3234.66	3.85731	0.626237	3.55e-11	4.26e-09
GABBR2	5.35132	3.84954	2.00546	0.00113901	0.010159
GXYLT2	56.422	3.83732	1.28659	8.68e-05	0.0013128
PLB1	455.52	3.82313	0.403724	1.53e-22	1.17e-19
CYP2C42	418.987	3.80346	0.945424	2.2e-06	6.39e-05
PDE7B	43.8747	3.78752	1.00113	6.03e-06	0.000151834
CA2	3393.46	3.75089	0.570728	2.41e-12	3.77e-10
LMO1	207.008	3.74936	1.27256	9.13e-05	0.00136683
CMPK2	774.135	3.74287	1.25004	8.01e-05	0.00122599
BMP3	1393.18	3.72783	0.951735	3.4e-06	9.32e-05
SLC6A20	28.0921	3.72642	1.10819	3.07e-05	0.00057535
UBD	40.6153	3.69752	1.43514	0.000272683	0.00330255
PIK3C2G	911.921	3.69613	1.37055	0.000181359	0.00237314
ENSSSCG00000015084	43.386	3.68825	1.56997	0.000433465	0.00473052
TMEM229A	9.91072	3.67631	1.03798	3.18e-05	0.000591401
ENSSSCG00000047344	7642.27	3.65932	0.285802	1.53e-38	4.94e-35
PDGFD	1464.66	3.65664	1.28975	0.000130645	0.00183277
ENSSSCG00000003521	1806.21	3.6449	0.598842	5.65e-11	6.41e-09
MGAM	407.8	3.60311	1.66936	0.000602392	0.00620814
AIF1L	653.378	3.59695	0.90364	2.69e-06	7.64e-05
IFI6	5628.51	3.57135	1.10963	4.35e-05	0.000754209
ENSSSCG00000007005	9.84152	3.57117	1.14184	0.000109828	0.00159522
ENSSSCG00000046054	196.711	3.53298	1.38838	0.000273259	0.00330703
XKR4	32.2114	3.50699	1.42534	0.00037452	0.0042365
ENSSSCG00000030801	141.439	3.49846	0.910106	4.75e-06	0.000123573
SLC5A5	415.427	3.48031	2.12485	0.00134446	0.0115072
TMC5	116.5	3.40075	0.728831	1.42e-07	6.39e-06
SAMD11	485.914	3.38829	0.771781	4.89e-07	1.84e-05
AGBL4	15.3514	3.3824	1.16526	0.0001521	0.00206405
EGF	154.137	3.35494	0.9866	2.44e-05	0.00047747
ATOH7	33.4561	3.34936	0.922084	1.19e-05	0.000266292
DPRX	33.9917	3.31605	1.86902	0.00132328	0.0113743
ONECUT2	651.655	3.29655	0.901778	9.86e-06	0.000228029
LRP4	1338.52	3.29327	0.886587	8.12e-06	0.000193958
APOE	51.6098	3.22606	1.31926	0.000390883	0.00436035
MGAT4C	431.989	3.22391	1.18216	0.000187992	0.00244404
HERC6	1038.72	3.2052	0.867539	8.81e-06	0.000207536
PCDHAC2	39.0285	3.19543	0.656164	5.92e-08	3e-06
RBP2	413.161	3.16685	1.15086	0.000179326	0.00234845
ITPRID1	117.448	3.13936	2.1827	0.00187903	0.0148661
TMPRSS11A	1068.74	3.13523	1.61141	0.00101917	0.00932921
PRICKLE1	540.397	3.12107	0.435842	4.22e-14	8.82e-12
DAPK2	416.416	3.11741	0.609517	1.54e-08	8.93e-07
SLITRK3	52.547	3.10433	1.02307	8.54e-05	0.00129714
HS3ST3A1	9.1853	3.08256	1.13996	0.000341489	0.00392346
TBX3	49.3488	3.07675	0.864751	1.54e-05	0.00033233
ENSSSCG00000048785	62.3514	3.06686	0.621331	3.96e-08	2.09e-06
RGS6	124.086	3.06025	0.865176	1.6e-05	0.000341783
FCGBP	3586.27	3.05576	0.786909	4.67e-06	0.000121892
ENSSSCG00000007336	1201.77	2.99333	0.628113	9.16e-08	4.42e-06
FOXS1	272.8	2.9911	0.763348	3.85e-06	0.000103594
UPK3A	3159.54	2.99028	1.65046	0.0013751	0.011702
SRGAP3	962.087	2.98654	1.12697	0.000248269	0.00306681
GPX3	921.816	2.97411	0.874244	2.59e-05	0.000502297
PCDH9	9.15989	2.96319	1.26215	0.000779596	0.00761075
RDH10	2428.65	2.95296	0.918676	4.97e-05	0.000839845
IRX3	1269.38	2.94816	1.7592	0.00162868	0.0132969
KCNS1	216.465	2.89831	0.618856	1.38e-07	6.28e-06
MMP2	371.811	2.8819	0.61409	1.28e-07	5.9e-06
RASL11A	262.171	2.85942	0.477097	1.13e-10	1.18e-08
ENSSSCG00000045249	100.134	2.84084	0.816781	2.07e-05	0.000423512
ZNF354B	2.79416	2.82368	1.84479	0.00291561	0.0208918
CPA6	4.2874	2.80504	1.58607	0.0037979	0.0254161
HERC5	1390.65	2.79278	0.902605	7.54e-05	0.00116858
ENSSSCG00000005398	818.55	2.78588	2.20199	0.00251923	0.0187522
SLC9A4	144.494	2.75444	0.622959	4.71e-07	1.78e-05
ID4	2969.7	2.72729	0.513743	6.05e-09	3.96e-07
ENSSSCG00000023479	240.402	2.72127	0.918947	0.000113417	0.00163264
RASGRP3	31.7831	2.72077	1.26879	0.000895017	0.00844161
NREP	1880.6	2.71367	1.30798	0.000989364	0.00911709
ATL1	241.452	2.70801	0.547441	3.83e-08	2.03e-06
SARM1	293.482	2.70614	0.859206	6.47e-05	0.00103542
PLD1	4723.04	2.68581	0.440191	6.26e-11	6.91e-09
ENSSSCG00000034802	465.688	2.68424	1.32894	0.00107809	0.0097397
LRATD1	3732.24	2.68284	0.414169	5.37e-12	7.72e-10
ISG15	1800.35	2.67863	1.12042	0.000509157	0.00540996
SHH	190.671	2.67455	0.939684	0.000159812	0.00214343
ARNT2	161.952	2.66255	1.28088	0.000964948	0.00895872
PLPPR4	120.578	2.66174	1.44958	0.00144336	0.0121535
GHSR	3655.6	2.65158	0.393298	9.99e-13	1.71e-10
PCSK5	36.0989	2.61333	1.42028	0.0015338	0.0127287
CYP3A29	16643.2	2.60749	0.69892	8.59e-06	0.000203094
ZC3H12D	36.2651	2.59892	1.09282	0.000564918	0.00588216
ITIH3	24.3375	2.59417	0.676002	6.71e-06	0.000166527
GRIK4	11.0531	2.58029	1.36161	0.00171769	0.0138274
DACT1	183.464	2.57164	0.394443	4.09e-12	6.05e-10
TGM5	490.206	2.56945	1.35066	0.00134778	0.0115234
SEC16B	64.2172	2.56876	0.591729	7.33e-07	2.54e-05
ENSSSCG00000048298	3.41921	2.5621	1.40332	0.00439251	0.0282986
ENSSSCG00000041332	9.04004	2.55508	1.32689	0.00180656	0.0143917
GGT6	337.895	2.54652	1.85447	0.00257067	0.0189946
USP18	592.17	2.54339	1.28578	0.0012053	0.0105919
CYP26B1	71.4176	2.53876	0.901284	0.000183171	0.00238909
ENSSSCG00000035053	35.3949	2.53749	0.606294	1.58e-06	4.94e-05
B3GNT7	835.42	2.53468	1.3102	0.00132576	0.0113895
ZNF488	44.6769	2.5326	1.04593	0.000484153	0.00519223
FBLN5	83.2195	2.52101	0.781032	5.26e-05	0.000880225
NKX6.2	38.9518	2.51766	0.960327	0.000318551	0.00373844
CDON	1766.65	2.50925	0.853717	0.000131463	0.0018414
LRRN3	11.1418	2.48688	1.26558	0.00159238	0.0130735
CLRN3	220.435	2.48467	1.30281	0.00138254	0.0117487
UBE2QL1	38.1464	2.48368	1.79228	0.00274488	0.0199885
HR	4874.75	2.46064	1.15119	0.000968835	0.00897668
CDHR5	100.427	2.46053	0.801366	8.8e-05	0.00132813
PRRT3	97.7468	2.45725	0.543876	3.3e-07	1.3e-05
RNASE4	5436.88	2.45532	0.251562	1.05e-23	9.38e-21
ZNF773	12.3411	2.45134	0.760888	7.3e-05	0.00114315
ENSSSCG00000035371	141.692	2.44294	0.67842	1.46e-05	0.000316339
IFIT2	936.712	2.43188	0.877952	0.000219327	0.00276442
GFPT2	12.2036	2.42449	1.51637	0.00267555	0.0195899
PLA2G10	1103.98	2.40714	0.608602	3.77e-06	0.000101605
ENSSSCG00000051660	5.42336	2.39259	1.81924	0.00523771	0.0321388
ENSSSCG00000033232	119.047	2.38423	0.498514	9.68e-08	4.62e-06
SLC2A6	795.101	2.38369	1.01692	0.000644983	0.00658389
ENSSSCG00000048641	4.58976	2.37916	1.49262	0.00454888	0.0289976
TP53INP2	5680.93	2.36188	1.07232	0.000900383	0.00847654
FZD8	698.462	2.36087	0.310578	1.85e-15	5.31e-13
DPP4	223.599	2.34536	1.4357	0.00218032	0.0166632
NLRC5	50.7093	2.33705	1.0905	0.000980047	0.00904688
TRIM15	10.6553	2.32402	1.61576	0.00341282	0.023473
ARVCF	1598.27	2.32189	0.34765	1.69e-12	2.84e-10
SMAD7	518.76	2.30454	0.528179	7.02e-07	2.45e-05
IKZF1	125.948	2.30301	0.567272	2.57e-06	7.35e-05
ENSSSCG00000044382	31.7529	2.30125	0.916444	0.000458783	0.00496311
KNG1	385.531	2.29867	1.34789	0.00207728	0.0160486
PGBD5	50.9314	2.29773	0.933432	0.000501175	0.00533571
ENSSSCG00000040763	13.8369	2.29341	0.551013	2.31e-06	6.68e-05
ENSSSCG00000038067	243.349	2.29311	1.17016	0.00138637	0.0117597
STX5	10.2639	2.28949	1.65294	0.00375691	0.0252099
TLDC2	15.7961	2.274	0.98125	0.000790183	0.00766302
ENSSSCG00000028277	31.6928	2.27391	0.654352	2.62e-05	0.000505122
PLCL2	46.8148	2.26323	1.97215	0.00357933	0.0243068
MNDA	286.71	2.25411	1.26665	0.00187511	0.0148424
ENSSSCG00000034839	8.3695	2.25059	0.748418	0.000174639	0.00229827
PDE6C	60.164	2.24752	1.00203	0.00082463	0.00793307
C8orf74	277.7	2.23862	2.74128	0.00387312	0.025759
CASP1	461.148	2.23485	1.17502	0.00159921	0.0131228
PPP2R2B	2211.3	2.2339	0.530943	1.43e-06	4.55e-05
NRG3	13.9655	2.23293	1.09649	0.00146623	0.0123139
RASSF2	602.393	2.22311	0.96	0.000726367	0.00723682
GPR137C	18.9611	2.19451	0.588185	1.15e-05	0.000259026
ENSSSCG00000021656	34.6663	2.1903	0.636879	2.99e-05	0.00056273
ENSSSCG00000045608	9.81471	2.17982	1.0784	0.00161352	0.0132133
ENSSSCG00000041719	7.98481	2.17572	1.53001	0.00410193	0.0268266
TMEM140	206.27	2.17361	0.897518	0.000567426	0.00590446
BNIP5	240.325	2.16395	1.15765	0.0017243	0.013863
DDX60	2752.68	2.16227	1.03605	0.00122257	0.0106998
SLC35F1	9.05688	2.15751	1.8178	0.00467809	0.0296555
S100A4	255.468	2.15172	0.64869	4.42e-05	0.000763307
ENSSSCG00000050623	11.4222	2.15105	0.934191	0.000934402	0.00872495
ENSSSCG00000042450	13.2514	2.13965	2.9303	0.00492355	0.0306803
DSC1	210.339	2.1371	1.12533	0.0016659	0.0135272
ENSSSCG00000049480	165.29	2.12893	0.94953	0.000868939	0.00826261
PDGFRA	10.6447	2.12774	0.945711	0.00105116	0.00953924
ENSSSCG00000044801	33.5667	2.1266	0.733527	0.000171931	0.00226819
ZNF772	62.5509	2.12186	0.33011	8.93e-12	1.2e-09
LPAR1	256.025	2.11215	0.74171	0.000193986	0.00250983
MX1	5833.06	2.10931	1.12976	0.00192724	0.0151287
CA4	844.331	2.09977	1.43362	0.00309209	0.0217682
FAM83A	749.772	2.09831	1.32185	0.00264724	0.0194091
MN1	1126.54	2.0924	1.3674	0.00289925	0.0208022
SAMD9	3577.27	2.07989	0.472173	6.45e-07	2.31e-05
ENSSSCG00000024973	314.842	2.0733	0.611552	3.56e-05	0.000648539
MCAM	169.878	2.07308	1.26702	0.00252762	0.0187643
DEFB1.1	1943.13	2.06129	0.553922	1.11e-05	0.000250232
HSPB8	4905.2	2.05723	0.9133	0.000921715	0.00862695
PDZRN4	4.04218	2.03537	1.53374	0.00664167	0.0386783
PIWIL4	722.515	2.03463	0.849631	0.000655762	0.00666857
RELN	8.3909	2.02844	1.14052	0.00266984	0.0195656
ENSSSCG00000032969	159.141	2.02352	0.749716	0.000302269	0.00359472
C2orf66	25.6481	2.01724	0.746573	0.000316097	0.00371656
MOB3B	629.089	2.01421	0.39816	2.63e-08	1.45e-06
ENSSSCG00000010056	1097.18	2.01208	1.68083	0.00399155	0.0263184
GNMT	28.2246	2.00785	0.937005	0.00119305	0.0105227
MYO1A	41.6799	2.00227	0.842872	0.000703516	0.00706059
ENSSSCG00000051615	43.6417	1.99648	0.650709	0.000108482	0.00157995
FAM222A	285.901	1.98628	0.661091	0.000130456	0.00183277
RCAN1	3692.48	1.98311	0.220856	1.98e-20	1.23e-17
ENPEP	11.4456	1.97782	0.905776	0.0012497	0.0108871
ENSSSCG00000049906	9.87271	1.97558	1.65301	0.00500335	0.0310454
SLC43A2	2500.35	1.96373	0.615286	7.46e-05	0.00116076
ENSSSCG00000044439	10.0718	1.95763	0.706527	0.00033499	0.00386534
KLHL4	25.607	1.95325	0.699654	0.000256405	0.00314082
ENSSSCG00000022322	2106.44	1.94387	0.25712	2.98e-15	7.73e-13
ENSSSCG00000008935	40.418	1.93709	1.12872	0.00254391	0.0188488
PTPRH	254.615	1.93636	0.652711	0.000148904	0.00202763
ENSSSCG00000041690	4.09146	1.93172	1.72885	0.00788324	0.0436551
TMEM229B	1224.52	1.91981	0.511842	1.03e-05	0.000235473
RGS8	6.58198	1.91218	1.10763	0.00344584	0.0236496
CLIC5	223.255	1.91017	0.808412	0.000754781	0.00742701
ARHGAP28	108.685	1.9071	0.812981	0.000778748	0.00760707
THRB	359.802	1.90103	0.623875	0.000120205	0.00171503
UBE2L6	1492.61	1.89769	0.673906	0.000243561	0.00302023
FAM110B	297.321	1.89661	0.425017	5.28e-07	1.96e-05
MEX3B	284.898	1.89274	0.308416	5.87e-11	6.56e-09
KCTD8	34.724	1.86465	1.30907	0.00376413	0.0252426
GRIP2	749.147	1.8635	1.11996	0.00277725	0.0201786
DCAF16	9.90352	1.86116	0.778851	0.000905079	0.00850584
ENSSSCG00000051231	39.3212	1.8589	0.584999	8.11e-05	0.00123789
ENSSSCG00000003909	2294.19	1.85221	0.486856	8.71e-06	0.000205351
TRPV5	5.64895	1.85166	1.50646	0.00629808	0.037066
PARP12	1804.04	1.84702	0.700706	0.00039902	0.00442888
GLDN	430.418	1.84434	0.820032	0.00100974	0.00927303
ENSSSCG00000051668	88.4668	1.84301	0.31731	4.62e-10	4.07e-08
DHX58	364.862	1.83323	1.33065	0.00390342	0.025907
DLK2	295.219	1.83278	0.539703	3.96e-05	0.000704386
PARP14	1348.54	1.83149	0.959888	0.00198603	0.015522
MDFI	97.9914	1.82418	1.05206	0.00257838	0.0190421
LINGO1	44.766	1.8217	0.927778	0.00179668	0.0143345
LPCAT2	2390.87	1.8093	1.46808	0.0045035	0.028821
ANKDD1B	18.4535	1.80037	0.72778	0.000676336	0.00682181
ENSSSCG00000006525	11771.8	1.79944	0.46426	7.84e-06	0.000188158
TMEM196	31.2162	1.79431	0.605645	0.000168634	0.00223938
ZSWIM5	25.7596	1.7912	0.531592	4.75e-05	0.00080833
ITGB3	616.111	1.78741	0.738925	0.000725656	0.00723682
XYLT1	83.9959	1.78382	0.864434	0.00153534	0.012735
ENSSSCG00000023627	670.925	1.78204	0.495849	2e-05	0.000411626
EML1	177.39	1.77825	1.04483	0.00278886	0.0202356
PSMA6.1	184.257	1.76818	0.24391	3.28e-14	7.11e-12
ENSSSCG00000043666	23.8444	1.76404	0.805708	0.00125113	0.0108936
ENSSSCG00000000148	105.657	1.75597	0.861187	0.00162814	0.0132969
MAN1A1	291.665	1.75411	1.03383	0.00287785	0.0207319
ZKSCAN7	277.276	1.74027	0.484123	1.97e-05	0.000408572
ADAMTS7	716.888	1.74022	0.568041	0.00012353	0.00175006
ENSSSCG00000044892	8.13558	1.72922	1.00256	0.00349001	0.0238309
IL22RA1	3275.2	1.71616	0.425575	4.1e-06	0.000110001
TNFSF13B	15.1799	1.70441	0.655466	0.000534694	0.00562737
HSD17B12	16651.7	1.70114	0.402551	1.84e-06	5.55e-05
DHRS3	2544.57	1.68977	0.695594	0.00074881	0.0073999
TMCC3	764.562	1.68808	0.192706	1.58e-19	8.76e-17
PRDM11	132.083	1.6879	0.446421	1.04e-05	0.00023736
LDLRAD4	43.3479	1.68713	0.817449	0.00167252	0.0135723
OSR1	2128.86	1.68582	1.04325	0.00339133	0.0233651
PRLR	281.937	1.6815	1.18899	0.00425229	0.0276304
ERBB4	37.5178	1.68144	0.471915	2.39e-05	0.000471093
NOX1	15.0219	1.67692	2.05084	0.00633641	0.0372099
CAV1	1427.21	1.67619	1.07153	0.00375769	0.0252099
GRB14	97.6081	1.67478	2.09574	0.00579608	0.0347075
ENSSSCG00000048325	144.981	1.66237	0.587678	0.000258308	0.00316172
KCNK5	2657.72	1.65986	0.109535	6.21e-53	1e-48
MFSD12	2998.92	1.65641	0.348485	1.49e-07	6.61e-06
SELENBP1	33.7003	1.64409	0.77906	0.00157668	0.0129843
TGFBR3	791.754	1.64204	0.387652	1.59e-06	4.95e-05
ENSSSCG00000026790	60.8943	1.64166	0.502512	6.83e-05	0.00108317
ENSSSCG00000010878	41.283	1.63963	0.345126	1.6e-07	7e-06
ENSSSCG00000049405	37.7543	1.63583	0.649304	0.000625037	0.00640872
FAM13B	1906.13	1.63168	0.183538	5.12e-20	2.95e-17
ENSSSCG00000036554	65.4511	1.6301	0.453645	2.21e-05	0.000443396
ABCA1	2686.29	1.62991	1.16372	0.0046642	0.0295907
ENSSSCG00000039341	1585.17	1.62639	1.21646	0.00483234	0.0302289
TCN1	153814	1.61972	0.756457	0.00155254	0.0128248
ENSSSCG00000034027	126.774	1.61356	0.35	3.03e-07	1.2e-05
ABCG5	15.5959	1.60359	2.04654	0.00666447	0.038741
CASTOR2	4593.94	1.59316	0.317473	4.3e-08	2.25e-06
TRAF1	43.9254	1.58441	0.521886	0.000152533	0.00206818
FAM149A	1270.12	1.58065	0.71765	0.00135785	0.0115997
DLX2	143.072	1.57953	1.176	0.00496434	0.0308748
ENSSSCG00000004573	157.697	1.57713	0.716653	0.00136375	0.0116352
LGR4	9334.02	1.57371	0.316084	5.53e-08	2.82e-06
TLN2	904.17	1.56939	0.468668	5.55e-05	0.000917649
EVC	346.599	1.56635	0.505824	0.000128439	0.00181165
ENSSSCG00000017146	6307.85	1.55198	0.684454	0.00128111	0.0110768
SLC15A1	401.033	1.54466	1.22992	0.00552395	0.0335141
FILIP1L	3010.97	1.54453	0.39647	7.85e-06	0.000188158
SGK1	7768.99	1.54416	0.321157	1.3e-07	5.94e-06
SLC2A4RG	1258.83	1.5418	0.292476	1.1e-08	6.63e-07
PHF21B	39.4825	1.54036	0.648571	0.000958622	0.00892056
SLC16A2	433.618	1.533	0.955209	0.00391104	0.0259362
ENSSSCG00000044239	19.9547	1.53032	0.697398	0.0014986	0.0125334
RNF150	399.335	1.53025	1.15171	0.00529169	0.0323609
ENSSSCG00000051243	35.5169	1.52432	0.564814	0.000428339	0.00468729
RETREG1	2647.03	1.52268	0.575323	0.00051419	0.00545265
TLR2	128.938	1.52247	0.859992	0.00313995	0.022015
PGBD2	19.7799	1.50878	0.862271	0.00347489	0.0237744
DSEL	2940.71	1.50777	0.285268	1.05e-08	6.35e-07
CDH6	14554.4	1.50229	1.32981	0.0068474	0.0394626
SLC46A3	2007.26	1.5013	0.418717	2.45e-05	0.000479511
ENSSSCG00000032352	277.771	1.50129	0.238462	2.63e-11	3.26e-09
PDE6A	24.2001	1.4992	0.78088	0.00259951	0.0191638
TLE1	3547.94	1.48204	0.308744	1.18e-07	5.48e-06
LAPTM4B	21731.4	1.47923	0.395778	1.71e-05	0.000363122
FZD5	11147.3	1.47248	0.782393	0.00304592	0.0215475
ENSSSCG00000038322	450.422	1.46275	0.745937	0.00241579	0.0181246
TENT5C	1063.07	1.4622	0.341679	1.55e-06	4.87e-05
SATB1	1070.49	1.46209	0.574297	0.000682	0.00686357
EFCAB5	69.5171	1.45576	0.467981	0.000132678	0.00185357
MYOM3	91.2275	1.45518	0.862202	0.0038223	0.0255264
SOX4	8567.86	1.45457	0.354903	4.42e-06	0.000116794
BDKRB2	987.047	1.45304	0.284014	2.68e-08	1.47e-06
ZNFX1	4136.07	1.44467	0.796217	0.00320602	0.0223949
ITPKB	565.041	1.44379	0.431836	6.05e-05	0.000982098
ENSSSCG00000031761	132.236	1.43505	0.422821	5.14e-05	0.000864106
ENSSSCG00000021576	20.1639	1.43468	0.527961	0.00046126	0.00497988
PLEKHM3	478.911	1.43132	0.253688	1.51e-09	1.14e-07
TXNDC16	108.626	1.4309	0.492796	0.00025635	0.00314082
RHBDL3	30.8111	1.42989	0.62572	0.00131208	0.0113021
FLRT2	6823.22	1.42445	0.546411	0.000635559	0.00650005
LDLRAD3	308.972	1.42011	0.313558	5.07e-07	1.89e-05
CYP4V2	165.563	1.41278	0.949587	0.00512745	0.0316564
CADPS2	464.001	1.41177	0.692302	0.00218066	0.0166632
ENSSSCG00000036248	827.595	1.40895	1.51277	0.00747519	0.0420574
MB21D2	440.498	1.40504	0.504337	0.000364806	0.00414407
ENSSSCG00000035760	208.527	1.39782	1.23609	0.00698855	0.0401039
ENSSSCG00000004572	677.765	1.39579	1.57465	0.00764634	0.0427219
GADD45B	390.963	1.39577	0.555329	0.000768032	0.0075298
ENSSSCG00000011850	10951.8	1.3896	0.542868	0.000722814	0.0072194
RASGEF1B	455.322	1.38695	0.266246	1.73e-08	9.89e-07
PLAAT3	1348.26	1.38296	0.271791	3.29e-08	1.76e-06
RESF1	3584.82	1.38172	0.221511	4.41e-11	5.11e-09
PLSCR1	1109.99	1.38101	0.475443	0.000264707	0.00322047
ENSSSCG00000044592	17.3396	1.3808	0.491299	0.000379945	0.00427982
UCHL3	2429.06	1.38079	0.536861	0.000682181	0.00686357
ENSSSCG00000042264	8.50117	1.38013	1.09034	0.00770401	0.0430128
OLFML2B	9.98211	1.37935	1.52834	0.00882349	0.0475029
ENSSSCG00000026229	467.972	1.37933	0.392164	3.52e-05	0.000642044
ENSSSCG00000042799	7.05858	1.37041	1.25314	0.00886135	0.0476469
ATP2A3	3475.79	1.36758	0.726827	0.00326387	0.0227005
SNCB	17.3665	1.36742	0.522415	0.000657075	0.00667349
IFI44	1371.07	1.36739	1.57426	0.00790218	0.0437067
ADAM28	8788.67	1.36508	0.412329	8.63e-05	0.00130932
ENSSSCG00000018883	10.9561	1.36145	0.583382	0.0014167	0.0119791
FRMD8	2000	1.35326	0.2226	1.18e-10	1.22e-08
TFPI2	2988.79	1.35039	1.54324	0.00807527	0.0444706
ADGRF1	232.83	1.33975	0.901207	0.00558379	0.033788
ENSSSCG00000050878	75.5006	1.3382	0.346961	1e-05	0.000230032
KRT80	5940.68	1.33533	0.433921	0.000177903	0.0023317
PTPN21	9522.96	1.33084	0.602436	0.00188927	0.0149032
DLL4	140.256	1.32692	0.641891	0.00226632	0.0172279
CCL5	58.5316	1.32623	0.964271	0.00641226	0.0375186
MGAM2	3252.38	1.32521	1.40851	0.00828666	0.0453094
ENSSSCG00000041471	176.291	1.32304	0.219194	1.57e-10	1.58e-08
ENSSSCG00000046588	1380.93	1.32247	0.462036	0.000318886	0.00373844
BCL2L14	806.934	1.32186	0.727544	0.00360494	0.0244088
C1orf53	51.698	1.31781	0.436659	0.000205312	0.00261548
LENG9	294.143	1.31733	0.246975	9.47e-09	5.85e-07
PLEKHG1	2557.07	1.31399	0.309859	2.09e-06	6.15e-05
ENSSSCG00000049231	62.6142	1.3126	1.65051	0.00838278	0.0456954
DNAH5	71.3088	1.31258	1.29803	0.00816391	0.0448748
TMTC2	924.607	1.31193	0.331359	6.74e-06	0.000166589
BEST4	151.678	1.305	0.509988	0.000753047	0.00741447
ssc.mir.339.1	265.286	1.29379	0.358903	2.7e-05	0.000517459
VGLL3	952.397	1.29231	0.593241	0.00191594	0.015062
PABPC4L	29.4118	1.28891	0.702288	0.0037523	0.0251947
CTSS	399.763	1.28717	0.607837	0.00216004	0.0165292
ENSSSCG00000042787	231.299	1.2821	0.418916	0.000182687	0.0023847
ENSSSCG00000012202	537.054	1.28171	0.57038	0.00168488	0.0136478
RNPEP	5525.79	1.27304	0.328618	1.01e-05	0.000231349
ENSSSCG00000037330	80.8629	1.26168	0.502964	0.000899981	0.00847654
AP4S1	645.061	1.25502	0.309391	4.8e-06	0.000124096
FGD5	18.9545	1.2505	0.811	0.00620287	0.0366798
ENSSSCG00000042492	9.97228	1.24958	0.917991	0.00797743	0.0440674
ENSSSCG00000034119	113.504	1.24745	0.587953	0.00225344	0.0171381
DBN1	3038.69	1.24029	0.435432	0.000394227	0.00439157
TRPC4	18.3721	1.23837	0.98519	0.00829202	0.0453233
ZNF260	1125.59	1.23757	0.202219	1.02e-10	1.08e-08
HCLS1	27.2247	1.23221	0.451043	0.000537786	0.00565448
ZNF583	92.2026	1.2315	0.270634	5.6e-07	2.04e-05
PMEPA1	445.369	1.23035	0.553808	0.00186115	0.0147536
CABLES1	334.074	1.22962	0.438552	0.000420713	0.00462899
BANK1	25.1722	1.22827	0.478311	0.000840675	0.00806047
ENSSSCG00000031640	11.9377	1.22297	0.969699	0.00882072	0.0475029
ARHGEF16	2924.2	1.22266	0.315832	1.05e-05	0.000238858
DAPP1	665.362	1.22193	0.380712	0.000121873	0.00173422
EFNB2	7416.96	1.2205	0.290021	2.91e-06	8.15e-05
ENSSSCG00000035527	209.155	1.21976	0.330943	2.2e-05	0.000442623
TET1	106.155	1.21932	0.508426	0.00126735	0.0110074
ZSCAN12	166.261	1.21784	0.266556	5.13e-07	1.91e-05
ID2	5109.82	1.216	0.601338	0.00305646	0.0216031
ENSSSCG00000050591	9.01071	1.21457	0.745306	0.0062521	0.0368627
ENSSSCG00000010190	22.1356	1.21218	0.891904	0.00783984	0.0434563
TPK1	585.438	1.21158	0.43146	0.000424178	0.00465757
CAV2	2858	1.20771	0.990667	0.00862946	0.0467396
BMX	173.785	1.20749	0.922322	0.00798555	0.0440971
ENSSSCG00000046669	546.924	1.20408	0.181071	3.38e-12	5.09e-10
ACTR8	203.813	1.20257	0.580571	0.00264426	0.0194019
ENSSSCG00000003989	232.285	1.20203	0.415884	0.00033791	0.00389067
SVIL	4790.14	1.19978	0.239701	6.19e-08	3.13e-06
TOP1MT	664.184	1.19586	0.1601	9.5e-15	2.31e-12
TNIK	4237.68	1.19482	0.344871	5.4e-05	0.000897994
ENSSSCG00000049199	139.409	1.19354	0.362965	9.61e-05	0.00142481
C11orf97	123.891	1.19196	0.813198	0.00701282	0.0402145
CSRP1	5681.9	1.18748	0.265085	8.09e-07	2.79e-05
TRANK1	3639.62	1.18713	0.425061	0.000518396	0.00548641
CASZ1	1844.67	1.18194	0.577216	0.00289193	0.0207609
ENSSSCG00000048060	19.7896	1.1773	0.864098	0.00827175	0.0452433
TAGLN	2255.34	1.17293	0.671903	0.00496882	0.0308907
FJX1	1233.02	1.16963	0.566537	0.00288896	0.0207609
ENSSSCG00000032196	85.0559	1.16561	0.539252	0.0023477	0.0176984
PBX1	7589.16	1.16472	0.211569	4.83e-09	3.27e-07
IFI44L	1902.29	1.16247	0.923456	0.00920327	0.0489261
LTBP4	4335.96	1.1623	0.690286	0.00599021	0.0356975
ENSSSCG00000049048	40.3911	1.15985	0.710605	0.00603858	0.0358795
TAX1BP3	8568.8	1.15971	0.27212	2.11e-06	6.18e-05
POF1B	1862.34	1.15526	0.438677	0.000749888	0.00740601
INPP5K	988.61	1.15299	0.216667	1.21e-08	7.17e-07
MYH14	39798.1	1.14916	0.19466	3.32e-10	3.03e-08
CDH24	2970.14	1.14759	0.499105	0.00175577	0.0140427
DTX4	2253.79	1.14719	0.552648	0.00289093	0.0207609
CLN6	2770.67	1.14704	0.229911	7.26e-08	3.61e-06
ENSSSCG00000045414	52.2249	1.14205	0.43952	0.000849832	0.00811446
FGD3	1652.99	1.13732	0.315513	3.24e-05	0.000600653
RCVRN	34.3017	1.1324	0.479513	0.00157995	0.0129963
ENSSSCG00000038099	17.5139	1.13027	0.691482	0.00659028	0.0384206
SPATA2L	578.434	1.12651	0.192041	5.52e-10	4.74e-08
CMTM7	182.16	1.12552	0.43811	0.000924972	0.00864739
CPNE8	460.024	1.12363	0.315244	3.94e-05	0.000701974
ENSSSCG00000039706	178.275	1.12017	0.188782	3.72e-10	3.37e-08
ADRA2A	95.2343	1.12013	3.26419	0.00885251	0.0476273
ZKSCAN4	58.6896	1.12005	0.576052	0.00390202	0.025907
PIP5K1B	1856.06	1.11861	0.246184	6.55e-07	2.34e-05
DUSP16	4316.11	1.11688	0.209111	1.33e-08	7.87e-07
ZNF684	96.4043	1.11242	0.348211	0.000147584	0.00201806
NUAK2	1444.53	1.11171	0.313161	4.24e-05	0.000739456
ENSSSCG00000043852	179.33	1.11027	0.419584	0.000764131	0.00750068
ENSSSCG00000045677	7.33878	1.10848	0.716938	0.00860178	0.0466209
U4.11	23.2148	1.10554	0.746706	0.00820893	0.045022
ENSSSCG00000014997	1357.72	1.10257	0.369165	0.000294021	0.00351603
ENSSSCG00000033351	73.5885	1.10144	0.489411	0.00208647	0.0161116
DPYD	2389.9	1.09872	0.318048	6.21e-05	0.00100009
ENSSSCG00000045730	12.3995	1.0976	0.674644	0.00713085	0.0406741
EVL	1727.6	1.09362	0.228149	2.03e-07	8.49e-06
CCDC89	152.02	1.09077	0.484789	0.00213656	0.0163962
VGLL1	240.395	1.09017	0.668426	0.00671404	0.0389448
ENSSSCG00000047112	355.623	1.08983	0.194557	2.74e-09	1.96e-07
UNC5A	67.6554	1.08956	0.560057	0.00404101	0.0265467
PIP4K2C	1453.14	1.08889	0.271923	7.4e-06	0.000178668
FRZB	95.1446	1.08739	0.564343	0.00417094	0.0272006
NKIRAS2	1395.02	1.0853	0.197454	4.99e-09	3.35e-07
UPF3A	149.98	1.08442	0.341212	0.000161701	0.00216336
DGAT2	1220.58	1.0835	0.64929	0.00646209	0.037769
SESN1	617.127	1.08262	0.288175	2.01e-05	0.000413822
PIK3IP1	6576.27	1.07571	0.430987	0.00127367	0.0110405
ENSSSCG00000007919	510.421	1.07449	0.257617	3.74e-06	0.000100832
ENSSSCG00000041596	568.405	1.0727	0.358602	0.000298233	0.00355847
ENSSSCG00000015823	16301.5	1.07068	0.293194	3.3e-05	0.00060937
ENSSSCG00000041461	292.555	1.06971	0.406409	0.000859818	0.00819039
FOSL2	13423.2	1.06712	0.347825	0.000247673	0.00306179
MAP1B	3333.55	1.06338	0.507531	0.00326869	0.0227243
FMO4	1369.37	1.06337	0.297439	4.12e-05	0.000723724
ENSSSCG00000049685	283.92	1.06301	0.295184	3.75e-05	0.000677209
ATP6V0D1	3694.4	1.06245	0.434919	0.00162216	0.0132609
BBS10	323.31	1.05878	0.204595	3.01e-08	1.62e-06
SH3BGR	65.2777	1.05704	0.538081	0.00413301	0.0269642
ADI1	3950.21	1.05522	0.194449	7.08e-09	4.51e-07
SLC30A4	309.567	1.05519	0.531484	0.00398032	0.0262874
SH3PXD2B	3218.42	1.0523	0.44799	0.002058	0.0159453
SORL1	4836.43	1.05163	0.351831	0.000318658	0.00373844
ENSSSCG00000041875	386.39	1.04399	0.351611	0.000335615	0.00386979
ZNF226	229.353	1.0438	0.252505	4.56e-06	0.000120281
NR2F2	1044.79	1.04124	0.436266	0.00180182	0.0143682
GPRIN1	192.487	1.02997	0.3671	0.000561162	0.00585441
RAB26	241.742	1.02895	0.614302	0.00705688	0.0403953
RBMS1	4649.23	1.02812	0.180883	1.81e-09	1.33e-07
ENSSSCG00000003987	91.5832	1.02566	0.641281	0.0079086	0.0437171
GPR137B	1756.66	1.02347	0.4928	0.0035881	0.024329
PCDHGB5	172.655	1.02131	0.33938	0.000307748	0.00363431
SIRT1	796.267	1.02093	0.184494	4.48e-09	3.07e-07
EVPL	11662.2	1.01835	0.448242	0.00258239	0.0190463
KIF5A	2218.09	1.0163	0.278813	3.45e-05	0.000631049
LHFPL2	2080.93	1.01484	0.349249	0.000434897	0.00474294
ENSSSCG00000049725	43.2269	1.01442	0.344264	0.000384036	0.00430184
SLC2A8	373.605	1.01419	0.244791	4.62e-06	0.000121061
ZNF175	186.656	1.01385	0.230463	1.5e-06	4.74e-05
PLCG1	2626.84	1.00751	0.34986	0.000491595	0.00526854
ZNF135	222.633	1.00252	0.23791	3.45e-06	9.43e-05
ZNF613	214.652	1.00153	0.153097	9.13e-12	1.22e-09
NFX1	2264.93	1.0008	0.226607	1.42e-06	4.53e-05
ENSSSCG00000042465	14.0146	1.00057	0.602337	0.00811825	0.0446767
TIGAR	695.008	0.998282	0.343354	0.00043705	0.00476319
ENSSSCG00000042889	19.7286	0.990641	0.604973	0.00833608	0.0454724
PXMP2	374.509	0.990236	0.329171	0.000324808	0.00378582
ZBTB46	56.6599	0.985868	0.579929	0.00749455	0.0421282
MARCKS	9299.43	0.984662	0.264284	2.47e-05	0.000483447
DUSP28	1482.32	0.984407	0.154606	2.99e-11	3.67e-09
ADAM10	16808.6	0.980756	0.39484	0.00150187	0.0125478
EHD1	4191.51	0.980509	0.225379	1.97e-06	5.85e-05
ENSSSCG00000033750	1931.7	0.980449	0.316524	0.000254244	0.00313102
HAUS7	1070.13	0.98015	0.344094	0.000540591	0.00568026
PRDM16	1060.54	0.978815	0.466096	0.00370733	0.0249656
CYP2J34	3776.32	0.978277	0.209784	4.48e-07	1.71e-05
ENSSSCG00000003240	76.055	0.977022	0.452808	0.0032139	0.0224256
TRIM26	2594.42	0.973866	0.300861	0.00015468	0.00208675
SKAP2	495.169	0.97329	0.229988	3.37e-06	9.24e-05
CDH1	90664.4	0.972143	0.327303	0.00038301	0.00429632
ENSSSCG00000028677	33.1107	0.969438	0.412254	0.00214016	0.0164082
TSHZ1	1223.45	0.969298	0.256552	2.23e-05	0.000445547
MORC3	1622.56	0.968663	0.167276	1.09e-09	8.56e-08
OCLN	7472.85	0.968579	0.267842	4.18e-05	0.000729837
ANKRD13A	5046.61	0.968381	0.143506	2.41e-12	3.77e-10
KLHL32	23.1614	0.96718	0.438912	0.00309303	0.0217682
PEAK3	22.6444	0.963811	0.426035	0.00272501	0.0198708
ACAP3	1464.47	0.962255	0.104883	7.54e-21	5.06e-18
SLC39A8	3015.61	0.959657	0.425973	0.00279863	0.0202699
TTPAL	897.774	0.959257	0.326679	0.000418804	0.0046143
ITFG2	383.461	0.955942	0.186553	4.67e-08	2.41e-06
SNX11	1074.54	0.954931	0.404457	0.00211301	0.0162931
THUMPD2	506.342	0.954304	0.274468	7.13e-05	0.00112306
CBX2	947.001	0.953093	0.290506	0.00014307	0.00196971
SPSB2	282.15	0.952874	0.339511	0.00064495	0.00658389
CITED2	2021.36	0.951241	0.372476	0.0013409	0.011495
GBA2	2371.77	0.95071	0.217373	1.86e-06	5.59e-05
COBLL1	1740.7	0.94866	0.466129	0.00469378	0.0296966
SCAND1	1998.84	0.948472	0.102503	3.71e-21	2.6e-18
TNRC6C	1521.68	0.947652	0.144249	8.29e-12	1.14e-09
MMP11	3600.44	0.94742	0.519555	0.0069359	0.039887
APOBEC1	839.103	0.946764	0.514034	0.00667742	0.0387743
NADSYN1	1774.82	0.946647	0.248955	2.11e-05	0.000429668
ENSSSCG00000036554.1	154.719	0.945938	0.406401	0.00232886	0.0176284
TAF9B	912.657	0.945716	0.112544	7.45e-18	3.16e-15
RHOB	5972.7	0.943742	0.232671	7.56e-06	0.000182137
TEPSIN	712.637	0.941391	0.443275	0.00372454	0.0250396
MLXIP	3140.55	0.941063	0.133555	3.12e-13	5.85e-11
GLYCTK	189.652	0.939599	0.46416	0.00460541	0.029287
ENSSSCG00000040448	590.499	0.936005	0.244519	1.94e-05	0.000404899
TUBA1B	50890	0.935846	0.174069	6.77e-09	4.32e-07
SRC	4715.76	0.932953	0.272079	8.85e-05	0.00133512
HPSE	245.8	0.932134	0.530781	0.00759814	0.0425559
TSPYL4	1272.31	0.929766	0.341653	0.000889386	0.00841068
RHOD	1803.77	0.929321	0.276075	0.000111478	0.00161193
NUDT17	92.3545	0.928982	0.337357	0.000785438	0.00762619
ZSCAN2	461.7	0.928024	0.485489	0.00605324	0.0359401
CAPN1	16057.9	0.925598	0.326755	0.000843399	0.00808178
AUTS2	2340.05	0.924648	0.407454	0.00279694	0.0202668
ENSSSCG00000041895	85.0911	0.924281	0.240886	1.94e-05	0.000404899
ID1	5824.33	0.922703	0.379405	0.00199299	0.0155538
ZNF362	1392.36	0.919353	0.295673	0.000270058	0.00327814
MPND	944.991	0.918789	0.382706	0.00213057	0.016358
ENSSSCG00000035645	54.424	0.917819	0.377418	0.0019158	0.015062
ATP9A	6531.87	0.917242	0.152397	3.04e-10	2.85e-08
ASB13	1906.39	0.916585	0.257792	5.71e-05	0.00093975
LYPD6B	1235.49	0.915496	0.391948	0.00244006	0.0182726
GRIP1	634.794	0.913328	0.436338	0.00427096	0.0277014
STRIP1	2390.37	0.91107	0.212637	2.82e-06	7.94e-05
ENSSSCG00000047290	33.8978	0.910324	0.331128	0.000848989	0.00811446
ENSSSCG00000047784	69.2036	0.909405	0.359605	0.00152823	0.0127152
TECPR1	1086.91	0.909366	0.396649	0.00291478	0.0208918
TCTA	1526.37	0.909009	0.235437	1.79e-05	0.000378165
KCTD10	6975.46	0.902134	0.293684	0.000313147	0.00368456
BTBD8	579.199	0.90143	0.292905	0.000309557	0.003653
CMTM3	1895.7	0.901387	0.195799	7e-07	2.45e-05
ENSSSCG00000025759	20.2606	0.901307	0.524053	0.00893645	0.0479988
MAB21L3	1142.02	0.899723	0.414456	0.00369978	0.0249251
PCDH1	8249.3	0.898395	0.358395	0.00175342	0.0140309
MIGA2	1675.47	0.896985	0.222757	9.33e-06	0.000217405
ZSCAN31	226.769	0.896888	0.297246	0.00037796	0.00426643
TMEM151B	1935.06	0.89629	0.273368	0.000160733	0.00215219
NUBP2	1795.62	0.895757	0.325401	0.000878974	0.00833834
GSTA4	3153.83	0.895106	0.514687	0.00876511	0.0472834
GRIN3B	74.9772	0.892784	0.423618	0.00430071	0.0277881
HEXIM1	5386.32	0.888929	0.181947	1.81e-07	7.75e-06
NAXD	9871.12	0.887847	0.191984	5.28e-07	1.96e-05
GNPTG	2071.41	0.883423	0.148925	5.47e-10	4.74e-08
RPIA	1115.43	0.881534	0.375989	0.0026403	0.0193933
TTYH3	11487.5	0.881454	0.213803	6.09e-06	0.000152857
TREX1	127.975	0.881221	0.364683	0.00214831	0.0164629
STAT2	2800.26	0.880488	0.200159	1.79e-06	5.49e-05
HDAC10	1236.84	0.880173	0.163828	1.41e-08	8.28e-07
FZD1	421.56	0.879951	0.440741	0.00555152	0.0336433
CYB561A3	2592.75	0.878221	0.23543	3.22e-05	0.000598104
ENOSF1	955.65	0.877671	0.506898	0.00898499	0.0481631
ILVBL	2152.06	0.877224	0.186252	4.39e-07	1.68e-05
PIP5K1C	995.847	0.876765	0.235611	3.32e-05	0.000611771
CCDC62	1460.51	0.873898	0.367035	0.00237746	0.0178857
ZFP62	944.52	0.873264	0.169278	4.52e-08	2.36e-06
ENSSSCG00000003655	1515.73	0.870267	0.258962	0.000127399	0.00179855
ZSWIM8	4668.88	0.869701	0.256771	0.000124143	0.00175691
YPEL3	3026.7	0.867063	0.264158	0.000168848	0.00224036
IL17C	74.1996	0.866583	0.35741	0.00219876	0.0167856
ENSSSCG00000003322	89.8755	0.865808	0.22307	1.82e-05	0.000383108
WBP1L	3215.91	0.864072	0.290476	0.000462074	0.00498532
TMEM86A	140.982	0.864013	0.308863	0.000795344	0.00769916
ENSSSCG00000015814	881.141	0.864003	0.377274	0.00309604	0.0217682
C17orf58	87.4425	0.862432	0.401148	0.00420637	0.0273763
FAAP100	781.099	0.860997	0.174612	1.52e-07	6.68e-06
CCDC115	1127.99	0.860772	0.283045	0.000383934	0.00430184
ZMAT2	153.623	0.859371	0.243917	7.31e-05	0.00114315
MTUS1	7608.98	0.859104	0.284573	0.000397012	0.00441344
ENSSSCG00000039476	99.4832	0.857718	0.256304	0.000138376	0.00192277
HOMER1	2012.62	0.856204	0.203289	4.58e-06	0.000120378
MICAL2	6569.47	0.855693	0.173002	1.43e-07	6.41e-06
PAG1	3542.06	0.848123	0.32597	0.00147526	0.0123704
ARNTL	306.747	0.847888	0.305294	0.000874714	0.00830282
ENSSSCG00000051671	33.2107	0.847543	0.337743	0.00188563	0.0148964
PMVK	348.91	0.847147	0.397957	0.0045784	0.0291498
SLC25A44	2973.6	0.845731	0.309974	0.00102223	0.00932921
LSM6	1343.21	0.84517	0.238076	6.78e-05	0.0010789
UFD1	2542.28	0.84485	0.21252	1.23e-05	0.000273147
FOXQ1	1080.42	0.8434	0.466418	0.00876966	0.0472921
IGFALS	33.9927	0.84281	0.410586	0.00545703	0.0332081
EPHA4	5056.25	0.84217	0.37529	0.00398945	0.0263153
RIN2	1166.59	0.841012	0.399259	0.00486522	0.0303991
HCN3	209.542	0.840826	0.227238	3.9e-05	0.000696186
ENSSSCG00000007003	762.513	0.840615	0.457411	0.0082288	0.0450542
FPGT	247.626	0.837092	0.184762	1.12e-06	3.68e-05
C11orf95	622.011	0.835727	0.204532	8.19e-06	0.000194664
GLUL	36936.4	0.83199	0.391091	0.00477216	0.0299805
PLEKHO1	77.5498	0.830295	0.413629	0.00614732	0.0364182
PRKCD	3483.3	0.827737	0.196861	4.44e-06	0.000117225
FGL2	191.447	0.826138	0.247087	0.000149201	0.00202812
STARD5	1375.9	0.825602	0.353447	0.00303793	0.0215004
CTRC	9016.41	0.823349	0.278569	0.000542827	0.00570004
DCLRE1C	650.984	0.823002	0.214672	2.38e-05	0.00047087
AFAP1	1695.89	0.822918	0.29325	0.00084844	0.00811446
ENSSSCG00000028345	815.789	0.822141	0.218581	3.18e-05	0.000591694
RAB27A	3066.27	0.821365	0.307608	0.00127143	0.0110287
ENSSSCG00000043116	625.458	0.820884	0.206941	1.4e-05	0.000304289
PANK1	738.211	0.815793	0.332794	0.00224523	0.0170837
NCOA1	1692.32	0.815507	0.127773	3.75e-11	4.41e-09
POR	4561.71	0.814157	0.419003	0.00726421	0.0412449
ENSSSCG00000038960	2650.92	0.813227	0.380671	0.00498993	0.0309984
MXD4	5201.51	0.81282	0.178313	1.05e-06	3.49e-05
SMARCA2	4315.5	0.812498	0.165463	1.85e-07	7.89e-06
CLCN7	2501.6	0.811262	0.307032	0.00143671	0.0121038
FAM102A	5689.85	0.80888	0.256998	0.000302386	0.00359472
SRSF6	8605.72	0.807441	0.225155	6.53e-05	0.00104276
HTRA1	17521.1	0.806792	0.403786	0.00758015	0.04247
ENSSSCG00000031776	621.535	0.804349	0.243115	0.000177059	0.00232632
ENSSSCG00000048697	965.611	0.804347	0.158821	8.56e-08	4.17e-06
C6orf132	6819.64	0.804105	0.301323	0.00142139	0.0120062
CAPN12	84.5681	0.803276	0.266802	0.000476038	0.00511542
PLEKHA6	10613.8	0.801763	0.19354	6.2e-06	0.000155342
PLEKHA7	5168.88	0.800927	0.291683	0.000903154	0.00849767
FCHO2	1734.06	0.800253	0.145204	7.66e-09	4.79e-07
HIP1R	2929.83	0.799867	0.346209	0.00354181	0.0241233
MAGI1	2611.52	0.797841	0.206435	2.08e-05	0.000424889
ZNF213	416.83	0.797764	0.179413	1.81e-06	5.51e-05
DPH6	654.897	0.797613	0.255705	0.000339799	0.00390684
FAM89B	1506.99	0.797516	0.174018	9.65e-07	3.23e-05
SIAH1	1269.79	0.794924	0.241395	0.000190632	0.00247438
EPB41L4A	3587.77	0.793948	0.171376	7.61e-07	2.63e-05
ZNF3	985.17	0.791818	0.225183	8.66e-05	0.00131149
PEX11A	972.763	0.791634	0.318514	0.0022123	0.016865
DYRK1B	1666.98	0.791145	0.160914	1.88e-07	7.97e-06
LIMK2	14812.3	0.790382	0.187871	5.36e-06	0.000136747
SUSD6	2926.24	0.789152	0.148224	2.22e-08	1.25e-06
RDH14	523.949	0.78818	0.30445	0.00170773	0.0137734
WWTR1	3625.42	0.786443	0.34278	0.00379086	0.0253901
IGDCC4	33.4575	0.785469	0.287901	0.00119384	0.0105227
ENDOV	2881.99	0.784012	0.344485	0.00400251	0.0263691
ENSSSCG00000034846	338.137	0.783067	0.338531	0.00351469	0.0239791
BORCS6	652.605	0.781522	0.214372	5.45e-05	0.000905619
ENSSSCG00000031893	847.589	0.780817	0.203838	2.65e-05	0.000509195
PHKB	2859.16	0.780815	0.223981	9.99e-05	0.00147314
EHD4	8432.97	0.780148	0.185398	5.5e-06	0.000139731
PLXNB1	7020.12	0.776882	0.351539	0.00495761	0.0308448
ADAP1	1544.24	0.776431	0.238066	0.000220902	0.00277775
ZNF567	272.172	0.776153	0.331462	0.00332173	0.0230175
NDUFAF8	209.861	0.774617	0.220359	9.11e-05	0.00136559
ENSSSCG00000026449	5292.59	0.773532	0.0956241	1.39e-16	4.65e-14
INPP5F	4647.94	0.771665	0.146971	3.48e-08	1.86e-06
DYNC1H1	32095.5	0.771624	0.234207	0.000200688	0.00257379
IPO13	1417.84	0.768848	0.364113	0.00573694	0.0344559
ENSSSCG00000008474	60.1269	0.768029	0.216495	8.31e-05	0.00126621
DUSP22	1899.58	0.767921	0.24355	0.000326912	0.0038021
TIA1	3737.76	0.766575	0.160377	3.95e-07	1.52e-05
NUDT18	424.267	0.766477	0.260566	0.000644497	0.00658389
TLE4	1785.14	0.766152	0.294591	0.00170842	0.0137734
CAMK4.1	64.9469	0.765582	0.383662	0.00746505	0.0420522
WWP2	3171.81	0.765546	0.246688	0.000390872	0.00436035
UST	1354.44	0.764818	0.197774	2.39e-05	0.000470943
KIAA0895L	245.313	0.764303	0.277172	0.00112773	0.0100807
ENSSSCG00000040056	4970.94	0.762953	0.272993	0.00100951	0.00927303
TRAPPC12	3088.26	0.762368	0.175833	3.26e-06	8.99e-05
CYB561D1	824.989	0.761742	0.340058	0.00433202	0.027968
VPS18	2620.71	0.76153	0.264673	0.000782779	0.00762334
GPS1	3498.68	0.76138	0.311175	0.00250521	0.0186824
ENSSSCG00000001229.1	52.7655	0.759758	0.345877	0.00493016	0.0307065
SH3BP5	820.618	0.75974	0.333749	0.00405771	0.0266208
PPARGC1B	1261.81	0.759285	0.370273	0.0067214	0.0389671
CDKN2AIP	1259.16	0.759151	0.138345	9.76e-09	6e-07
ENSSSCG00000050359	171.69	0.758426	0.229387	0.000198418	0.00254874
DDX5	31724.6	0.757422	0.289806	0.00156686	0.0129232
ENSSSCG00000034056	96.375	0.756717	0.398156	0.00912322	0.0486451
PEX11G	193.305	0.756037	0.256811	0.000657742	0.00667432
MON1B	2201.57	0.754913	0.136826	8.15e-09	5.05e-07
SNX7	444.756	0.75476	0.224936	0.000169366	0.00224354
ENSSSCG00000051618	1008.88	0.752345	0.112573	5.68e-12	8.02e-10
TBC1D17	1674.99	0.750818	0.209625	7.48e-05	0.00116136
ZNF668	314.315	0.750524	0.24057	0.000380877	0.00428733
DEAF1	5507.4	0.750017	0.251016	0.000598077	0.00617335
LRIG3	1885.07	0.749787	0.340208	0.00477537	0.0299848
PRKCA	4482.49	0.748206	0.326586	0.00427062	0.0277014
ZBED1	1939.95	0.746442	0.304066	0.00276256	0.0200991
CHMP1A	3821.37	0.745302	0.22466	0.000197385	0.00253991
MAD1L1	967.572	0.745212	0.193107	2.56e-05	0.000498225
GDF9	659.696	0.745175	0.1228	3.11e-10	2.89e-08
JUP	42944.5	0.744376	0.325704	0.00417364	0.0272072
ZMYM6	1051.71	0.742784	0.26928	0.00118803	0.0104859
ZNF322	1895.87	0.74274	0.12309	3.94e-10	3.55e-08
STAR	496.03	0.740508	0.338904	0.00527704	0.0323081
MAML1	2297.13	0.740241	0.17149	3.72e-06	0.000100832
SH3GLB2	5366.69	0.740192	0.196004	3.64e-05	0.00066031
SLC6A8	10347	0.740018	0.353678	0.00660996	0.0385075
ENSSSCG00000046168	44.3315	0.73835	0.282874	0.00186233	0.0147557
DISP1	661.524	0.737058	0.303912	0.00300676	0.0213173
ZNF184	857.642	0.736788	0.223994	0.000222129	0.002791
ZNF713	150.126	0.736713	0.355534	0.00686439	0.0395463
YJU2	522.388	0.733736	0.130588	4.79e-09	3.25e-07
ENSSSCG00000012125	656.685	0.733404	0.228174	0.000290015	0.00347845
RAB11B	6380.61	0.732442	0.149739	2.45e-07	9.88e-06
TCF4	321.568	0.731173	0.295258	0.00267102	0.0195656
TDRD3	938.194	0.73053	0.193682	3.77e-05	0.000678458
ENSSSCG00000042756	736.209	0.729986	0.208098	0.000103728	0.00151619
METTL9	2280.12	0.729749	0.291657	0.00237141	0.0178499
C7orf26	738.083	0.729428	0.330966	0.00506221	0.0313262
ZNF227	297.712	0.72912	0.299344	0.00297094	0.0211284
CHIC2	1698.04	0.728782	0.25076	0.00079251	0.00768096
LMF1	1676.37	0.728171	0.303973	0.00316408	0.0221211
PREB	1592.2	0.727907	0.280004	0.00189591	0.0149409
PLSCR4	128.111	0.725709	0.321994	0.00471357	0.0297633
MEF2B	938.727	0.723186	0.0918014	8.75e-16	2.61e-13
BRD1	2615.94	0.722828	0.160214	1.59e-06	4.95e-05
EPC2	1104.57	0.722699	0.164724	2.82e-06	7.94e-05
ENSSSCG00000026045	333.644	0.722697	0.257361	0.00107991	0.0097507
ZBTB8A	707.559	0.722099	0.243282	0.00066582	0.00672838
DNAJC5	3882.77	0.71848	0.0927124	2.46e-15	6.71e-13
PROSER2	2160.87	0.718125	0.30044	0.00344505	0.0236496
SESN3	1554.46	0.718043	0.352621	0.00740808	0.0418259
VPS13B	3199.86	0.717266	0.193128	4.91e-05	0.000830938
LSS	6870.59	0.715195	0.228002	0.000395058	0.00439779
ARFRP1	2405.67	0.715178	0.271257	0.00179416	0.0143283
SNX19	1826.48	0.714631	0.289779	0.0028685	0.020683
ENSSSCG00000032352.1	145.947	0.712058	0.324637	0.00561651	0.0338842
ENSSSCG00000022820	3728.96	0.711676	0.176083	1.37e-05	0.00029905
SLC35E2B	2877.24	0.71158	0.129463	1.02e-08	6.21e-07
BRD3	4875.89	0.708027	0.0913718	2.53e-15	6.8e-13
PRKRA	301.659	0.707804	0.243253	0.000828566	0.0079491
ACP2	1212.09	0.706306	0.153874	1.14e-06	3.75e-05
ENSSSCG00000032599	1233.7	0.705096	0.321587	0.00568567	0.0342117
ZFP69B	892.341	0.70483	0.152985	1.05e-06	3.5e-05
AGA	447.12	0.704791	0.199878	0.000103346	0.00151199
PPP1R12C	1284.78	0.704243	0.18607	3.84e-05	0.00068814
TCF3	3220.15	0.704174	0.284465	0.00287921	0.0207324
ISCU	2437.49	0.70275	0.193233	6.84e-05	0.00108317
RF01891	2925.49	0.70265	0.191735	6.16e-05	0.000994011
MON1A	620.919	0.700996	0.262498	0.00171328	0.0137988
PMM2	2336.16	0.699044	0.166439	6.89e-06	0.000169015
NBL1	2303.8	0.698744	0.31602	0.00563291	0.033945
ENSSSCG00000050598	79.3301	0.698629	0.280912	0.00283115	0.0204564
WDR6	9853.05	0.697563	0.207858	0.000210609	0.00266705
BLNK	1205.01	0.697377	0.202172	0.000139209	0.00192975
NCOA2	3203.42	0.697283	0.257625	0.00174726	0.0140024
GPT	2237.38	0.696938	0.180222	2.8e-05	0.000534315
PHKG2	806.364	0.696901	0.249053	0.00119613	0.0105285
PCSK7	3530.36	0.695389	0.231731	0.00065085	0.00662699
TPM4	35362.8	0.695096	0.192288	6.21e-05	0.00100009
FAM118B	2061.34	0.693748	0.245088	0.00109547	0.00985247
ARMC5	269.845	0.693268	0.197373	0.000112115	0.00161679
SDCCAG8	186.976	0.692884	0.181396	3.44e-05	0.00063094
CPT1B	1229.04	0.692425	0.217149	0.000351434	0.0040063
TJP1	16849.5	0.690645	0.17744	2.58e-05	0.00050097
CACFD1	2777.5	0.690543	0.189403	6.84e-05	0.00108317
SLC22A23	7160.56	0.688939	0.213365	0.000272254	0.00329982
ENSSSCG00000049698	236.931	0.688612	0.253501	0.00154638	0.0128001
SLC31A1	6623.69	0.688335	0.308119	0.00558696	0.0337945
CYB5R3	7998.28	0.686308	0.316814	0.00704417	0.0403512
UBTF	3808.49	0.685946	0.19986	0.000133131	0.0018583
ENSSSCG00000031349	472.189	0.685732	0.153396	2.11e-06	6.18e-05
NUDT22	672.944	0.685283	0.16274	6.81e-06	0.000167435
ZNF35	807.389	0.684548	0.188101	7.11e-05	0.00112195
CCDC12	3378.53	0.681337	0.237642	0.00101462	0.00930193
PIN4	1101.41	0.681057	0.137881	2.22e-07	9.06e-06
RF00614	1344.12	0.67985	0.148313	1.27e-06	4.09e-05
ZSWIM6	1917.95	0.678027	0.148707	1.44e-06	4.59e-05
AGAP3	2734.67	0.676973	0.183016	5.77e-05	0.000947269
SEC14L1	4455.57	0.676352	0.276523	0.00337234	0.0232641
PNPLA2	4667.82	0.676343	0.316217	0.00708764	0.0404794
FARP1	8575.71	0.676248	0.189281	9.36e-05	0.00139119
USP25	4796.12	0.675159	0.182267	5.62e-05	0.000927383
ABCB6	1583.77	0.673979	0.186258	7.94e-05	0.00122101
CPEB4	3769.74	0.671468	0.320895	0.00821889	0.045035
IFT46	1639.86	0.670696	0.188054	9.72e-05	0.00143878
CTTNBP2NL	4265.05	0.670298	0.171817	2.63e-05	0.000507697
NAPA	4502.37	0.669892	0.294582	0.00529004	0.0323609
WDR47	481.357	0.669574	0.244187	0.00151859	0.0126612
RAB11FIP4	1031.83	0.669118	0.196472	0.00017592	0.00231324
TK2	1690.45	0.667259	0.178914	5.26e-05	0.000880225
RALGPS1	798.344	0.667175	0.232716	0.0010593	0.00959699
ENSSSCG00000000144.1	9144.66	0.666356	0.175656	3.94e-05	0.000701974
ENSSSCG00000025590	71.0822	0.666005	0.288557	0.00490531	0.0306022
AP1AR	2477.46	0.664833	0.216755	0.000569606	0.00591949
CYP39A1	1271.58	0.66386	0.202742	0.000281416	0.00339047
ENSSSCG00000049384	209.107	0.662856	0.144083	1.21e-06	3.95e-05
BTBD7	2844.58	0.662697	0.245271	0.00174561	0.0139962
IP6K2	2699.25	0.662338	0.118855	7.42e-09	4.71e-07
ENSSSCG00000047003	2118.1	0.661887	0.1384	5.04e-07	1.89e-05
ENSSSCG00000033987	3667.71	0.661851	0.170766	2.97e-05	0.000561479
PPM1H	4022.12	0.661208	0.241681	0.00158951	0.0130565
AAR2	1288.78	0.661014	0.175584	4.64e-05	0.000795805
MLKL	390.673	0.660948	0.215021	0.000564052	0.00588043
KHK	1036.31	0.660853	0.192101	0.000158826	0.00213257
CTNNA1	26942.7	0.660792	0.157147	9.37e-06	0.000217857
ENSSSCG00000039139	8234.16	0.660496	0.114578	2.46e-09	1.78e-07
NCOA5	2066.08	0.658847	0.150395	3.43e-06	9.37e-05
ENSSSCG00000040134	326.667	0.658098	0.251187	0.00222234	0.0169255
ENSSSCG00000002259	8661.93	0.657192	0.201631	0.000234793	0.00292502
TTC39A	2540.99	0.657021	0.316165	0.00866175	0.0468671
TAF4	1559.94	0.656659	0.0895155	7.18e-14	1.43e-11
NMNAT2	673.062	0.656656	0.18284	9.18e-05	0.00137046
RAB11FIP2	1068.07	0.655571	0.117754	7.67e-09	4.79e-07
BCLAF1	7145.16	0.654418	0.154719	6.82e-06	0.000167452
ZNF581	111.721	0.654385	0.279627	0.00468294	0.029672
ENSSSCG00000047565	102.607	0.654022	0.237526	0.00152986	0.0127222
GLYR1	3642.73	0.653369	0.179979	7.92e-05	0.00121937
NAA60	3209.34	0.651988	0.180937	8.89e-05	0.00133778
ENSSSCG00000022634	630.803	0.650533	0.161473	1.63e-05	0.000347437
DENND1B	1769.45	0.650147	0.310393	0.00844636	0.0459642
SNX17	2510.32	0.649371	0.136413	5.74e-07	2.09e-05
C14orf119	1244.93	0.649358	0.198723	0.000301657	0.00359401
TMEM265	2785.13	0.648042	0.177427	7.47e-05	0.00116076
ENSSSCG00000046624	128.605	0.647861	0.31551	0.00927968	0.0491826
PHC1	720.956	0.647654	0.17289	5.19e-05	0.000871211
ING4	380.23	0.647343	0.215357	0.000727156	0.00723921
SLC35F6	2134.33	0.647272	0.264154	0.00362545	0.024527
ZNF407	1137.51	0.644795	0.289308	0.00634037	0.0372196
KIAA1109	3704.4	0.644036	0.15238	7.08e-06	0.000172042
ENSSSCG00000037376	1922.62	0.643451	0.201037	0.000382867	0.00429632
HIPK2	3766.68	0.643144	0.185212	0.000148189	0.00202291
OSTM1	1923.78	0.642826	0.226224	0.00122115	0.0106962
ZNF608	2443.15	0.641459	0.307837	0.00894617	0.0480189
NR2C2	2155.15	0.641043	0.140332	1.5e-06	4.74e-05
FAM53B	3945.15	0.639587	0.163069	2.62e-05	0.000505122
ARL10	1250.05	0.638289	0.282522	0.00607181	0.0360238
USF1	2391.29	0.637825	0.180682	0.000124231	0.00175691
HIF1AN	6655.58	0.637253	0.179276	0.00011168	0.0016134
KRCC1	1691.71	0.636888	0.166811	4e-05	0.000708806
CCNY	3572.42	0.63624	0.266223	0.00438787	0.0282847
ENSSSCG00000016191	919.261	0.636219	0.138456	1.33e-06	4.28e-05
ENSSSCG00000039545	1295.11	0.636201	0.229532	0.00154033	0.0127594
DIS3L	309.826	0.635925	0.289777	0.00703415	0.0403081
TIA1.1	1311.55	0.635461	0.198811	0.000403167	0.00446337
SIVA1	1075.77	0.634443	0.17918	0.000118421	0.00169106
ANKRD49	749.87	0.634268	0.166427	4.15e-05	0.000727399
TNFRSF6B	3943.68	0.633472	0.26395	0.00425908	0.0276522
ZNF165	66.0519	0.632818	0.297371	0.00832147	0.045438
ENSSSCG00000008892	2134.35	0.632034	0.282064	0.00635967	0.037265
PNRC2	10529.2	0.631486	0.185568	0.000193195	0.00250174
APPL2	1987.07	0.63138	0.115545	1.5e-08	8.77e-07
TNIP2	465.898	0.630921	0.234383	0.00196339	0.015375
ALPK1	758.784	0.630853	0.224235	0.00137522	0.011702
ST14	21652.5	0.630194	0.142337	3.3e-06	9.08e-05
CYREN	218.094	0.629734	0.237437	0.00220358	0.0168065
H3.3A	16051.5	0.629621	0.124004	1.27e-07	5.82e-06
SLC9A1	3355.03	0.629061	0.25344	0.00358266	0.0243192
MTMR1	2258.11	0.628986	0.228418	0.00165819	0.0135028
TMX4	3457.41	0.628069	0.142225	3.18e-06	8.8e-05
MRPL10	1059.68	0.627004	0.148198	7.27e-06	0.0001759
ENSSSCG00000012746	2093.76	0.626479	0.209385	0.000802333	0.00774583
CCDC91	723.784	0.626454	0.247611	0.00311584	0.0218788
ENSSSCG00000003984	604.41	0.626348	0.126049	2.15e-07	8.87e-06
MFSD4B	355.482	0.624724	0.263171	0.00471347	0.0297633
LPAR2	625.491	0.624311	0.280899	0.00676405	0.0391503
ENSSSCG00000035893	162.629	0.624288	0.265391	0.00499286	0.0310043
ABCD4	1369	0.623801	0.289698	0.00804437	0.0443307
ENSSSCG00000040740	835.606	0.623568	0.221251	0.00138452	0.0117501
HERC1	5810.95	0.62344	0.190558	0.000262442	0.00319774
FTO	1293.44	0.622624	0.134273	1.13e-06	3.73e-05
ARHGAP42	3374	0.621943	0.26936	0.00555869	0.0336741
ZDHHC8	427.854	0.62184	0.245617	0.00314759	0.0220343
DEF8	6467.16	0.621584	0.15594	2.11e-05	0.000429668
NIPAL2	8493.55	0.62074	0.264408	0.00511232	0.0315877
ENSSSCG00000031727	779.729	0.620426	0.221499	0.00146931	0.0123334
RUFY1	1220.05	0.620016	0.216589	0.00122289	0.0106998
ENSSSCG00000024021	521.347	0.616765	0.283359	0.00779113	0.0433504
SERTAD1	1890.13	0.615981	0.242043	0.00309538	0.0217682
ENSSSCG00000041490	303.832	0.615911	0.285292	0.008128	0.0447151
ENSSSCG00000036792	152.877	0.61547	0.226227	0.00188529	0.0148964
C6orf89	3689.94	0.614071	0.176467	0.000156783	0.00210983
PDLIM5	11449.6	0.613405	0.211358	0.00116452	0.0103448
ZER1	3865.26	0.612204	0.165706	7e-05	0.00110607
TLR6	137.394	0.610596	0.275135	0.00718553	0.0409136
DHX32	2548.39	0.61018	0.216279	0.00138364	0.0117489
ENSSSCG00000013568	4300.34	0.609754	0.178766	0.000196413	0.00253106
CBX1	2250.76	0.609735	0.113803	2.82e-08	1.53e-06
FBRSL1	3258.49	0.609463	0.120663	1.51e-07	6.68e-06
MSRB1	3130.4	0.609352	0.22922	0.00231036	0.0175092
CCDC51	2657.72	0.609047	0.22469	0.00198775	0.015528
ENSSSCG00000040118	10809.4	0.607442	0.190788	0.000419185	0.00461533
WDSUB1	432.269	0.607366	0.20678	0.00100376	0.00922866
TMPPE	1478.06	0.606746	0.284907	0.0090977	0.0485411
ENSSSCG00000013836	1036.18	0.606424	0.162909	6.4e-05	0.00102648
MEIS1	3888.5	0.602908	0.255193	0.00519018	0.0319219
TNRC18	9287.61	0.602839	0.234393	0.00299571	0.0212483
ITGB8	6666.51	0.602339	0.157792	4.43e-05	0.000764865
CCDC127	1298.87	0.601784	0.179419	0.000254801	0.00313309
NCDN	1633.55	0.601649	0.133277	2.13e-06	6.23e-05
TTL	837.2	0.601622	0.180729	0.000277149	0.00335159
WWC1	8773.28	0.600954	0.250927	0.00482408	0.0301889
TRIM66.1	391.515	0.600703	0.241949	0.00382097	0.0255264
SMIM14	3767.84	0.599266	0.235418	0.00324839	0.0226124
JMJD4	1627.6	0.598204	0.137103	4.34e-06	0.000115611
DHX9	16068.7	0.596936	0.274299	0.00882014	0.0475029
NT5C	4578.52	0.596463	0.152814	3.18e-05	0.000591694
ZNF81	342.341	0.595959	0.221074	0.00215666	0.0165111
TRMO	513.708	0.595912	0.17184	0.000172577	0.00227486
FEM1A	2782.51	0.59528	0.247528	0.00475425	0.0299146
WIPI2	4236.6	0.594259	0.167707	0.000130734	0.00183277
ZNF570	556.718	0.593913	0.107098	1.03e-08	6.26e-07
SELENOO	1203.25	0.593376	0.229535	0.00297829	0.0211689
FASTKD5	538.442	0.593045	0.237143	0.00373558	0.0250928
MEA1	2880.75	0.591542	0.199433	0.000974748	0.00901334
LRRC1	3789.87	0.591035	0.179884	0.000332289	0.00383968
VMO1	433.944	0.589843	0.233073	0.00347584	0.0237744
WDR24	1686.08	0.589737	0.244676	0.00478826	0.0300231
ABCC1	3288.58	0.589221	0.270028	0.00841206	0.045824
SHROOM3	6027	0.587335	0.250536	0.00569319	0.0342442
MARVELD3	3481.03	0.587127	0.183441	0.000449614	0.00487374
ZZEF1	4219.99	0.586642	0.264065	0.00770642	0.0430128
DKK3	9465.69	0.586638	0.257708	0.00679683	0.0392554
PLPP6	677.608	0.586217	0.262698	0.00754608	0.0423232
BRMS1	1884.77	0.585621	0.205924	0.00143329	0.0120877
TAF10	2051.37	0.58339	0.223105	0.00283241	0.0204564
GNAL	8434.91	0.58338	0.155202	5.9e-05	0.000965427
BORCS5	422.717	0.582717	0.147471	2.58e-05	0.00050097
ELF1	4444.16	0.582108	0.12667	1.55e-06	4.87e-05
C11orf52	785.541	0.581558	0.223014	0.00289077	0.0207609
STK19	656.519	0.580505	0.14985	3.74e-05	0.000676229
ENSSSCG00000016400	591.61	0.579607	0.25379	0.00677362	0.0391916
EPS8L2	15718.4	0.578616	0.20147	0.00138164	0.0117487
ENSSSCG00000028635	678.234	0.577371	0.221548	0.00294097	0.0209894
VHL	1057.77	0.576714	0.209078	0.00189928	0.0149602
ENSSSCG00000009683	1839.61	0.576452	0.226213	0.00345686	0.023705
CDC42BPB	6611.1	0.576255	0.191147	0.000862741	0.00821189
MAP3K11	2564.07	0.575869	0.222764	0.00314208	0.022015
PSMC4	2653.86	0.574638	0.23459	0.00453393	0.0289697
CAT	4621.47	0.573766	0.215667	0.00255203	0.0188916
NDUFS6	2977.16	0.572591	0.211149	0.0021378	0.0163979
GPS2	1009.71	0.572269	0.156066	8.71e-05	0.00131686
STK4	4454.39	0.571619	0.16134	0.000139664	0.00193441
TMEM131L	1821.69	0.571605	0.129194	3.55e-06	9.64e-05
HNRNPAB	9965.58	0.571329	0.239318	0.0054379	0.0331292
ZBTB49	280.44	0.571261	0.186788	0.000758993	0.00745934
AP1G2	1851.03	0.570803	0.237875	0.00523179	0.0321165
GPR15	118.481	0.570388	1.29272	0.00695409	0.0399773
ZNF180	312.679	0.570199	0.164265	0.00018234	0.0023821
TXNL4B	692.139	0.569735	0.212023	0.00238547	0.0179138
ENSSSCG00000002036	335.081	0.569574	0.258925	0.00857747	0.046519
PIK3R4	1704.8	0.569521	0.259089	0.00858007	0.046519
ZNF461	466.772	0.568778	0.248745	0.00697311	0.0400581
ZNF710	1925.99	0.568334	0.258834	0.00879836	0.0474152
SPOP	1612.14	0.567843	0.118699	6.4e-07	2.3e-05
CXXC1	1814.83	0.56711	0.154683	8.89e-05	0.00133778
SLC22A15	426.838	0.566481	0.249803	0.00736189	0.041682
SAP30BP	1662.34	0.566377	0.162077	0.000169766	0.002247
SPAG8	1859.15	0.566024	0.146896	4.31e-05	0.000749643
NDOR1	1098.12	0.565177	0.198992	0.00153181	0.0127253
CACTIN	1616.71	0.564778	0.217611	0.00314862	0.0220343
OTULIN	3194.46	0.563224	0.214692	0.00292795	0.0209429
QRSL1	717.063	0.559728	0.222239	0.00394602	0.0261096
ENSSSCG00000049656	1129.65	0.559522	0.203146	0.0020235	0.0157006
RPS6KA4	1431.47	0.558499	0.246227	0.00754479	0.0423232
PIP5KL1	871.843	0.557796	0.208965	0.00260748	0.0191962
ADD1	5945.22	0.55773	0.137868	1.99e-05	0.000410545
POMP	1531.08	0.557725	0.129705	6.46e-06	0.000160833
SYNRG	2342.36	0.557192	0.15563	0.000126533	0.00178789
PHF2	3213.66	0.556643	0.203419	0.00202859	0.0157326
TADA2B.1	374.646	0.556568	0.224074	0.00437054	0.0281941
NHSL1	2782.13	0.556377	0.230793	0.00528584	0.0323496
ZNF236	643.725	0.555734	0.182377	0.000826964	0.00794319
DAPK3	3158.82	0.55558	0.165295	0.000284464	0.00341951
LRRC61	1569.31	0.554175	0.178355	0.000681809	0.00686357
RBM4B	2060.47	0.553309	0.166144	0.000319975	0.00374848
FTSJ1	1109.87	0.553059	0.174264	0.000547991	0.00574677
TAX1BP1	17067	0.552204	0.127212	5.46e-06	0.000139119
WDR83	409.486	0.549995	0.158966	0.000202165	0.00258861
ENSSSCG00000023172	465.329	0.549793	0.161393	0.000245203	0.00303783
ENSSSCG00000016211	3989.65	0.549348	0.219906	0.00432397	0.0279272
CLBA1	403.16	0.5493	0.179157	0.000788674	0.00765299
RANBP6	2002.04	0.547591	0.191545	0.00153076	0.0127232
TSR3	932.528	0.547316	0.17673	0.000717138	0.00717353
CYTH1	1487.73	0.545169	0.101795	3.46e-08	1.85e-06
FIBP	1728.02	0.544992	0.166557	0.000400754	0.00443972
SPIN1	4204.05	0.544414	0.109162	2.44e-07	9.88e-06
FKBP15	2071.59	0.544338	0.180037	0.000922783	0.00863194
C19orf25	1513.18	0.54373	0.19358	0.00182924	0.0145371
TMEM208	957.388	0.543624	0.165637	0.000388251	0.00434001
HLCS	2435.3	0.541932	0.245804	0.00927182	0.0491826
TRIM66	2263.37	0.54159	0.236763	0.00761134	0.0425982
GBP2	704.875	0.54151	0.154941	0.000181871	0.00237791
ENSSSCG00000037673	1930.77	0.540088	0.244473	0.00924656	0.0491077
GAB1	2513.29	0.538173	0.222605	0.00552626	0.0335154
RBM42	2668.67	0.538163	0.184001	0.00128623	0.0111151
CASP6	3691.4	0.537375	0.223948	0.00584343	0.0349521
SAFB2	2055.53	0.535277	0.113351	9.54e-07	3.21e-05
ZNF282	2917.35	0.53447	0.110744	5.7e-07	2.08e-05
GBGT1	1070.42	0.534221	0.223495	0.0060057	0.0357501
ENSSSCG00000040071	2212.85	0.533458	0.23317	0.00781384	0.0433719
FBXL15	259.759	0.532643	0.184306	0.0014547	0.0122426
CSRNP2	1946.42	0.532118	0.196397	0.00252095	0.0187525
ZNF596	758.329	0.531617	0.124767	8.3e-06	0.000196946
CORO1B	6987.52	0.529601	0.147733	0.000140899	0.00194677
ENSSSCG00000049071	906.35	0.529	0.17284	0.000858513	0.0081828
MZF1	737.14	0.526024	0.145247	0.000118131	0.00168992
PRDX2	12811.8	0.525711	0.208193	0.00447137	0.0286837
ADPRH	1471.22	0.525199	0.110369	8.1e-07	2.79e-05
COMMD5	638.438	0.525145	0.218968	0.00605775	0.0359537
IP6K1	3811.7	0.524519	0.179007	0.00132192	0.0113687
ENSSSCG00000029285	750.507	0.523947	0.107529	4.62e-07	1.75e-05
NECAP2	3283.52	0.523655	0.0882271	1.26e-09	9.68e-08
HCCS	991.752	0.522704	0.143449	0.000109404	0.00159051
ZNF502	114.15	0.522696	0.197344	0.00309017	0.0217682
CREB1	1539.97	0.5226	0.129327	2.2e-05	0.00044282
SS18	2692.59	0.522535	0.139673	7.51e-05	0.00116542
FIZ1	534.667	0.522493	0.168935	0.000784696	0.00762357
FBXL12	591.221	0.521309	0.186322	0.00200028	0.0155765
ATXN1L	4676.98	0.521088	0.146199	0.000149039	0.00202763
TRIM39	727.84	0.520865	0.172803	0.00102128	0.00932921
SRSF10	7916.71	0.519315	0.181931	0.00169587	0.0136996
MROH1	5754.81	0.519278	0.127977	2.14e-05	0.000433435
UROD	524.455	0.518967	0.206411	0.00454052	0.0289807
FABP9	6.547	0.518741	1.04394	0.00893431	0.0479988
TOP3B	1307.14	0.517758	0.229912	0.00897634	0.0481328
NDST1	5303.12	0.517511	0.211288	0.00548771	0.0333444
KIF9	70.793	0.516264	0.213538	0.0059311	0.0353976
DGCR8	3390.54	0.515948	0.120926	8.42e-06	0.000199504
TPRG1L	1837.27	0.515879	0.187015	0.00231216	0.0175102
TMEM115	3630.31	0.515819	0.187728	0.00235377	0.0177254
EHMT1	4499.62	0.51498	0.147625	0.000201992	0.00258845
PCNX3	6524.39	0.514165	0.191512	0.00285736	0.0206119
ENSSSCG00000021069	195.708	0.513334	0.228174	0.00912799	0.0486544
PI4KA	5050.73	0.513193	0.220099	0.00743706	0.0419601
FTSJ3	3594.33	0.51292	0.226357	0.00878538	0.0473611
CHM	1604.1	0.512654	0.177419	0.00155033	0.0128131
SSBP3	3581.42	0.512483	0.108743	1.06e-06	3.52e-05
AP5M1	1233.46	0.511815	0.110352	1.52e-06	4.81e-05
PINK1	3957.89	0.5114	0.19405	0.00320937	0.0224085
POLR2D	1235.65	0.511368	0.158597	0.000523165	0.00551996
OSBPL3	3049.28	0.509682	0.159113	0.000568879	0.00591576
SPINDOC	541.215	0.509385	0.216131	0.00708657	0.0404794
ATG2A	4586.56	0.508368	0.167368	0.00098265	0.00906559
ENSSSCG00000042233	520.341	0.508343	0.14533	0.000197955	0.00254482
COPS7A	2793.56	0.507967	0.193418	0.00332592	0.0230324
MED10	1167.73	0.506887	0.210745	0.00625138	0.0368627
NATD1	1458.83	0.506235	0.220566	0.00839633	0.0457537
ENSSSCG00000038633	1660.25	0.50583	0.121241	1.31e-05	0.000288907
MACO1	2093.31	0.505369	0.149024	0.000294831	0.0035231
GTF3C4	1932.77	0.505259	0.109632	1.83e-06	5.55e-05
CNOT6	2407.44	0.505117	0.141551	0.000153856	0.00208091
PSMF1	2350.65	0.505054	0.191037	0.00330585	0.022943
ENSSSCG00000007789	6057.77	0.504776	0.152091	0.000382433	0.00429615
MARVELD2	3931.78	0.504541	0.210134	0.00628751	0.0370173
MEAF6	1251.29	0.503086	0.127616	3.52e-05	0.000642044
GOPC	1841.62	0.502952	0.194925	0.00394343	0.026108
ENSSSCG00000031635	659.037	0.502776	0.139303	0.000132441	0.00185188
LNX2	1943.17	0.502305	0.188176	0.00309558	0.0217682
ILF2	5638.43	0.502228	0.197025	0.00435037	0.0280752
ENSSSCG00000031152	710.916	0.501628	0.196445	0.0043881	0.0282847
OTUD4	3148.68	0.501626	0.209104	0.00647655	0.0378398
RTL6	2767.05	0.500871	0.133847	7.96e-05	0.00122178
GATD1	2974.65	0.500484	0.173232	0.00161171	0.0132133
ZBTB40	1528.97	0.500438	0.0964922	9.6e-08	4.6e-06
BRF1	2213.39	0.500364	0.101377	3.6e-07	1.41e-05
SPIRE2	2074.11	0.500273	0.209491	0.00670661	0.0389157
ENSSSCG00000010401	2397.46	0.499798	0.1166	8.19e-06	0.000194664
ENSSSCG00000007826	980.707	0.498798	0.208304	0.00665957	0.0387379
VRK3	1553.01	0.49758	0.158659	0.000731856	0.007277
ZNF326	3914.62	0.497249	0.128025	4.59e-05	0.000787708
MKRN1	2877.89	0.495609	0.191708	0.0038767	0.0257721
ENSSSCG00000040973	931.02	0.494912	0.206383	0.00666869	0.038743
C3orf62	527.654	0.494834	0.207385	0.00688594	0.0396422
ENSSSCG00000022164	996.157	0.494557	0.171721	0.00169229	0.0136844
ARID2	2344.59	0.494443	0.104498	1.02e-06	3.39e-05
ENSSSCG00000021560	3308.95	0.49395	0.0903406	2.09e-08	1.18e-06
LAMTOR1	2577.43	0.493677	0.184468	0.00311422	0.021877
XRN2	3969.29	0.493676	0.183166	0.0029476	0.0210181
ZNF688	422.786	0.493329	0.12808	5.23e-05	0.000876097
EFCAB14	5259.99	0.492439	0.215262	0.00896111	0.0480671
CDC16	1264.53	0.492414	0.170822	0.00167952	0.0136222
H3.3B	28691.9	0.491813	0.0810642	6.24e-10	5.24e-08
CLPTM1	7184.32	0.490857	0.195693	0.0048152	0.0301451
IRGQ	2254.5	0.49027	0.095166	1.19e-07	5.51e-06
PMS2	769.895	0.490188	0.159173	0.000903835	0.00849911
TBL3	2299.31	0.490045	0.156148	0.000742285	0.0073562
CLCN3	6902.58	0.489723	0.169258	0.00162177	0.0132609
SLC66A1	533.098	0.489101	0.164461	0.00127417	0.0110405
EPC1	1310.77	0.488916	0.169732	0.00171077	0.0137854
STAG1	1800.89	0.488345	0.142904	0.000281417	0.00339047
GNB1L	789.812	0.488298	0.203224	0.00673	0.0389854
DNAJC19	1010.99	0.487394	0.106216	2.07e-06	6.11e-05
UBP1	5653.32	0.487353	0.181909	0.00314164	0.022015
ZMIZ2	5599.29	0.486714	0.166493	0.00151247	0.0126233
RMC1	1160.51	0.486056	0.178343	0.002769	0.0201291
MAU2	3591.89	0.485895	0.118576	2.08e-05	0.00042416
RETREG3	4203.84	0.485304	0.186767	0.00404661	0.0265619
LLGL2	8726.38	0.484841	0.112084	7.05e-06	0.000171892
DGAT1	1681.61	0.483942	0.126619	6.09e-05	0.000987219
ENSSSCG00000038963	3785.47	0.48367	0.173729	0.00233942	0.0176796
RBM15B	6439.72	0.48321	0.134276	0.000144919	0.00198765
OTUD7B	5139.88	0.483149	0.128145	7.44e-05	0.00115954
TAF7	3166.72	0.481947	0.107466	3.13e-06	8.67e-05
ENSSSCG00000041793	155.61	0.481782	0.208835	0.00875842	0.0472632
ACVR2A	834.401	0.481397	0.143295	0.000354906	0.0040373
MFN2	3094.88	0.481382	0.167576	0.0017967	0.0143345
ENSSSCG00000016411	2014.89	0.480429	0.150915	0.000656342	0.00667026
WASHC1	1519.38	0.480346	0.166381	0.00172173	0.013853
CTR9	2804.7	0.479703	0.167864	0.00189196	0.0149172
CABIN1	4080.4	0.479442	0.114689	1.37e-05	0.000299441
GEMIN4	4612.94	0.479264	0.15612	0.000961019	0.00893006
ENSSSCG00000033601	2741.03	0.478796	0.157267	0.00104701	0.00951222
KLHDC4	2296.76	0.478755	0.168721	0.00202015	0.0156822
ABL1	3576.89	0.47847	0.17807	0.00314892	0.0220343
ACBD5	3710.79	0.477577	0.105276	2.12e-06	6.2e-05
NUTF2	3320.21	0.477229	0.19703	0.00658456	0.0384012
CDK3	456.66	0.476444	0.19452	0.00616674	0.0365124
ADH5	3342.11	0.476339	0.159043	0.00124124	0.0108251
MYO1D	10153.8	0.475933	0.199314	0.00744548	0.0419929
C2CD3	2014.94	0.475486	0.173128	0.00268018	0.0196149
MAPK9	1963.18	0.47544	0.158916	0.00125587	0.0109171
MOB3C	518.949	0.475151	0.199236	0.00734385	0.0416091
RNF20	2352.57	0.473626	0.0901444	7.23e-08	3.6e-06
ARHGEF7	1795.93	0.473549	0.160761	0.00146277	0.0123041
ZNF18	493.035	0.47323	0.182015	0.00411064	0.0268726
DSTN	17680.7	0.472225	0.201778	0.00803303	0.0442834
BRAT1	677.059	0.471128	0.142535	0.000441814	0.00479889
GIT1	3660.91	0.468914	0.117071	2.98e-05	0.000561479
DHX16	1183.31	0.468356	0.150991	0.000894807	0.00844161
ASB8	567.323	0.467942	0.185395	0.00517039	0.0318488
NCBP2	4700.89	0.467478	0.0896877	8.95e-08	4.34e-06
DOCK1	7262.52	0.467384	0.151794	0.00103396	0.00942025
KDM5A	3397.03	0.466943	0.123414	7.43e-05	0.00115852
CUX1	8303.94	0.466842	0.120269	5.01e-05	0.000843506
L3MBTL3	1096.95	0.466138	0.176041	0.00368606	0.0248839
ITGB1BP1	1391.46	0.465886	0.185127	0.00531984	0.032496
EDF1	5441.23	0.46441	0.14786	0.000799186	0.00772628
CDC42EP3	3073.77	0.464282	0.202094	0.00927758	0.0491826
ENSSSCG00000007617	2447.35	0.464257	0.147851	0.00080257	0.00774583
ULK3	1538	0.463171	0.196224	0.00810802	0.0446357
ENSSSCG00000038187	6354.27	0.463112	0.140534	0.000469731	0.00505102
PDCL	1738.34	0.462747	0.193992	0.00761565	0.0425982
FMR1	1906.23	0.461358	0.148125	0.000881284	0.00835534
GTF2I	9785.17	0.460162	0.171859	0.00269382	0.0196968
NEDD8	2930.98	0.460157	0.171609	0.00340069	0.0234096
RIPK1	4733.64	0.458718	0.13791	0.000426979	0.00468233
SCYL1	2310.23	0.458665	0.117373	4.62e-05	0.000791765
USP38	1656.15	0.458481	0.143241	0.000657985	0.00667432
SNX12	2344.14	0.458054	0.134322	0.000327465	0.00380578
CTDSP1	5402.67	0.457943	0.182575	0.00564433	0.0340011
MCOLN1	906.157	0.457938	0.157751	0.00175091	0.0140246
PRMT2	1060.3	0.457915	0.147744	0.000927837	0.00866914
ORAI1	1642.19	0.457517	0.161378	0.00216575	0.016565
TPST1	1820.62	0.457443	0.178755	0.00486168	0.0303888
MAL2	21962.5	0.457369	0.147243	0.000914602	0.00857532
ENSSSCG00000016982	2006.49	0.456335	0.190573	0.00762687	0.0426427
SLC38A6	526.053	0.455873	0.118101	5.68e-05	0.000935544
C9orf78	1604.23	0.455223	0.135959	0.000398355	0.00442531
EXOC3	3214.07	0.454995	0.185963	0.00665595	0.0387334
CHD6	2719.72	0.454943	0.175134	0.00439414	0.0282986
ENSSSCG00000043869	505.627	0.454876	0.122977	0.000106506	0.00155398
TCEANC2	540.491	0.454784	0.176914	0.0047448	0.0298902
MALSU1	618.489	0.454256	0.096404	1.24e-06	4.02e-05
CNNM3	2881.87	0.453656	0.143004	0.000745165	0.00737517
JRKL	1179.01	0.453537	0.149584	0.00118179	0.010448
ENSSSCG00000045477	2072.59	0.453402	0.176158	0.00472039	0.0297714
SYNJ1	1073.68	0.453025	0.140178	0.000612749	0.00630278
B3GALT4	417.529	0.452318	0.188259	0.00752404	0.0422584
ABHD16A	2450.52	0.452221	0.148329	0.00112149	0.0100305
KIF7	3111.44	0.451873	0.175604	0.00474942	0.0299076
MACF1	17354.6	0.45154	0.191134	0.00777716	0.0432966
SLC5A10	1318.98	0.451211	0.151044	0.00136933	0.0116643
SSNA1	638.424	0.450944	0.125757	0.000167783	0.00223175
FRAT2	332.632	0.450807	0.181265	0.00604643	0.0359129
UBB	28512.2	0.450709	0.168231	0.00357807	0.0243068
ENSSSCG00000040577	461.845	0.450065	0.169149	0.00371778	0.0250046
MLST8	796.907	0.4498	0.1572	0.00203981	0.015812
NFYC	1483.43	0.449411	0.0875608	1.48e-07	6.55e-06
ENSSSCG00000008236	11224.8	0.448968	0.180927	0.00602395	0.0358323
ATG13	3568.28	0.44876	0.107619	1.56e-05	0.000335427
DNAJC7	2546.01	0.446994	0.192771	0.00915736	0.0487948
ZNF304	783.829	0.446261	0.129233	0.000278741	0.00336579
ZNF263	477.84	0.44469	0.140724	0.000795015	0.00769916
RANBP2	8862.84	0.44393	0.184984	0.00724072	0.041126
SNAPIN	336.879	0.442915	0.171283	0.00469814	0.0297074
PURG	284.873	0.44216	0.159732	0.00276919	0.0201291
DDR1	34096	0.44142	0.156936	0.00228912	0.0173848
ERF	1994.92	0.441185	0.170688	0.00475202	0.0299123
SOCS4	1524.02	0.440288	0.181615	0.00739351	0.0418022
TSTD2	1654.38	0.439918	0.090322	5.89e-07	2.14e-05
TMEM127	7286.76	0.439519	0.16859	0.00448736	0.0287405
NDUFB7	1517.55	0.43888	0.169641	0.00471796	0.0297714
ENSSSCG00000002877	682.57	0.438836	0.170877	0.00500772	0.031049
ITFG1	7204.69	0.438369	0.179303	0.00716275	0.0408272
ZBTB24	344.174	0.438039	0.180364	0.00736011	0.041682
DDX42	3752.88	0.436565	0.167149	0.00446545	0.0286572
CHMP2A	4510.14	0.436168	0.18047	0.00761627	0.0425982
MAGEF1	1054.06	0.436017	0.176941	0.00673071	0.0389854
PHF14	1344.68	0.435963	0.127781	0.000336372	0.00387573
E2F4	1594.09	0.435827	0.158973	0.00306453	0.0216411
RAB17	179.757	0.435753	0.820829	0.00780552	0.0433692
VPS52	2192.93	0.435255	0.182111	0.00819176	0.0449972
CIZ1	2350.85	0.434134	0.150406	0.00199599	0.0155622
FZR1	3238.06	0.433746	0.150228	0.00198079	0.0154886
RBKS	919.55	0.433452	0.182641	0.0086616	0.0468671
ANKRD39	1153.56	0.433109	0.163258	0.0040049	0.0263741
ENSSSCG00000037143	4866.76	0.432186	0.164139	0.00425697	0.0276497
ENSSSCG00000007023	4081.37	0.429251	0.137802	0.000969112	0.00897668
ARAP1	3069.68	0.428803	0.161792	0.00410121	0.0268266
THAP11	1667.17	0.428791	0.151779	0.0024364	0.0182537
ATP6V1D	3376.51	0.428593	0.103961	1.78e-05	0.00037548
SPNS1	1518.9	0.428266	0.181413	0.00906551	0.0484336
CYHR1	3664.48	0.428208	0.177099	0.00781303	0.0433719
DDX6	8491.93	0.428185	0.121219	0.000219919	0.00276755
MRPS18C	554.905	0.428124	0.142821	0.00141154	0.0119424
ATXN7L3	3451.68	0.427011	0.157017	0.00337155	0.0232641
ZNF653	206.109	0.425665	0.172905	0.00698274	0.0400848
SMG6	1424.05	0.425496	0.133234	0.000742562	0.0073562
ENSSSCG00000011347	660.825	0.425458	0.11395	0.0001016	0.0014905
BECN1	3973.27	0.425321	0.153469	0.00291976	0.0209122
ENSSSCG00000008317	2664.73	0.425033	0.175578	0.00782527	0.0434055
MKRN2	1256.4	0.424891	0.091411	1.84e-06	5.55e-05
NUDCD3	4680.42	0.423763	0.165384	0.00533641	0.0325727
SNRNP200	12031.6	0.423224	0.0942907	2.75e-06	7.8e-05
TXLNA	4664.28	0.422775	0.152204	0.00287531	0.0207228
TUBGCP2	4125.71	0.422762	0.0962966	6.39e-06	0.000159575
TFIP11	1483.09	0.422047	0.150483	0.00263305	0.0193491
TMBIM6	35520.1	0.422003	0.154065	0.00358863	0.024329
PDCD6	2886.7	0.422001	0.148864	0.00240714	0.0180681
TBC1D9B	8261.37	0.421746	0.176535	0.00869654	0.0470182
BABAM2	1500.92	0.421379	0.176516	0.00869842	0.0470182
NFAT5	3712.79	0.421077	0.16843	0.00639454	0.0374285
ENSSSCG00000034711	979.653	0.420717	0.153605	0.00322613	0.0224963
MPP5	2133.91	0.420613	0.126555	0.000479536	0.00514957
ENSSSCG00000033744	925.245	0.420596	0.177397	0.00903266	0.0483287
LSR	5236.25	0.418974	0.160844	0.00479823	0.0300505
ADGRD1	227.157	0.418942	0.789201	0.00666963	0.038743
FAM193A	1794.48	0.418796	0.130279	0.000706659	0.00708771
CNPY3	1016.77	0.418396	0.141625	0.00168553	0.0136478
ZNF358	1600.93	0.418144	0.166554	0.00623867	0.0368374
ARHGAP17	1802.79	0.417752	0.111986	0.000102532	0.00150144
SMARCD1	1926.32	0.417194	0.152445	0.00328465	0.0228253
DET1	618.285	0.416352	0.173441	0.00847763	0.0461188
GAK	4370.02	0.414993	0.158544	0.00469099	0.0296906
SOS2	625.745	0.412624	0.162962	0.0059896	0.0356975
DNAJB6	4016.9	0.412446	0.116368	0.000218859	0.00276068
SPTLC1	3779.06	0.411523	0.116976	0.0002497	0.00308212
OTUD5	4889.55	0.411508	0.123956	0.000499254	0.00531877
C16orf72	16040.8	0.411034	0.126963	0.000665038	0.0067247
WDR82	5415.49	0.410777	0.0716547	5.65e-09	3.76e-07
MFAP1	2095.72	0.410517	0.133611	0.0011705	0.0103824
ENSSSCG00000010058	2552.6	0.409601	0.157098	0.00500779	0.031049
GLE1	1546.15	0.409086	0.0945177	8.91e-06	0.000208875
NAA40	2084.31	0.409047	0.170528	0.00871289	0.0470806
PSMC5	4040.63	0.407911	0.163689	0.00679505	0.0392554
SENP8	516.204	0.407675	0.136275	0.00152756	0.0127152
ARPC4	5890.57	0.407449	0.132665	0.00118116	0.010448
ENSSSCG00000027840	3983.03	0.405409	0.134849	0.00147284	0.0123565
ENSSSCG00000048463	735.645	0.405004	0.154349	0.00472317	0.0297773
TRIO	5502.61	0.404327	0.137574	0.00183022	0.0145371
RECQL5	1389.04	0.403908	0.144042	0.00279149	0.0202455
VTI1B	2318.69	0.403288	0.146976	0.00334012	0.0231012
ZNF189	542.861	0.403236	0.117036	0.000324119	0.00378582
PRMT9	1037.53	0.402833	0.107362	0.000100273	0.00147776
LTBR	2818.84	0.402796	0.125439	0.000745392	0.00737517
KIAA0556	1546.65	0.402403	0.146365	0.00331788	0.0230066
WDR18	988.246	0.401851	0.144191	0.00294972	0.021024
MED18	389.376	0.400398	0.139705	0.00230303	0.0174739
CABLES2	1337.35	0.40013	0.146805	0.00355903	0.0242098
RAB5C	6387.06	0.39989	0.123047	0.000661682	0.00669496
TRRAP	7056.64	0.399406	0.1326	0.00152227	0.0126788
USP19	5020.21	0.399234	0.123425	0.00069216	0.00695528
SLC15A4	1026.53	0.398614	0.109413	0.000155073	0.0020903
ETV6	3036.07	0.398298	0.166764	0.00924423	0.0491077
DCAKD	1531.43	0.397232	0.091783	8.84e-06	0.000207834
MFSD10	3738.25	0.396091	0.109691	0.000177546	0.00232942
KIAA1143	275.606	0.396011	0.137894	0.00234055	0.0176796
UBE2J1	2204.62	0.395761	0.163464	0.00853013	0.0463374
ENSSSCG00000022674	12247.2	0.395402	0.102442	6.66e-05	0.00106297
COMMD3	1377.27	0.394874	0.0985273	3.59e-05	0.000653491
PEX16	640.51	0.394056	0.140792	0.00290748	0.020852
CNN3	6723.64	0.393167	0.115983	0.000405119	0.00448191
PIGV	1720.45	0.390413	0.136549	0.0024321	0.01823
CTCF	3152.72	0.390391	0.0802797	6.97e-07	2.45e-05
ENSSSCG00000049934	152.294	0.389225	0.731669	0.00573524	0.0344559
INPP5E	981.906	0.388272	0.162105	0.00934446	0.0493996
LEPROT	4164.78	0.387842	0.127826	0.00140738	0.0119191
ENSSSCG00000039084	614.867	0.387698	0.158698	0.00822249	0.045035
FGFR3	11637	0.38669	0.126594	0.00132155	0.0113687
GET3	2159	0.385999	0.146237	0.00479253	0.0300381
ZKSCAN1	7757.08	0.38541	0.140492	0.00351772	0.0239896
PHIP	3686.69	0.385326	0.131706	0.00201579	0.0156635
CRAMP1	2299.18	0.383614	0.148609	0.00568116	0.0341974
WDR70	886.452	0.383394	0.158991	0.00908995	0.0485159
ZNF623	1365.34	0.38214	0.141178	0.00397459	0.0262711
PHF20L1	3012.74	0.382127	0.109888	0.000328286	0.00380982
ANAPC15	1536.86	0.381348	0.0997583	7.99e-05	0.00122453
BAZ1B	4050.07	0.380793	0.137599	0.00337431	0.0232677
ENSSSCG00000038852	1421.86	0.380728	0.0951785	3.88e-05	0.000694382
LMBR1	1733.15	0.380053	0.144745	0.00506011	0.0313252
ZKSCAN5	692.642	0.379318	0.121676	0.00108935	0.00981391
CAMSAP3	4326.85	0.378838	0.0991731	7.21e-05	0.00113343
GPD1	983.602	0.378475	0.149293	0.00655968	0.0382838
PSEN1	5682.92	0.378457	0.113819	0.000534858	0.00562737
ZXDC	1822.02	0.377603	0.125256	0.00154067	0.0127594
C6orf62	10734.3	0.377445	0.091308	2.23e-05	0.000445547
NRF1	983.361	0.377158	0.119404	0.00095542	0.0088959
ENSSSCG00000013453	1138.06	0.376188	0.134979	0.00317349	0.0221772
RING1	2274.32	0.375864	0.112224	0.000499227	0.00531877
SPPL2B	1456.38	0.374722	0.125571	0.00200042	0.0155765
ADNP	6373.78	0.374168	0.0766857	6.68e-07	2.37e-05
C12orf73	704.336	0.374008	0.152482	0.00833458	0.0454724
DYNLL2	7757.92	0.373981	0.145829	0.00621127	0.0366891
TNIP1	4317.78	0.373742	0.105787	0.000252646	0.00311371
ARPC3	7289.52	0.373502	0.137532	0.00394941	0.0261154
SERPINA1	4360.71	0.373179	0.706968	0.0050024	0.0310454
MYL12A	25330.3	0.372664	0.143939	0.00579505	0.0347075
TRA2B	5825.41	0.37154	0.139678	0.00476656	0.0299687
ENSSSCG00000039972	1677.99	0.37084	0.145958	0.00660355	0.0384841
ENSSSCG00000035162	382.424	0.370783	0.13196	0.00299383	0.0212443
TBC1D10B	3075.03	0.370781	0.130911	0.0028008	0.0202765
STPG4	25387.1	0.370634	0.105517	0.000281145	0.00339047
ATG2B	2276.58	0.369607	0.116107	0.000885636	0.00838673
GTF2IRD1	582.336	0.369337	0.138196	0.00453831	0.0289807
CREBBP	6003.95	0.369313	0.117875	0.00106609	0.00964753
UBA1	13591.2	0.368727	0.140665	0.00533846	0.0325727
GPANK1	2108.54	0.367932	0.151785	0.00919003	0.048897
GRTP1	1875.54	0.366185	0.138937	0.00511682	0.0316034
ACRBP	1723.34	0.366077	0.150403	0.00901616	0.0482981
SNX4	4124.66	0.364666	0.128899	0.00288096	0.0207357
ATRX	3471.84	0.36439	0.117421	0.000889732	0.00841068
DAXX	1746.47	0.363216	0.14525	0.00757049	0.0424306
KLHL9	3296.88	0.36115	0.0852726	1.42e-05	0.000309061
EPN1	7023.38	0.359482	0.0816692	6.98e-06	0.000170706
TMCO1	5329.87	0.358365	0.135822	0.00517855	0.0318747
RAB4A	1621.39	0.35765	0.103732	0.00035403	0.00403019
DIO2	66.3408	0.356939	0.668498	0.00753857	0.0423105
ZNF524	1143.35	0.35615	0.112242	0.000960257	0.00893006
ATP6V1G1	5717.68	0.356006	0.125529	0.00288498	0.0207554
EXOC7	2603.01	0.354555	0.096383	0.000153859	0.00208091
MED9	1139.01	0.353009	0.11171	0.00101268	0.00928944
WHAMM	800.581	0.352968	0.131201	0.00454105	0.0289807
GRK1	15.7286	0.35285	0.66698	0.00539772	0.0329093
SEC16A	8604.43	0.350844	0.129215	0.00428644	0.0277516
S100PBP	785.772	0.349908	0.139386	0.00760671	0.0425891
NUBP1	1317.69	0.349225	0.0804874	9.42e-06	0.000218754
CSTF1	1174.48	0.347684	0.129963	0.00476984	0.0299776
BTD	2490.77	0.346067	0.14105	0.00917586	0.048845
RANBP3	3848.52	0.345263	0.0751312	2.89e-06	8.1e-05
PIKFYVE	1781.29	0.345262	0.119814	0.00256722	0.0189779
BABAM1	2416.87	0.344472	0.0793929	9.7e-06	0.000224846
AP3B1	3571.24	0.344116	0.125561	0.00406922	0.0266559
KCTD2	2787.83	0.343822	0.137513	0.00799163	0.0441004
PRRG2	929.221	0.343739	0.119297	0.00257964	0.0190421
CXADR	14587.4	0.343494	0.12802	0.00479485	0.030041
ZBTB48	908.573	0.343156	0.108343	0.00101527	0.00930263
FRS2	1221.58	0.342129	0.139693	0.00919171	0.048897
ENSSSCG00000005478	2071.46	0.341505	0.123244	0.00366755	0.0247702
MTERF1	717.346	0.339898	0.111777	0.00155725	0.0128517
PBDC1	1257.82	0.338063	0.123544	0.00404462	0.0265596
AAMP	3334.66	0.337915	0.133466	0.00747165	0.0420522
HADH	4741.27	0.336943	0.107581	0.00117408	0.0104053
GATAD2A	5239.6	0.336768	0.116181	0.0025169	0.0187435
SNF8	2789.04	0.335398	0.0982579	0.000432462	0.00472278
TMEM117	22.6914	0.334926	0.633931	0.00782145	0.0433992
TM2D2	2929.34	0.3349	0.129095	0.00624705	0.0368622
PDZD11	1191.43	0.334592	0.122191	0.00409666	0.0268139
UBR2	3347.6	0.333221	0.0874477	0.000102508	0.00150144
TUBA8	2577.88	0.333207	0.0999248	0.000576962	0.00597745
RELCH	4732.82	0.33261	0.126255	0.00559823	0.0338246
MTMR14	2023.34	0.332178	0.096234	0.000377961	0.00426643
ELOF1	1327.42	0.33215	0.105475	0.00110736	0.00993171
BET1	839.002	0.328881	0.133278	0.0090398	0.0483287
PSMA6	5249.69	0.328349	0.110375	0.00201289	0.015656
ARID1A	9534.03	0.328166	0.106448	0.00138289	0.0117487
ZNF197	763.741	0.32633	0.0854358	9.27e-05	0.00138188
SGTA	3320.56	0.325539	0.110117	0.00212753	0.0163503
HYPK	10357.2	0.324541	0.124911	0.00637557	0.0373446
ZMYND11	3728.44	0.32382	0.130931	0.00903988	0.0483287
RBAK	764.763	0.322206	0.121745	0.00553653	0.0335651
GABPB1	797.401	0.321907	0.119337	0.00477658	0.0299848
VPS26B	3703.91	0.320929	0.122736	0.00619969	0.0366745
OSBP	5557.56	0.320029	0.112937	0.00297926	0.0211689
HP1BP3	6153.6	0.316986	0.097527	0.000783856	0.00762357
VPS16	2281.19	0.316563	0.123034	0.00697957	0.0400809
CDC37	5497.62	0.31652	0.0935331	0.000520911	0.00550219
DNAL4	1345.95	0.314803	0.12669	0.00894356	0.0480189
DCAF8	8031.94	0.314313	0.090532	0.000367596	0.00416913
EHMT2	3106.36	0.313801	0.112309	0.00363816	0.0246026
GRHL2	4464.51	0.312534	0.111183	0.00346946	0.0237589
ERCC3	2691.49	0.312454	0.10909	0.00293933	0.0209871
TAOK2	4898.7	0.311293	0.1062	0.00238403	0.0179113
TMEM126B	799.072	0.311001	0.11912	0.00631885	0.0371433
LSM14B	3340.72	0.310658	0.119063	0.00656967	0.0383282
ZC3H4	2523.67	0.310514	0.110031	0.00336943	0.023264
DERPC	4901.73	0.30827	0.114492	0.00509641	0.0315136
PSME3IP1	1639.61	0.306306	0.114449	0.0052671	0.0322595
ZNF12	2002.31	0.302857	0.0918906	0.00071214	0.00713824
PUM1	6847.49	0.301407	0.117834	0.00751282	0.0422101
SFRP1	444.592	0.301083	0.59055	0.00666153	0.0387379
TRIM11	1846.61	0.300619	0.103968	0.00275408	0.0200464
ANPEP	732.08	0.300584	0.586969	0.00932933	0.0493682
CSNK1G2	3678.33	0.299569	0.0743913	4.1e-05	0.000722712
COG2	1527.59	0.297757	0.104123	0.00308484	0.0217464
PANK2	1520.79	0.297753	0.0826181	0.00023115	0.00288856
ENSSSCG00000044966	3.89869	0.295292	0.588974	0.00166415	0.0135248
IPO9	4106.33	0.292971	0.113146	0.00702313	0.0402593
PPP1R11	2623.1	0.289361	0.102543	0.00342214	0.023527
CYB5D2	926.961	0.28892	0.0998257	0.00282766	0.0204526
ENSSSCG00000050649	855.389	0.288462	0.576942	0.00512933	0.0316564
ENSSSCG00000043854	10.4372	0.288408	0.573273	0.00779983	0.0433539
STK11	4141.29	0.287306	0.111097	0.00723736	0.0411215
UBE2G2	1514.78	0.287192	0.0908365	0.00117438	0.0104053
MUC15	496.907	0.28531	0.571716	0.00635375	0.0372587
SETD2	4466.79	0.28338	0.10239	0.00423725	0.0275438
NIT1	1974.52	0.280788	0.100658	0.0039778	0.0262816
GALNT14	493.601	0.27578	0.560487	0.00678754	0.0392439
NOL6	1880.26	0.2732	0.107072	0.00819325	0.0449972
TPD52L2	7284.67	0.271727	0.0900337	0.0019687	0.0154091
OAS1	153.288	0.269955	0.553571	0.00727983	0.0412985
BAG6	7788.62	0.268761	0.0974341	0.00448677	0.0287405
ENSSSCG00000014949	2457.72	0.267696	0.0890525	0.00206001	0.0159532
SNRNP35	710.087	0.267651	0.10004	0.00576314	0.0345874
DVL3	3755.94	0.266539	0.0809892	0.000781498	0.00762007
GTF3C5	1743.3	0.26464	0.0987544	0.00570302	0.0342777
CPNE1	6021.54	0.256459	0.0985933	0.00684358	0.0394547
GTF3C2	2731.36	0.252477	0.0762296	0.000748369	0.0073999
YBEY	2531.45	0.251444	0.0879144	0.00339371	0.0233715
SF3A1	6292.14	0.24658	0.0982548	0.00930348	0.04928
DDX41	1670.35	0.246015	0.0835545	0.0026205	0.0192833
RRP36	1120.31	0.245454	0.0948455	0.00777877	0.0432966
ENSSSCG00000043562	14.6795	0.243239	0.525364	0.009388	0.0495647
ENSSSCG00000043059	2.37869	0.242877	0.524644	0.00771789	0.043047
FECH	1628.67	0.231875	0.0899306	0.00819643	0.0449993
ENSSSCG00000031547	2180.06	0.226947	0.0727638	0.00152097	0.0126745
AADACL2	16.0725	0.218959	0.506028	0.00559637	0.0338246
XDH	292.113	0.21709	0.50403	0.00683917	0.0394434
ENSSSCG00000038171	265.358	0.209612	0.497717	0.0077228	0.0430595
MMP8	95.5506	0.196561	0.488844	0.00461966	0.0293544
DYNC1I2	5199.78	0.189551	0.0710646	0.00681492	0.0393317
STXBP3	4947.64	0.181221	0.0673083	0.00635203	0.0372587
GRIK2	156.115	0.17504	0.473979	0.00449427	0.0287733
DPYS	37.9846	0.172049	0.471424	0.00733009	0.0415458
CIAO1	3131.84	0.166374	0.0606729	0.00557425	0.0337429
ENSSSCG00000041798	52.7754	0.163086	0.466374	0.00526684	0.0322595
KRT20	383.176	0.151372	0.46029	0.00199218	0.0155538
ENSSSCG00000037259	19.6661	0.150675	0.460529	0.000328081	0.00380982
SLC5A12	15.3177	0.14219	0.455688	0.000774125	0.00756651
ADH1C	164.116	0.104134	0.438068	0.00448111	0.0287233
AQP8	3445.29	0.0932246	0.434205	0.0054746	0.0332773
PMF1	314.632	0.0677043	0.426989	9.3e-05	0.00138399
ssc.mir.6782	549.941	-0.060368	0.425369	4.42e-05	0.000763307
ATP5PO	6275.04	-0.205944	0.0719918	0.00359261	0.0243457
TXNDC17	2160.52	-0.206237	0.0756351	0.00549039	0.0333481
OR51E1	40.3415	-0.224151	0.509504	0.00728133	0.0412985
USP34	7768.03	-0.242047	0.0904428	0.00599907	0.0357279
NDUFS2	4720.89	-0.249744	0.0987178	0.00903832	0.0483287
USP10	4074.31	-0.251303	0.0898933	0.00411378	0.0268823
CORIN	74.7823	-0.2527	0.545224	4.52e-05	0.000777122
ENSSSCG00000044738	2.6507	-0.253135	0.536229	0.00515341	0.0317807
TNPO3	3237.68	-0.253251	0.0814859	0.00149089	0.0124755
ENSSSCG00000046085	141.466	-0.253291	0.536794	0.00633365	0.0372073
ENSSSCG00000044729	47.0789	-0.253361	0.541955	0.00129765	0.0111898
GPX4	4872.15	-0.265223	0.0880337	0.00200073	0.0155765
A4GNT	8.28459	-0.267465	0.560222	0.000263217	0.00320476
TREML2	49.7171	-0.279347	0.568506	0.00293623	0.0209741
SNRPA	1184.51	-0.280344	0.0872328	0.000987916	0.00910896
SLC38A5	76.421	-0.281005	0.573701	0.00125314	0.0109052
PFDN2	1344.06	-0.283203	0.109606	0.00715834	0.0408165
C18orf32	2147.2	-0.284259	0.0938412	0.00181745	0.0144571
WDTC1	7082.41	-0.285878	0.0881213	0.00089434	0.00844161
NFIC	5527.44	-0.289287	0.0948523	0.00168607	0.0136478
DMAC2	3789.21	-0.294973	0.0863041	0.000463119	0.00498992
NMD3	2531.69	-0.296549	0.11515	0.00718405	0.0409136
ENSSSCG00000000530	2975.73	-0.301472	0.0819647	0.00017044	0.00225221
MRS2	2248.87	-0.301665	0.103324	0.00250973	0.0186987
PPIP5K2	2623.69	-0.305054	0.0952086	0.000966456	0.00896239
ENSSSCG00000013369	135.411	-0.306383	0.593467	0.00917536	0.048845
ENSSSCG00000004963	3232.73	-0.306594	0.0977716	0.00121145	0.0106343
CDCP1	9217.95	-0.307948	0.0897879	0.000430333	0.00470271
ENSSSCG00000036177	5.21789	-0.310886	0.615016	0.000611724	0.00629626
AIDA	3195.97	-0.311618	0.108015	0.00272726	0.0198781
AAAS	701.65	-0.314243	0.107162	0.0023784	0.0178857
RAD23A	2714.57	-0.314988	0.108176	0.00249469	0.0186211
ATF6	8811.4	-0.315699	0.106638	0.00212871	0.0163516
DZIP1L	19.4347	-0.317232	0.618434	0.00278555	0.0202207
PGRMC2	3450.09	-0.319772	0.126564	0.00776068	0.0432258
OXSM	798.053	-0.320036	0.118413	0.00468985	0.0296906
ENSSSCG00000033954	3091.58	-0.321935	0.130357	0.00907661	0.0484768
GNPAT	1059.4	-0.322925	0.122118	0.00552024	0.0335042
PTPA	7266.61	-0.324692	0.112317	0.00258063	0.0190421
NDUFB4	1925.5	-0.325213	0.114475	0.00303615	0.0214972
URI1	2285.68	-0.326655	0.116185	0.00311795	0.0218841
ENSSSCG00000000697	14702.2	-0.327036	0.116162	0.0032146	0.0224256
ENSSSCG00000007705	1751.12	-0.329231	0.0733373	4.89e-06	0.000125653
BPNT1	1866.77	-0.330547	0.120516	0.00403063	0.0265002
METTL3	991.28	-0.333992	0.124772	0.00501848	0.0311034
CCM2	1096.72	-0.335628	0.0841144	4.45e-05	0.000766479
RFNG	1803.5	-0.3396	0.122206	0.00353823	0.0241091
ENSSSCG00000043030	390.423	-0.342261	0.657689	0.00260175	0.0191716
SCAMP4	1810.92	-0.343245	0.105589	0.00075155	0.00741306
MRPL21	884.127	-0.343618	0.128723	0.00487004	0.0304129
FLAD1	2147.59	-0.346085	0.125603	0.00377551	0.0252978
HUS1	1085.05	-0.346866	0.100027	0.000341807	0.00392433
ENSSSCG00000017509	29472.2	-0.348057	0.138452	0.00747846	0.0420611
ENSSSCG00000033019	24287.7	-0.348303	0.112115	0.00121135	0.0106343
RPS18	28621.2	-0.350811	0.112678	0.00117922	0.0104425
ENSSSCG00000050616	510.661	-0.351818	0.680923	0.00114587	0.0101976
OTUD6B	1153.95	-0.353084	0.128646	0.00379615	0.025415
PHB2	4930.95	-0.353738	0.111397	0.000844467	0.0080872
PRRC2A	17909.7	-0.355874	0.0756436	1.63e-06	5.05e-05
CERS2	6222.15	-0.35588	0.121325	0.00210059	0.0162129
TMED7	6993.82	-0.357065	0.139007	0.00517707	0.0318747
MTO1	539.31	-0.35837	0.144214	0.00789734	0.0436999
ATG7	1091.91	-0.359965	0.143466	0.00736476	0.0416836
ENSSSCG00000051417	5.55539	-0.360015	0.680672	0.00544053	0.0331327
ENSSSCG00000051235	20.1415	-0.361624	0.694391	0.00193042	0.0151462
RPS25	26318.7	-0.362228	0.125923	0.00244322	0.0182878
YES1	7931.13	-0.362489	0.128381	0.00289219	0.0207609
ENSSSCG00000041624	5.34988	-0.362663	0.67437	0.00920659	0.0489277
HERC4	2418.26	-0.363166	0.138737	0.00536417	0.0327172
STAMBP	1616.35	-0.364096	0.149128	0.0087517	0.0472446
SBDS	3582.3	-0.365088	0.145042	0.00708918	0.0404794
TMEM11	1231.54	-0.365515	0.135381	0.00427445	0.0277074
BPI	3048.16	-0.366018	0.729863	2.48e-06	7.12e-05
XPO1	5964.97	-0.367201	0.134806	0.00364026	0.0246065
DPAGT1	787.667	-0.369121	0.144142	0.00588107	0.0351641
FANCE	32588.7	-0.3692	0.153428	0.00939613	0.0495914
CLPB	1330.56	-0.370246	0.151638	0.00764159	0.0427102
RBL1	2997.51	-0.370881	0.128745	0.00282926	0.020455
NAA25	2024.67	-0.370904	0.154242	0.00925725	0.0491482
CFDP1	4740.44	-0.371104	0.132179	0.00298455	0.0211972
CRTC1	1080.62	-0.372738	0.142336	0.00520996	0.0320313
ENSSSCG00000047189	175.354	-0.373031	0.713241	0.00252159	0.0187525
ENSSSCG00000007749	806.962	-0.373624	0.105189	0.000233342	0.00290919
ZAP70	31.3771	-0.373845	0.731228	0.000453965	0.0049176
PGAM5	2319.08	-0.374036	0.100663	0.000123526	0.00175006
ATP5MD	2585.94	-0.37749	0.0916572	2.3e-05	0.000457499
UQCRC2	5247.17	-0.378582	0.120447	0.000992698	0.00914258
TMED4	3799.19	-0.378902	0.157195	0.00908593	0.0485105
POLR3D	1993.7	-0.382409	0.150464	0.00627271	0.0369436
PARP2	1090.51	-0.382798	0.133159	0.00234205	0.0176796
THAP2	704.343	-0.384148	0.144967	0.00461916	0.0293544
MSTO1	1142.57	-0.38459	0.157728	0.00831667	0.0454272
MRPL54	1654.42	-0.384648	0.0888893	9.07e-06	0.000211641
DEFB1	17.4617	-0.387502	0.713672	0.00934217	0.0493996
RSRC2	3673.67	-0.388422	0.14657	0.00454373	0.0289863
ENSSSCG00000028542	10738.5	-0.388903	0.129035	0.00148082	0.0124041
SALL2	2042.79	-0.38897	0.141792	0.00345412	0.0236963
ATXN2	3230.27	-0.390037	0.136876	0.00264506	0.0194019
U2SURP	4496.23	-0.391664	0.140343	0.00310479	0.0218203
KRTCAP2	2328.53	-0.393432	0.133777	0.00169927	0.0137134
ENSSSCG00000038947	12044.8	-0.394665	0.144424	0.00350192	0.0239021
LOXL1	50.5526	-0.395294	0.783885	0.000320539	0.00375235
CHRAC1	1286.08	-0.395982	0.14192	0.00293361	0.0209648
SYPL1	8058.35	-0.396374	0.152038	0.00498999	0.0309984
TMF1	3097.49	-0.397918	0.165058	0.00861515	0.0466777
PSMC6	4871.5	-0.400252	0.1124	0.000208341	0.00264494
JAGN1	1164.61	-0.400264	0.145686	0.003304	0.022943
CASKIN1	220.665	-0.401733	0.166658	0.00853509	0.0463374
FAM122B	2105.04	-0.402008	0.120725	0.00048305	0.00518386
LONP1	4014.86	-0.402192	0.13461	0.00154955	0.0128131
HSD17B10	684.616	-0.403354	0.163615	0.00732718	0.0415439
GOT2	8383.89	-0.403367	0.123298	0.000593438	0.00613549
HDDC2	470.982	-0.40364	0.113367	0.00020853	0.00264494
NUDT21	3894.67	-0.405688	0.156866	0.0051812	0.0318788
CD3EAP	577.566	-0.406123	0.144623	0.00270338	0.0197517
TMEM41B	3542.38	-0.406282	0.157736	0.00533704	0.0325727
RPL36AL	5671.16	-0.406535	0.166813	0.00773423	0.0431014
TOMM7	1399.3	-0.408016	0.156713	0.00491158	0.0306294
C16orf87	269.884	-0.408961	0.152501	0.00391586	0.0259575
APPL1	3229.37	-0.410227	0.136377	0.00142265	0.0120105
DDX21	9174.9	-0.412792	0.15332	0.00372843	0.0250553
CYP24A1	145.369	-0.412988	0.815661	0.00108712	0.0097993
ODR4	1504.79	-0.414543	0.156773	0.00429009	0.0277528
SNUPN	694.778	-0.415462	0.120645	0.000311289	0.00366806
COX7A2	2516.07	-0.415479	0.118275	0.000237826	0.00295823
HILPDA	486.814	-0.416021	0.12227	0.000363218	0.00412895
CCT8	6949.55	-0.416357	0.147152	0.00245257	0.0183493
ELK4	1939.4	-0.416551	0.171653	0.00779838	0.0433539
TIMM13	1616.04	-0.416619	0.138754	0.00141895	0.0119918
SNRNP27	1169.81	-0.417267	0.0936667	4.64e-06	0.000121349
CFAP97	1191.33	-0.417969	0.171172	0.00747049	0.0420522
RALA	1981.23	-0.418439	0.165528	0.00583532	0.0349166
MNAT1	793.565	-0.418694	0.110137	7.83e-05	0.0012085
EIF3M	4910.61	-0.418836	0.131569	0.000774067	0.00756651
ATP5MC2	7830.37	-0.419372	0.155951	0.00368748	0.0248839
SEC61G	2740.97	-0.419418	0.154608	0.00345847	0.023706
RPS27A	31445.3	-0.419451	0.178762	0.0092815	0.0491826
RPL4	62443	-0.419493	0.12692	0.000421142	0.00463055
KIFAP3	1571.24	-0.419925	0.16047	0.00458272	0.0291657
CISD2	1165.22	-0.420209	0.172661	0.00753178	0.0422872
SLC30A9	3842.17	-0.421067	0.129398	0.000587193	0.00607483
METTL23	1112.81	-0.421619	0.164316	0.0052189	0.0320618
ENSSSCG00000005241	730.796	-0.421658	0.160964	0.00468437	0.029672
RLF	1978.61	-0.423735	0.180745	0.00940604	0.0496274
NUDT5	1083.24	-0.425727	0.127654	0.000438775	0.00477415
ACVR2B	1352.84	-0.425875	0.175089	0.00746808	0.0420522
NSMCE2	448.915	-0.426176	0.18051	0.00901999	0.0483025
MFGE8	4218.17	-0.426705	0.159078	0.00369222	0.0249029
ENSSSCG00000029830	46949.4	-0.426979	0.147587	0.00188086	0.0148733
EXD2	1636.61	-0.427388	0.16104	0.0040099	0.0263962
CCT4	6629.57	-0.428439	0.0994784	8.91e-06	0.000208875
STOML2	2336	-0.430803	0.143256	0.00133593	0.0114647
HYOU1	7412.06	-0.43122	0.182621	0.00884161	0.0475846
PRDX1	12049.6	-0.43125	0.156682	0.0029621	0.0210935
TMX1	3973.32	-0.431629	0.106608	2.57e-05	0.000500706
DENND1A	1413.41	-0.432008	0.143594	0.00133439	0.0114576
PFKL	9647.18	-0.432224	0.126565	0.000326722	0.0038021
ZC3HAV1L	1058.35	-0.433748	0.15851	0.00308368	0.0217464
VDAC1	11094.8	-0.433987	0.118481	0.000194457	0.00251213
INTS8	1097.04	-0.435519	0.109541	3.66e-05	0.000662498
SAT1	54339.2	-0.436097	0.167892	0.00467231	0.0296305
ENSSSCG00000006324	4604.27	-0.436101	0.178895	0.0071252	0.0406563
CAMKMT	348.884	-0.436943	0.145465	0.0013442	0.0115072
CDC5L	5013.09	-0.438257	0.161473	0.00323514	0.0225301
TBC1D1	2719.29	-0.438826	0.167685	0.00428129	0.0277405
MZT1	927.312	-0.439518	0.169725	0.00465489	0.029555
SRP72	5637.59	-0.441341	0.131431	0.000581838	0.00602329
PIH1D1	641.178	-0.441519	0.10791	2.2e-05	0.000442623
CCL4	129.247	-0.441946	0.86297	0.0038637	0.0257176
ABHD12	2024.83	-0.441988	0.125524	0.000223074	0.00280068
NDUFV2	2884.63	-0.44238	0.127355	0.00030464	0.0036138
COA7	283.29	-0.443481	0.177871	0.00601326	0.0357819
ERBB3	42193.7	-0.444637	0.136858	0.000572982	0.00594307
HEXIM2	532.31	-0.444857	0.15938	0.00254199	0.0188432
ENSSSCG00000036716	15686.2	-0.44496	0.168198	0.00386846	0.0257386
RPS17	22211.7	-0.445035	0.177641	0.00579096	0.0347075
CCT2.1	10780.8	-0.445105	0.163153	0.00301475	0.0213645
HLTF	3038.98	-0.445894	0.12961	0.000288427	0.00346198
EIF2B3	1055.87	-0.446003	0.127545	0.000232563	0.00290397
RPS4X	67341.5	-0.446412	0.122192	0.000129256	0.00181997
MTRES1	582.223	-0.446896	0.141411	0.000774062	0.00756651
HNRNPH3	4643.08	-0.449278	0.193952	0.0093637	0.0494688
WIPF2	5117.89	-0.450597	0.164094	0.00285277	0.020588
SMYD3	456.519	-0.450737	0.13626	0.000459839	0.0049712
ENSSSCG00000012886	1171.55	-0.451456	0.192056	0.00850875	0.0462724
EIF2D	2225.86	-0.453378	0.139243	0.000549987	0.00575928
PIGF	567.068	-0.453799	0.144765	0.000826085	0.00793949
SARNP	690.205	-0.453898	0.156288	0.00175212	0.0140274
ENSSSCG00000039544	42789.8	-0.4539	0.193955	0.00868561	0.0469805
DNTTIP2	3006.62	-0.454558	0.12561	0.00016615	0.00221369
COX2	259787	-0.454578	0.115573	4.12e-05	0.000723724
METAP1	2509.71	-0.454961	0.1748	0.00427181	0.0277014
MRPL37	3024.09	-0.455259	0.0989021	2.07e-06	6.12e-05
SLC50A1	1091.51	-0.455393	0.135294	0.000371714	0.0042077
TPRKB	607.538	-0.456613	0.0940905	6.11e-07	2.21e-05
RPS23	21389.9	-0.456779	0.140644	0.000555579	0.00580744
POLR3B	1162.84	-0.457202	0.195007	0.00852819	0.0463374
KCNK1	1966.55	-0.457821	0.102516	3.95e-06	0.000105952
ZNHIT1	1660.09	-0.457943	0.170159	0.00325221	0.0226292
SUZ12	2122.8	-0.460821	0.146579	0.000784311	0.00762357
CCDC43	882.277	-0.461796	0.176332	0.00398303	0.0262896
A2M	10209.2	-0.462333	0.886134	0.00678297	0.0392316
METAP2	5963.2	-0.466527	0.119176	4.31e-05	0.000749643
APOOL	1638.47	-0.466979	0.130493	0.000162712	0.00217327
NDUFB5	1320.13	-0.469219	0.140824	0.000399364	0.00442888
RACK1	52503.2	-0.469761	0.149968	0.000752247	0.00741306
RPL31	22099.4	-0.469955	0.153995	0.000969957	0.00897935
RBM15	1344.72	-0.470968	0.185669	0.00488815	0.0305069
REL	934.995	-0.471537	0.143504	0.000466783	0.00502267
SRP19	2412.84	-0.47199	0.162308	0.00163268	0.0133228
THOC7	2400.17	-0.472148	0.144887	0.000493992	0.0052786
ENSSSCG00000035007	55916.1	-0.472448	0.156226	0.00111791	0.0100129
NFE2L1	18413.4	-0.472947	0.106402	4.87e-06	0.000125305
PRKCSH	11956.1	-0.473337	0.18384	0.00439707	0.0282986
STIM2	1972.21	-0.473385	0.147554	0.000598632	0.00617335
NDUFC2	2144.37	-0.474064	0.103599	2.25e-06	6.51e-05
SPX	58.1084	-0.474443	0.90089	0.00941348	0.0496504
COX3	371898	-0.47532	0.199737	0.007904	0.0437067
UNC119	1751.29	-0.475355	0.15747	0.00113613	0.0101389
GNL2	1899.81	-0.476022	0.106316	3.55e-06	9.64e-05
RPS7	31610.3	-0.476584	0.178654	0.00330528	0.022943
DMP1	1830.25	-0.477537	0.164303	0.00161346	0.0132133
ENSSSCG00000003664	2013.57	-0.478718	0.157313	0.00101098	0.00927911
CARNMT1	1955.64	-0.479449	0.165742	0.00166613	0.0135272
RPL6	56858.4	-0.479505	0.182486	0.00385357	0.0256713
GNAI2	9418.07	-0.480079	0.13148	0.000118324	0.00169106
HDDC3	918.168	-0.480514	0.1875	0.00441644	0.0284106
RABL3	591.162	-0.480652	0.173951	0.00247661	0.0185034
MBOAT7	3787.52	-0.481006	0.127956	7.75e-05	0.00119851
ENSSSCG00000039365	179.084	-0.481264	0.208432	0.00866074	0.0468671
ENSSSCG00000002281	988.283	-0.481389	0.120205	2.85e-05	0.000541932
DFFB	202.034	-0.482213	0.15892	0.00105931	0.00959699
XPOT	3946.7	-0.484233	0.198867	0.00619015	0.0366315
TCERG1	3297.98	-0.485195	0.150711	0.000442349	0.00480146
SCRN3	1295.51	-0.485296	0.152693	0.00067618	0.00682181
NUDT3	32026	-0.485344	0.166699	0.00138809	0.0117681
POLN	833.862	-0.487036	0.188818	0.00412625	0.0269419
TTC37	2624.12	-0.487334	0.120263	2.24e-05	0.000446574
CEP20	1100.25	-0.48744	0.160852	0.00104158	0.0094736
DRAP1	3553.33	-0.487471	0.133937	0.000121448	0.00172969
ENSSSCG00000011272	28943.1	-0.488224	0.19347	0.00471865	0.0297714
DNAJC15	536.07	-0.488259	0.132401	0.000100981	0.00148548
ATL2	3090.2	-0.489256	0.163581	0.00118087	0.010448
WDR12	1962.63	-0.489428	0.16661	0.00141162	0.0119424
PLD3	11199.6	-0.489884	0.195614	0.00502426	0.0311272
TSTA3	4031.04	-0.489969	0.17988	0.00270978	0.0197776
ATXN2L	6512.19	-0.490022	0.133779	0.000110493	0.00160199
METTL15	350.6	-0.491742	0.207821	0.00722229	0.0410793
FAM136A	1774.42	-0.491923	0.0949515	9.91e-08	4.69e-06
YIF1B	637.038	-0.492229	0.16167	0.00101968	0.00932921
PNPLA7	3501.01	-0.49292	0.181939	0.00279407	0.0202551
CCDC58	541.709	-0.493349	0.145107	0.000293203	0.00351079
MCEE	542.816	-0.493812	0.16564	0.00121544	0.010652
CUL7.1	1106.21	-0.494281	0.116615	1e-05	0.000230032
SBF2	4375.77	-0.494708	0.167013	0.00126762	0.0110074
POLR1F	1080.04	-0.496261	0.138258	0.000145234	0.0019893
NKAP	1466.36	-0.498114	0.123053	2.26e-05	0.000449855
NDUFS4	2115.42	-0.498139	0.207025	0.00635397	0.0372587
TOMM20	6237.04	-0.498619	0.166607	0.00114722	0.010204
OLA1	2386.01	-0.498666	0.140562	0.000183476	0.00239113
TLE5	14807.3	-0.499155	0.18194	0.00250767	0.018692
UFL1	2400.07	-0.499322	0.150518	0.000375665	0.00424646
ZC3H6	1659.23	-0.500639	0.125909	2.95e-05	0.000557568
GPATCH11	290.048	-0.503377	0.203477	0.00523941	0.0321388
EEF1B2	27971.8	-0.503416	0.189092	0.00305112	0.0215748
ATF1	1375.88	-0.503454	0.147119	0.000259804	0.0031752
TAF1B	869.522	-0.503732	0.124881	2.36e-05	0.000467774
ACTR1B	2016.63	-0.50408	0.213488	0.00700696	0.0401952
C1QBP	3403.29	-0.504104	0.160865	0.000713471	0.00714713
MRPS33	1253.36	-0.504193	0.213136	0.00692618	0.0398576
OSGEP	617.239	-0.505556	0.189872	0.00307385	0.0216974
CCNYL1	4034.6	-0.506645	0.205334	0.00526116	0.0322476
ENSSSCG00000008990	1237.47	-0.509385	0.157681	0.000505582	0.00537552
POLR2M	1800.53	-0.50943	0.19523	0.00354645	0.0241344
PTP4A2	10814.4	-0.510954	0.107531	9.64e-07	3.23e-05
KLC4	2652.58	-0.511249	0.219313	0.0074025	0.0418091
LRPPRC	5715.55	-0.511731	0.137331	9.35e-05	0.00139097
SFXN4	503.149	-0.513242	0.197406	0.0036	0.0243855
ENSSSCG00000024974	31781	-0.514441	0.156245	0.000399501	0.00442888
TSEN15	725.69	-0.515643	0.167442	0.000827463	0.00794325
ENSSSCG00000009133	186.394	-0.518718	0.223292	0.00739995	0.0418091
CDS2	2356.12	-0.521738	0.194682	0.0027819	0.0202033
VMP1	5520.57	-0.521919	0.166537	0.000655567	0.00666857
FAM149B1	962.688	-0.522183	0.140607	8.24e-05	0.00125674
RASSF6	1861.91	-0.522341	0.212524	0.0051466	0.0317508
CCDC22	788.092	-0.522622	0.131609	2.91e-05	0.000553286
RP9	427.902	-0.522886	0.201106	0.00348237	0.0237994
NEPRO	492.83	-0.524251	0.15017	0.000191724	0.00248654
RF00425	1770.07	-0.524539	0.236893	0.00942644	0.0497025
RPL27	15132.6	-0.525238	0.14633	0.000131681	0.00184284
RPS3A	51194.4	-0.525743	0.196098	0.00274219	0.0199779
SPG11	3554.8	-0.525794	0.134978	4.14e-05	0.000726412
ZCRB1	515.434	-0.525868	0.15751	0.000331033	0.003833
RPL22	18164.2	-0.527124	0.196389	0.00269227	0.0196944
ANAPC1	2752.47	-0.527629	0.113073	1.26e-06	4.06e-05
TERT	635.483	-0.527787	0.173698	0.000910215	0.00854205
HAX1	652.201	-0.528691	0.149641	0.000160263	0.00214769
GTPBP4	2307.59	-0.528858	0.134953	3.44e-05	0.000630747
MTX3	977.678	-0.529527	0.226269	0.0068219	0.0393579
HACD1	341.299	-0.530992	0.193147	0.00221399	0.0168699
MTA3	1037.48	-0.531009	0.192165	0.00212144	0.0163425
RWDD3	891.951	-0.531341	0.125368	9.05e-06	0.000211641
ENSSSCG00000003132	9169.31	-0.531723	0.214935	0.00478362	0.0300057
MPV17	327.997	-0.531735	0.163117	0.000429543	0.00469727
DHRS11	3366.11	-0.532939	0.234385	0.00787048	0.0436111
TEP1	2778.03	-0.533977	0.177017	0.000934894	0.00872495
PCOLCE	676.019	-0.534066	0.178546	0.00103512	0.00942548
QRICH1	8796.24	-0.534585	0.135443	3.11e-05	0.000581729
ALG6	426.502	-0.53486	0.214206	0.0044638	0.0286572
RPS15A	20367.8	-0.535229	0.190122	0.00173374	0.0139148
BBX	4968.84	-0.535261	0.121386	6.05e-06	0.000151917
CPNE3	6332.87	-0.535434	0.157669	0.000260666	0.00318092
RPL23	33999	-0.53553	0.124633	6.73e-06	0.000166589
ACOT9	1339.09	-0.535683	0.166998	0.000505475	0.00537552
ENSSSCG00000007203	6041.48	-0.535871	0.169914	0.000604396	0.00622481
SLC26A11	1460.05	-0.538727	0.234491	0.00737336	0.0417176
ENSSSCG00000033298	1015.63	-0.538882	0.151316	0.000140919	0.00194677
ssc.mir.10390	113.937	-0.539221	0.173278	0.000693812	0.00696753
TWNK	1335.3	-0.539713	0.187658	0.00146611	0.0123139
BMS1	2569.64	-0.539782	0.208062	0.00334481	0.0231237
RPS3	44381.5	-0.541154	0.186511	0.00136737	0.0116537
GFPT1	9619.99	-0.541709	0.204038	0.00280502	0.0202979
ENSSSCG00000031169	3415.65	-0.541954	0.0918842	1.48e-09	1.13e-07
MAK16	2627.09	-0.54224	0.225469	0.00560396	0.0338338
RNFT1	2893.43	-0.542336	0.209777	0.00336329	0.0232315
PTCD2	812.199	-0.543855	0.143807	5.93e-05	0.000969134
NANS	9575.64	-0.544264	0.0870997	1.73e-10	1.72e-08
ARFGAP3	3897.67	-0.544593	0.214276	0.00388448	0.0258132
FAM98B	1598.62	-0.545685	0.198421	0.00210938	0.0162729
ENSSSCG00000000905	2937.69	-0.545767	0.175861	0.000677362	0.00682787
TNPO2	6394.37	-0.546033	0.143635	3.69e-05	0.000667947
RPL3	45821.4	-0.54679	0.144353	5.72e-05	0.000939765
TMED10	17581.6	-0.547678	0.130915	1.09e-05	0.0002459
RPL29	31116.6	-0.547679	0.160869	0.000242161	0.00300519
ENSSSCG00000035080	38020.9	-0.547768	0.211774	0.00383601	0.0255967
ENSSSCG00000007311	1955.34	-0.548998	0.214285	0.0035619	0.0242191
ENSSSCG00000016998	20127.4	-0.549715	0.202491	0.00233006	0.0176292
ENSSSCG00000007264	666.203	-0.549793	0.166132	0.000344932	0.00394613
VBP1	1669.75	-0.550342	0.114316	5.59e-07	2.04e-05
C18orf21	1551.76	-0.550488	0.189229	0.0012794	0.0110727
ENSSSCG00000050894	16.5258	-0.551539	1.69114	0.000240243	0.00298368
RIPPLY1	19.5439	-0.552075	1.94396	2.18e-06	6.34e-05
ND5	460903	-0.552629	0.208156	0.00270378	0.0197517
CR2	3.96947	-0.55419	1.26105	0.00723196	0.0411053
FHL1	364.733	-0.554204	0.229552	0.00521786	0.0320618
TBC1D15	2076.99	-0.554581	0.206567	0.00248904	0.0185876
TMED1	435.003	-0.555774	0.207558	0.00252587	0.0187643
MTHFD2L	589.096	-0.557256	0.147533	5.79e-05	0.000948114
IMP4	1477.94	-0.557519	0.168758	0.000339129	0.00390192
ENSSSCG00000000696	1554.53	-0.559091	0.252208	0.00825449	0.0451642
MPHOSPH8	4743.03	-0.559762	0.122823	1.94e-06	5.76e-05
AFG1L	276.783	-0.561103	0.140412	2.35e-05	0.000465061
CFAP298.TCP10L	1685.92	-0.561743	0.225701	0.00417704	0.0272183
ENSSSCG00000013596	1931.8	-0.562588	0.112638	2.19e-07	8.97e-06
FNDC3A	4294.73	-0.563334	0.184083	0.000739461	0.00733451
CCDC85B	651.079	-0.564138	0.240295	0.00597899	0.0356696
ITGA4	84.2069	-0.567775	1.27723	0.00670627	0.0389157
SLC25A1	2621.98	-0.568168	0.22653	0.00394691	0.0261096
YBX3	12322.7	-0.568187	0.174472	0.000386243	0.00432102
GGPS1	886.232	-0.568273	0.164952	0.000199239	0.00255724
PRDX3	4637.02	-0.56848	0.249748	0.00704859	0.0403622
CHCHD5	625.608	-0.568661	0.180932	0.000571402	0.00593051
COX7A2L	7625.83	-0.569006	0.10785	5.13e-08	2.64e-06
COPS2	4996.52	-0.569689	0.224242	0.0038117	0.0254979
AGO2	2514.71	-0.57144	0.198093	0.00129705	0.0111898
SLC44A2	9832.79	-0.572593	0.246732	0.00562154	0.0339018
SRRM1	4373.87	-0.574169	0.204292	0.0016144	0.0132138
SPG7	2128.04	-0.574456	0.114925	2.09e-07	8.63e-06
IMPDH1	889.544	-0.57571	0.142443	1.87e-05	0.000390708
UGP2	3019.04	-0.576866	0.258788	0.00768354	0.0429149
WNT7B	5311.8	-0.578109	0.237772	0.00458753	0.0291848
THOC6	2490.1	-0.578614	0.115728	2.08e-07	8.6e-06
ERCC8	986.146	-0.579826	0.239953	0.0042918	0.0277528
IARS1	8882.12	-0.579932	0.209948	0.00197783	0.015473
ENSSSCG00000026746	162.154	-0.580245	0.173881	0.000284211	0.00341903
MKLN1	2446.9	-0.580579	0.188877	0.000688688	0.00692471
LARP1B	679.473	-0.58405	0.240118	0.00452674	0.0289352
ENSSSCG00000005959	2111.72	-0.584502	0.142341	1.35e-05	0.000296933
CLK3	2575.06	-0.584991	0.172332	0.000227689	0.00285418
CCDC130	1385.27	-0.586169	0.211266	0.00172597	0.0138663
SLC25A4	1073.77	-0.586824	0.1784	0.000329086	0.00381361
ABL2	2276.11	-0.586961	0.182485	0.000418421	0.00461323
TATDN3	332.416	-0.587754	0.276364	0.00937085	0.0494904
PHF21A	1669.81	-0.589439	0.197163	0.000885268	0.00838673
MAGOHB	463.613	-0.589822	0.165249	0.000118116	0.00168992
ENSSSCG00000034715	277.775	-0.591656	0.172277	0.000194589	0.00251213
TMEM184A	1382.57	-0.591729	0.176589	0.000260322	0.00317912
AASDH	1638.67	-0.593904	0.117847	1.6e-07	7e-06
ENSSSCG00000042612	4.79116	-0.595532	1.48887	0.00707661	0.0404507
RPS6	52436.1	-0.596643	0.172064	0.000168611	0.00223938
ESF1	1230.97	-0.597487	0.174979	0.000203806	0.00260341
ENSSSCG00000025706	1674.64	-0.597952	0.166845	0.000109331	0.00159051
ENSSSCG00000039695	122.232	-0.59799	0.245307	0.00428881	0.0277528
GNL3	1701.3	-0.598677	0.232581	0.00296763	0.0211142
TYRO3	4380.53	-0.59909	0.206929	0.0011146	0.00999106
MYL3	5.46948	-0.59989	1.42622	0.0079992	0.0441271
ENSSSCG00000009633	5300.06	-0.60043	0.245843	0.0040589	0.0266208
NUP35	1309.06	-0.602249	0.194851	0.000614883	0.0063207
STK10	4723.6	-0.603226	0.259486	0.00559211	0.033813
RPL35A	16892.1	-0.604577	0.218409	0.00206524	0.0159783
ENSSSCG00000008183	870.185	-0.605567	0.177698	0.000205239	0.00261548
PRRC1	3750.81	-0.606347	0.17373	0.000148386	0.00202388
ENSSSCG00000006682	1396.56	-0.606372	0.136438	2.95e-06	8.22e-05
PABPC4	7214.55	-0.606737	0.153158	2.39e-05	0.000470943
EIF4A2	20034.5	-0.606783	0.273784	0.00740199	0.0418091
ACVR1	1349	-0.607566	0.25057	0.00428405	0.0277473
EMC9	611.858	-0.608039	0.134739	2.09e-06	6.15e-05
PIP4K2A	1929.4	-0.609348	0.213352	0.00125402	0.010907
RABEPK	723.236	-0.609422	0.163697	6.21e-05	0.00100009
FAM185A	796.048	-0.609744	0.221544	0.0017247	0.013863
SDAD1	1932.7	-0.610258	0.16732	6.34e-05	0.00101928
HDGF	7876.86	-0.610261	0.0978855	1.48e-10	1.5e-08
EEF1G	48744.1	-0.610895	0.143307	6.28e-06	0.000156981
NME2	7149.4	-0.611378	0.061091	4.82e-24	4.57e-21
PACC1	349.57	-0.61394	0.270771	0.00624744	0.0368622
RBM44	9627.09	-0.615199	0.209725	0.00106845	0.00966084
SEPTIN6	855.832	-0.615221	0.279223	0.00719197	0.0409358
NUCKS1	15041.8	-0.615845	0.127178	3.41e-07	1.35e-05
EXOSC9	1206.82	-0.619043	0.256697	0.0042248	0.0274851
ALKBH5	3504.91	-0.619139	0.171607	9.18e-05	0.00137046
ZCCHC7	905.586	-0.619482	0.164071	4.9e-05	0.000829713
TRMT11	425.539	-0.6199	0.158809	2.94e-05	0.000555741
RPP30	1330.71	-0.620208	0.115002	2.23e-08	1.25e-06
DENND4A	1449.77	-0.621232	0.223793	0.0015574	0.0128517
NDUFAF6	196.543	-0.621994	0.257621	0.00423261	0.0275248
ZNF511	819.558	-0.623035	0.182832	0.000194632	0.00251213
EIF2A	5842.58	-0.623298	0.250416	0.00344518	0.0236496
AP4B1	847.144	-0.624934	0.275722	0.00603482	0.0358705
ENSSSCG00000051117	325.346	-0.625172	0.220559	0.00128931	0.0111357
KLHL2	2181.1	-0.62538	0.138058	1.83e-06	5.55e-05
ST13	16913.7	-0.625665	0.285626	0.00779825	0.0433539
ENSSSCG00000051333	104.09	-0.626338	0.286145	0.00722584	0.041085
FAM161A	114.239	-0.626673	0.259737	0.00419542	0.027316
HMGN4	1190.59	-0.627765	0.11048	4.25e-09	2.95e-07
ATP23	349.716	-0.62835	0.227132	0.00156824	0.0129279
ENSSSCG00000032942	4804.79	-0.628681	0.23727	0.00219459	0.0167617
CCS	1031.04	-0.628702	0.129663	3.86e-07	1.5e-05
ST8SIA5	250.724	-0.629087	1.724	0.00590055	0.0352414
PPEF2	8.03038	-0.62998	2.90002	0.00195601	0.0153246
CLPP	787.135	-0.630924	0.126348	1.84e-07	7.87e-06
CARD19	815.721	-0.631394	0.222056	0.001234	0.0107747
RF00325	706.851	-0.632026	0.185892	0.000195452	0.00252069
AMZ2	1146.9	-0.632326	0.158434	1.97e-05	0.00040838
SYNJ2	4364.46	-0.632735	0.261494	0.00401609	0.0264154
DAP3	993.541	-0.633877	0.123077	8.05e-08	3.96e-06
NUP43	490.054	-0.634039	0.305631	0.00910453	0.0485615
GCKR	120.918	-0.635273	0.297077	0.0079372	0.0438602
MKRN2OS	492.092	-0.635984	0.216723	0.000920072	0.00861734
RCC1L	980.666	-0.637155	0.165633	3.52e-05	0.000642044
KIF3A	1589.4	-0.639336	0.150695	6.53e-06	0.0001622
ENSSSCG00000007088	5307.96	-0.640799	0.270249	0.00455951	0.0290525
CRELD1	1809.07	-0.641305	0.301711	0.00803142	0.0442834
NSA2	5665.17	-0.641715	0.203079	0.000438275	0.00477332
GGCX	5717.35	-0.643882	0.266625	0.00393721	0.0260775
HTD2	862.972	-0.644479	0.2332	0.0015004	0.012542
RIOX2	919.002	-0.644687	0.241808	0.00188701	0.014899
TMEM39A	1050.6	-0.644875	0.268793	0.0040683	0.0266559
MST1R	8444.07	-0.644936	0.315267	0.00933269	0.0493698
CALU	6876.44	-0.644986	0.252159	0.0024547	0.0183567
NAGA	3672.75	-0.64515	0.218677	0.000845451	0.00809182
TKT	13853.9	-0.645403	0.241757	0.00173694	0.0139336
UBE2S	1572.64	-0.645419	0.220367	0.000910523	0.00854205
PAAF1	631.62	-0.648307	0.154632	7.98e-06	0.000191031
ATP13A3	3814.19	-0.648672	0.229135	0.00123412	0.0107747
IFT81	788.034	-0.65218	0.197355	0.000258577	0.00316261
EIF3E	17021.4	-0.652697	0.270009	0.00393204	0.026054
SNORD33.1	7757.99	-0.653989	0.286058	0.00524722	0.0321744
ERO1B	538.371	-0.654102	0.24659	0.00201389	0.0156562
PTPRE	1880.32	-0.654651	0.151246	4.26e-06	0.000113748
PARP3	3652.6	-0.655516	0.260944	0.0029454	0.0210118
LMAN1	5616.6	-0.657063	0.317875	0.00894981	0.0480225
FXR1	7435.64	-0.658772	0.227144	0.000954177	0.00888946
SNRPA1	1202.22	-0.659305	0.137459	4.52e-07	1.72e-05
VPS13C	5574.02	-0.663492	0.204102	0.000305191	0.00361737
HIF1A	14570	-0.664216	0.314759	0.00822074	0.045035
MTR	283.49	-0.664376	0.25665	0.002348	0.0176984
HDAC11	1094.24	-0.665149	0.30754	0.00679124	0.0392513
PKN3	162.061	-0.666068	0.203977	0.000287009	0.00344753
ENSSSCG00000007188	13269.5	-0.66743	0.170865	2.51e-05	0.000490702
DUSP4	3069.24	-0.669115	0.235184	0.00109673	0.0098583
PLAG1.1	39.8561	-0.672066	0.324624	0.00829628	0.0453312
[truncated: 1,057 more rows]

## Sheet: GO analysis
These are GO terms for clsuter annotation of PPDO scRNA-Seq data
Panther GO analysis for WNT signaling enriched cluster										Panther GO analysis for glycolysis enriched cluster										ARCHHS4 cell type enrichment results of basal cell cluster
Term	P-value	Adjusted P-value	Old P-value	Old Adjusted P-value	Odds Ratio	Combined Score	Genes			GO biological process complete	Sus scrofa - REFLIST (22786)	Client Text Box Input (105)	Client Text Box Input (expected)	Client Text Box Input (over/under)	Client Text Box Input (fold Enrichment)	Client Text Box Input (raw P-value)	Client Text Box Input (FDR)			Term	Overlap	P-value	Adjusted P-value	Old P-value	Old Adjusted P-value	Odds Ratio	Combined Score	Genes
Regulation of Insulin-Like Growth Factor Receptor Signaling Pathway (GO:0043567)	1.30261e-05	0.00381479	0	0	81.2568	914.021	IGFBP5;IGFBP4;IGFBP2			positive regulation of cell proliferation by VEGF-activated platelet derived growth factor receptor signaling pathway (GO:0038091)	4	2	0.02	+	> 100	0.000125	0.0209			BASAL CELL	19/2316	9.06527e-07	4.62329e-05	0	0	4.8676	67.726	FGFBP1;GPX2;SERPINB2;S100A2;ANXA2;TMPRSS4;KRT5;TMPRSS11E;NKPD1;TMEM154;FRMD6;CCND1;PERP;KRT15;S100A6;PHLDA2;PHLDA1;S100A11;RAI14
Regulation of Canonical Wnt Signaling Pathway (GO:0060828)	1.40508e-05	0.00381479	0	0	13.1169	146.553	ZNRF3;IGFBP4;IGFBP2;LGR6;FGFR2;ANKRD6			VEGF-activated platelet-derived growth factor receptor signaling pathway (GO:0038086)	4	2	0.02	+	> 100	0.000125	0.0207			KERATINOCYTE	19/2316	9.06527e-07	4.62329e-05	0	0	4.8676	67.726	FGFBP1;GPX2;SERPINB2;S100A2;ANXA2;MMP3;HTRA1;PYGL;KRT5;TMPRSS11E;NKPD1;TMEM154;MRC2;FRMD6;CCND1;PERP;KRT15;PHLDA2;PHLDA1
Ventricular Cardiac Muscle Tissue Morphogenesis (GO:0055010)	7.15966e-05	0.012959	0	0	43.3065	413.337	TPM1;NRG1;FGFR2			positive regulation of mast cell chemotaxis (GO:0060754)	6	3	0.03	+	> 100	1.88e-06	0.00059			SKIN (BULK TISSUE)	18/2316	4.35715e-06	0.000148143	0	0	4.46046	55.0585	FGFBP1;GPX2;SERPINB2;S100A2;ANXA2;MMP3;HTRA1;KRT5;TMPRSS11E;NKPD1;TMEM154;MRC2;FRMD6;CCND1;PTPRZ1;PERP;KRT15;PHLDA2
Forebrain Neuron Development (GO:0021884)	0.000163101	0.018245	0	0	141.454	1233.64	ROBO2;FGFR2			regulation of mast cell chemotaxis (GO:0060753)	7	3	0.03	+	93	3.28e-06	0.000983			MYOBLAST	17/2316	1.92613e-05	0.000491162	0	0	4.079	44.2874	NQO1;S100A2;ANXA2;ANXA13;TMPRSS4;HTRA1;DBI;PYGL;TXN;MRC2;FRMD6;CCND1;S100A6;PHLDA2;PHLDA1;S100A11;RAI14
Negative Regulation of Canonical Wnt Signaling Pathway (GO:0090090)	0.000192337	0.018245	0	0	15.6051	133.521	ZNRF3;IGFBP4;IGFBP2;ANKRD6			protein folding in endoplasmic reticulum (GO:0034975)	5	2	0.02	+	86.8	0.000208	0.0305			ESOPHAGUS (BULK TISSUE)	16/2316	7.81881e-05	0.00159504	0	0	3.7209	35.1863	FGFBP1;GPX2;SERPINB2;S100A2;TMPRSS4;KRT5;TMPRSS11E;TMEM154;MRC2;FRMD6;CCND1;PERP;KRT15;PHLDA2;PHLDA1;S100A11
Positive Regulation of Protein Autophosphorylation (GO:0031954)	0.000209374	0.018245	0	0	121.24	1027.07	NEK10;NRG1			protein retention in ER lumen (GO:0006621)	6	2	0.03	+	72.34	0.000312	0.0415			FIBROBLAST	15/2316	0.00029091	0.00423897	0	0	3.38408	27.5548	NQO1;SERPINB2;S100A2;ANXA2;MMP3;HTRA1;MRC2;FRMD6;CCND1;PERP;S100A6;PHLDA2;PHLDA1;S100A11;RAI14
Positive Regulation of Smooth Muscle Cell Proliferation (GO:0048661)	0.000235203	0.018245	0	0	28.2207	235.786	IGFBP5;CDH13;FOXP1			endothelial cell chemotaxis (GO:0035767)	6	2	0.03	+	72.34	0.000312	0.0411			FORESKIN FIBROBLAST	15/2316	0.00029091	0.00423897	0	0	3.38408	27.5548	NQO1;SERPINB2;ANXA2;MMP3;HTRA1;MRC2;FRMD6;CCND1;PERP;KRT15;S100A6;PHLDA2;PHLDA1;S100A11;RAI14
Regulation of Smooth Muscle Cell Proliferation (GO:0048660)	0.000313939	0.0203674	0	0	25.4476	205.268	IGFBP5;CDH13;FOXP1			induction of positive chemotaxis (GO:0050930)	12	3	0.06	+	54.25	2.03e-05	0.00469			TRACHEA (BULK TISSUE)	14/2316	0.000989912	0.0126214	0	0	3.06672	21.2153	NQO1;FGFBP1;SERPINB2;S100A2;MMP3;HTRA1;KRT5;TMPRSS11E;MRC2;FRMD6;CCND1;PERP;KRT15;PHLDA1
Regulation of Cell Adhesion (GO:0030155)	0.000402711	0.0203674	0	0	12.762	99.7642	TPM1;CDH13;ITGAV;NRG1			positive regulation of positive chemotaxis (GO:0050927)	16	3	0.07	+	40.69	5.1e-05	0.00987			WHARTONS JELLY	13/2316	0.00307312	0.0348287	0	0	2.76721	16.0085	NQO1;SERPINB2;S100A2;ANXA2;MMP3;HTRA1;MRC2;FRMD6;CCND1;PERP;PHLDA2;PHLDA1;RAI14
Homophilic Cell Adhesion via Plasma Membrane Adhesion Molecules (GO:0007156)	0.000407938	0.0203674	0	0	23.1696	180.825	ROBO2;CDH13;HMCN1			positive regulation of signal transduction by p53 class mediator (GO:1901798)	17	3	0.08	+	38.3	6.17e-05	0.0114
Negative Regulation of Wnt Signaling Pathway (GO:0030178)	0.000447351	0.0203674	0	0	12.4	95.6309	ZNRF3;IGFBP4;IGFBP2;ANKRD6			regulation of positive chemotaxis (GO:0050926)	17	3	0.08	+	38.3	6.17e-05	0.0113
Regulation of Vascular Associated Smooth Muscle Cell Migration (GO:1904752)	0.000450813	0.0203674	0	0	77.1373	594.301	IGFBP5;TPM1			glycolytic process (GO:0006096)	41	6	0.19	+	31.76	3.27e-08	2.39e-05
Negative Regulation of Smooth Muscle Cell Migration (GO:0014912)	0.000525126	0.0203674	0	0	70.7057	533.96	IGFBP5;TPM1			ADP catabolic process (GO:0046032)	43	6	0.2	+	30.28	4.4e-08	3.05e-05
Positive Regulation of Cardiac Muscle Cell Proliferation (GO:0060045)	0.000525126	0.0203674	0	0	70.7057	533.96	NRG1;FGFR2			pyridine nucleotide catabolic process (GO:0019364)	44	6	0.2	+	29.59	5.08e-08	3.34e-05
Mesonephric Tubule Development (GO:0072164)	0.000690311	0.0248682	0	0	60.5988	441.06	ROBO2;FGFR2			glucose 6-phosphate metabolic process (GO:0051156)	22	3	0.1	+	29.59	0.000137	0.0221
Positive Regulation of Cardiac Muscle Tissue Growth (GO:0055023)	0.00078113	0.0248682	0	0	56.556	404.645	NRG1;FGFR2			purine ribonucleoside diphosphate catabolic process (GO:0009181)	46	6	0.21	+	28.31	6.68e-08	4.19e-05
Brain Development (GO:0007420)	0.000792348	0.0248682	0	0	10.5944	75.6493	ROBO2;NF1;NRG1;SOX6			purine nucleoside diphosphate catabolic process (GO:0009137)	46	6	0.21	+	28.31	6.68e-08	4e-05
Gland Development (GO:0048732)	0.00082436	0.0248682	0	0	18.0063	127.861	NF1;NRG1;FGFR2			pyridine-containing compound catabolic process (GO:0072526)	46	6	0.21	+	28.31	6.68e-08	3.83e-05
Ureteric Bud Development (GO:0001657)	0.000877399	0.0250751	0	0	53.0186	373.174	ROBO2;FGFR2			ADP metabolic process (GO:0046031)	47	6	0.22	+	27.7	7.63e-08	4.02e-05
Wound Healing (GO:0042060)	0.00103093	0.0279898	0	0	16.6162	114.275	TPM1;NF1;NRG1			ribonucleoside diphosphate catabolic process (GO:0009191)	47	6	0.22	+	27.7	7.63e-08	3.87e-05
Peripheral Nervous System Development (GO:0007422)	0.00119864	0.0295846	0	0	44.6405	300.278	NF1;NRG1			purine ribonucleotide catabolic process (GO:0009154)	64	8	0.29	+	27.13	5.54e-10	9.13e-07
Regulation of Cardiac Muscle Cell Proliferation (GO:0060043)	0.00119864	0.0295846	0	0	44.6405	300.278	NRG1;FGFR2			carbohydrate phosphorylation (GO:0046835)	25	3	0.12	+	26.04	0.000203	0.0301
Artery Development (GO:0060840)	0.00143957	0.031534	0	0	40.385	264.256	ROBO2;NF1
Positive Regulation of Cell Adhesion (GO:0045785)	0.00148904	0.031534	0	0	14.5545	94.7442	TPM1;ITGAV;NRG1
Ventricular Cardiac Muscle Tissue Development (GO:0003229)	0.00156799	0.031534	0	0	38.5474	248.938	TPM1;FGFR2
Outflow Tract Septum Morphogenesis (GO:0003148)	0.00156799	0.031534	0	0	38.5474	248.938	ROBO2;FGFR2
Metanephros Development (GO:0001656)	0.00156799	0.031534	0	0	38.5474	248.938	ROBO2;NF1
Negative Chemotaxis (GO:0050919)	0.00170167	0.0329464	0	0	36.8696	235.086	ITGAV;LGR6
Regulation of Signal Transduction (GO:0009966)	0.00175957	0.0329464	0	0	8.47837	53.7756	IGFBP5;IGFBP4;IGFBP2;FGFR2
Cardiac Muscle Tissue Morphogenesis (GO:0055008)	0.00244824	0.0443131	0	0	30.2781	182.044	TPM1;FGFR2
