# Supplementary material for: Benchmarking porcine pancreatic ductal organoids for drug screening applications
Source: EMBO Mol Med. 2025 Nov 4;17(12):3657–88. doi: 10.1038/s44321-025-00330-3 (PMC12686538; doi:10.1038/s44321-025-00330-3)
Supplement: Supplementary file 6 — Source data Fig. 1 [file 44321_2025_330_MOESM6_ESM.zip]

Archive with 32 entries (19 files):
- Figure 1/
- Figure 1/1B/
- Figure 1/1B/Brightfield microscopy picture early passage.tif
- Figure 1/1B/Brightfield microscopy picture late passage.tif
- Figure 1/1C/
- Figure 1/1C/Brightfield microscopy picture early passage.tif
- Figure 1/1C/Brightfield microscopy picture Late passage.tif
- Figure 1/1D/
- Figure 1/1D/Brightfield microscopy picture early passage.tif
- Figure 1/1D/Brightfield microscopy picture Late passage.tif
- Figure 1/1E/
- Figure 1/1E/Brightfield microscopy picture early passage.tiff
- Figure 1/1E/Brightfield microscopy picture Late passage.tiff
- Figure 1/1F/
- Figure 1/1F/Merge confocal microscopy picture single plane.tif
- Figure 1/1G/
- Figure 1/1G/Merge confocal microscopy picture single plane.tif
- Figure 1/1H/
- Figure 1/1H/Merge confocal microscopy picture single plane.tif
- Figure 1/1I/
- Figure 1/1I/Brightfield microscopy picture DMSO 0hr.tif
- Figure 1/1I/Brightfield microscopy picture dmso 4hr.tif
- Figure 1/1J/
- Figure 1/1J/Brightfield microscopy picture 0 hr forskolin.tif
- Figure 1/1J/Brightfield microscopy picture 4 hr forskolin.tif
- Figure 1/1K/
- Figure 1/1K/Brightfield microscopy picture 0hr.tif
- Figure 1/1K/Brightfield microscopy picture 4hr.tif
- Figure 1/1L/
- Figure 1/1L/Quantification of lumen area in fold change pig organoids.xlsx
- Figure 1/1M/
- Figure 1/1M/Quantification of lumen area in fold change human organoids.xlsx
