# Supplementary material for: Benchmarking porcine pancreatic ductal organoids for drug screening applications
Source: EMBO Mol Med. 2025 Nov 4;17(12):3657–88. doi: 10.1038/s44321-025-00330-3 (PMC12686538; doi:10.1038/s44321-025-00330-3)
Supplement: Supplementary file 6 — Source data Fig. 1 [file 44321_2025_330_MOESM6_ESM.zip › Figure 1/1M/Quantification of lumen area in fold change human organoids.xlsx]

## Sheet: Description
Fold change of lumen area upon ductal stimulation

## Sheet: Sheet1
Control	Forskolin
1.00241	1.35632
0.886422	1.17355
0.9748	1.55655
1.15431	1.23884
