# Supplementary material for: Benchmarking porcine pancreatic ductal organoids for drug screening applications
Source: EMBO Mol Med. 2025 Nov 4;17(12):3657–88. doi: 10.1038/s44321-025-00330-3 (PMC12686538; doi:10.1038/s44321-025-00330-3)
Supplement: Supplementary file 7 — Source data Fig. 4 [file 44321_2025_330_MOESM7_ESM.zip]

Archive with 21 entries (10 files):
- Figure 4/
- Figure 4/4F/
- Figure 4/4F/Confocal microscopy image pig pancreas tissue.tif
- Figure 4/4G/
- Figure 4/4G/Confocal microscopy image pig pancreas organoids.tif
- Figure 4/4H/
- Figure 4/4H/Brightfield microscopy picture PPDO.tif
- Figure 4/4I/
- Figure 4/4I/Brightfield microscopy picture PPDO.tif
- Figure 4/4J/
- Figure 4/4J/Brightfield microscopy picture PPDO.tif
- Figure 4/4K/
- Figure 4/4K/Brightfield microscopy picture PPDO.tif
- Figure 4/4L/
- Figure 4/4L/Brightfield microscopy picture HPDO.tiff
- Figure 4/4M/
- Figure 4/4M/Brightfield microscopy picture HPDO.tiff
- Figure 4/4N/
- Figure 4/4N/Brightfield microscopy picture HPDO.tiff
- Figure 4/4O/
- Figure 4/4O/Brightfield microscopy picture HPDO.tiff
