# Supplementary material for: Benchmarking porcine pancreatic ductal organoids for drug screening applications
Source: EMBO Mol Med. 2025 Nov 4;17(12):3657–88. doi: 10.1038/s44321-025-00330-3 (PMC12686538; doi:10.1038/s44321-025-00330-3)
Supplement: Supplementary file 8 — Source data Fig. 5 [file 44321_2025_330_MOESM8_ESM.zip]

Archive with 21 entries (10 files):
- Figure 5/
- Figure 5/5B/
- Figure 5/5B/Upregulated GO terms fold change.xlsx
- Figure 5/5C/
- Figure 5/5C/Downregulagted GO terms fold change.xlsx
- Figure 5/5D/
- Figure 5/5D/qPCR KRT7.xlsx
- Figure 5/5E/
- Figure 5/5E/qPCR NEUROD1.xlsx
- Figure 5/5F/
- Figure 5/5F/qPCR INS.xlsx
- Figure 5/5G/
- Figure 5/5G/qPCR GCG.xlsx
- Figure 5/5H/
- Figure 5/5H/Confocal microscopy merge image single plane.tif
- Figure 5/5I/
- Figure 5/5I/Confocal microscopy merge image single plane.tif
- Figure 5/5J/
- Figure 5/5J/Confocal microscopy image single plane merge.tif
- Figure 5/5K/
- Figure 5/5K/Confocal microscopy merge image single plane.tif
