# Supplementary material for: Benchmarking porcine pancreatic ductal organoids for drug screening applications
Source: EMBO Mol Med. 2025 Nov 4;17(12):3657–88. doi: 10.1038/s44321-025-00330-3 (PMC12686538; doi:10.1038/s44321-025-00330-3)
Supplement: Supplementary file 8 — Source data Fig. 5 [file 44321_2025_330_MOESM8_ESM.zip › Figure 5/5B/Upregulated GO terms fold change.xlsx]

## Sheet: Description
Fold change values of the GO terms enriched in the upregulated RNA-Seq data analysis

## Sheet: Sheet1
GO terms	intermediate-density lipoprotein particle clearance (GO:0071831)	retinoic acid metabolic process (GO:0042573)	one-carbon compound transport (GO:0019755)	SMAD protein signal transduction (GO:0060395)	water transport (GO:0006833)	fluid transport (GO:0042044)	hormone metabolic process (GO:0042445)	cell-cell adhesion via plasma-membrane adhesion molecules (GO:0098742)
Fold change	95.34	23.83	20.07	19.07	17.33	13.62	5.41	5.02
