# Supplementary material for: Benchmarking porcine pancreatic ductal organoids for drug screening applications
Source: EMBO Mol Med. 2025 Nov 4;17(12):3657–88. doi: 10.1038/s44321-025-00330-3 (PMC12686538; doi:10.1038/s44321-025-00330-3)
Supplement: Supplementary file 8 — Source data Fig. 5 [file 44321_2025_330_MOESM8_ESM.zip › Figure 5/5C/Downregulagted GO terms fold change.xlsx]

## Sheet: Description
Fold change values of the GO terms enriched in the downregulated RNA-Seq data analysis

## Sheet: Sheet1
GO terms	VEGF-activated platelet-derived growth factor receptor signaling pathway (GO:0038086)	positive regulation of epithelial to mesenchymal transition (GO:0010718)	cellular response to decreased oxygen levels (GO:0036294)	regulation of epithelial to mesenchymal transition (GO:0010717)	extracellular matrix organization (GO:0030198)	extracellular structure organization (GO:0043062)
Fold change	62.83	11.97	8.52	7.18	5.58	5.54
