# Supplementary material for: Benchmarking porcine pancreatic ductal organoids for drug screening applications
Source: EMBO Mol Med. 2025 Nov 4;17(12):3657–88. doi: 10.1038/s44321-025-00330-3 (PMC12686538; doi:10.1038/s44321-025-00330-3)
Supplement: Supplementary file 8 — Source data Fig. 5 [file 44321_2025_330_MOESM8_ESM.zip › Figure 5/5D/qPCR KRT7.xlsx]

## Sheet: Description
Relative (fold change) values following DDCT analysis of qPCR data for KRT7 primer normalized to ACTB housekeeping expression

## Sheet: Sheet1
Differentiation media	Differentiation media + DAPT/DEAB/BMS754807
1.76038	1.90702
0.395123	0.490737
1.80265	1.89853
0.0418555	0.00934258
1.16422	0.898367
0.837533	0.966867
