# Supplementary material for: Benchmarking porcine pancreatic ductal organoids for drug screening applications
Source: EMBO Mol Med. 2025 Nov 4;17(12):3657–88. doi: 10.1038/s44321-025-00330-3 (PMC12686538; doi:10.1038/s44321-025-00330-3)
Supplement: Supplementary file 8 — Source data Fig. 5 [file 44321_2025_330_MOESM8_ESM.zip › Figure 5/5E/qPCR NEUROD1.xlsx]

## Sheet: Description
Relative (fold change) values following DDCT analysis of qPCR data for NEUROD1 primer normalized to ACTB housekeeping expression

## Sheet: Sheet1
Differentiation media	Differentiation media + DAPT/DEAB/BMS754807
0.530217	18.2953
0.095502	10.2427
2.26925	14.9325
1.10503	4.44846
1.07432	1.38056
0.925694	4.13281
