# Supplementary material for: Benchmarking porcine pancreatic ductal organoids for drug screening applications
Source: EMBO Mol Med. 2025 Nov 4;17(12):3657–88. doi: 10.1038/s44321-025-00330-3 (PMC12686538; doi:10.1038/s44321-025-00330-3)
Supplement: Supplementary file 8 — Source data Fig. 5 [file 44321_2025_330_MOESM8_ESM.zip › Figure 5/5G/qPCR GCG.xlsx]

## Sheet: Description
Relative (fold change) values following DDCT analysis of qPCR data for GCG primer normalized to ACTB housekeeping expression

## Sheet: Sheet1
Differentiation media	Differentiation media + DAPT/DEAB/BMS754807
3.91147	78.0228
0.0205845	0.165076
0.0289222	0.767482
0.0390201	0.0261871
0.341991	1.81881
1.65693	20.5846
