# Supplementary material for: Benchmarking porcine pancreatic ductal organoids for drug screening applications
Source: EMBO Mol Med. 2025 Nov 4;17(12):3657–88. doi: 10.1038/s44321-025-00330-3 (PMC12686538; doi:10.1038/s44321-025-00330-3)
Supplement: Supplementary file 9 — Source data Fig. 6 [file 44321_2025_330_MOESM9_ESM.zip]

Archive with 33 entries (16 files):
- Figure 6/
- Figure 6/6B/
- Figure 6/6B/Z score of figure B.xlsx
- Figure 6/6C/
- Figure 6/6C/Z score of figure C.xlsx
- Figure 6/6D/
- Figure 6/6D/Confocal microscopy merge image single plane 6d.tif
- Figure 6/6E/
- Figure 6/6E/Confocal microscopy merge image single plane 6E.tif
- Figure 6/6F/
- Figure 6/6F/Confocal microscopy merge image single plane 6F.tif
- Figure 6/6G/
- Figure 6/6G/Confocal microscopy merge image single plane 6G.tif
- Figure 6/6H/
- Figure 6/6H/Confocal microscopy merge image single plane 6H.tif
- Figure 6/6I/
- Figure 6/6I/Confocal microscopy merge image single plane 6I.tif
- Figure 6/6J/
- Figure 6/6J/Confocal microscopy merge image single plane 6J.tif
- Figure 6/6K/
- Figure 6/6K/Confocal microscopy merge image single plane 6K.tif
- Figure 6/6L/
- Figure 6/6L/Confocal microscopy merge image single plane 6L.tif
- Figure 6/6M/
- Figure 6/6M/Confocal microscopy merge image single plane 6M.tif
- Figure 6/6N/
- Figure 6/6N/Z score of figure N.xlsx
- Figure 6/6O/
- Figure 6/6O/Z score of figure O.xlsx
- Figure 6/6P/
- Figure 6/6P/Fold change Figure P.xlsx
- Figure 6/6Q/
- Figure 6/6Q/Fold change Figure Q.xlsx
