# Supplementary material for: Benchmarking porcine pancreatic ductal organoids for drug screening applications
Source: EMBO Mol Med. 2025 Nov 4;17(12):3657–88. doi: 10.1038/s44321-025-00330-3 (PMC12686538; doi:10.1038/s44321-025-00330-3)
Supplement: Supplementary file 9 — Source data Fig. 6 [file 44321_2025_330_MOESM9_ESM.zip › Figure 6/6C/Z score of figure C.xlsx]

## Sheet: Description
z-score normalized values form the primary screening of PPDO with the second batch of chemicals

## Sheet: Sheet1
Complete media	Screening media	Compound 1	Compound 2	Compound 3	Compound 4	Compound 5	Compound 6	Compound 7	Compound 8	Compound 9	Compound 10	Compound 11	Compound 12	Compound 13	Compound 14	Compound 15	Compound 16	Compound 17	Compound 18	Compound 19	Compound 20	Compound 21	Compound 22	Compound 23	Compound 24	Compound 25	Compound 26	Compound 27	Compound 28	Compound 29	Compound 30	Compound 31	Compound 32	Compound 33	Compound 34	Compound 35	Compound 36	Compound 37	Compound 38	Compound 39	Compound 40	Compound 41	Compound 42	Compound 43	Compound 44	Compound 45	Compound 46	Compound 47	Compound 48
-0.5392	-0.38545	-2.32018	-4.6229	-3.79864	-2.77394	-3.77865	-2.26105	-6.98893	-5.29181	-0.15798	-1.35282	-3.26085	-7.84541	-4.28588	-3.46171	-7.84541	6.28064	-4.06639	-3.61712	2.88821	-0.95405	0.212981	-6.02388	-3.90005	-5.45772	-7.84541	-7.84541	-4.12535	-4.74345	-3.8151	-4.10519	-0.68108	-6.31138	-0.86992	-7.2504	-5.56072	-0.87175	-3.43623	-5.838	-6.41636	-2.25795	-5.08093	-7.84541	-7.20196	-4.29824	-0.71378	-3.93377	-3.6501	0.453562
1.48187	-0.27122
-0.65713	-4.26393
-0.28552	-3.92999
[truncated: 33 more columns]
