# Supplementary material for: Benchmarking porcine pancreatic ductal organoids for drug screening applications
Source: EMBO Mol Med. 2025 Nov 4;17(12):3657–88. doi: 10.1038/s44321-025-00330-3 (PMC12686538; doi:10.1038/s44321-025-00330-3)
Supplement: Supplementary file 9 — Source data Fig. 6 [file 44321_2025_330_MOESM9_ESM.zip › Figure 6/6N/Z score of figure N.xlsx]

## Sheet: Description
z-score normalized values form the secondary screening of PPDO with the primary hits in relation to complete media

## Sheet: Sheet1
Complete media	Screening media	Tranylcypromine hydrochloride	GSK-LSD1 hydrochloride	Losartan	Telmisartan	Cimetidine	Famotidine	Flumazenil	Picrotoxin
1.07611	-1.26755	4.1552	-2.94223	0.5214	-0.84766	1.55741	1.22264	-1.61912	1.91539
-0.900678	-2.85263	-3.61708	-2.14632	-3.86282	-2.70999	-3.93018	-3.41708	-4.48831	-3.06786
-0.175429	-1.5492	-2.16854	-0.83708	-1.33167	-0.05908	-0.44535	0.086277	-1.05632	-0.63464
