# Supplementary material for: Benchmarking porcine pancreatic ductal organoids for drug screening applications
Source: EMBO Mol Med. 2025 Nov 4;17(12):3657–88. doi: 10.1038/s44321-025-00330-3 (PMC12686538; doi:10.1038/s44321-025-00330-3)
Supplement: Supplementary file 9 — Source data Fig. 6 [file 44321_2025_330_MOESM9_ESM.zip › Figure 6/6O/Z score of figure O.xlsx]

## Sheet: Description
z-score normalized values from the secondary screening of PPDO with the primary hits in relation to screening media

## Sheet: Sheet1
Screening media	Tranylcypromine hydrochloride	GSK-LSD1 hydrochloride	Losartan	Telmisartan	Cimetidine	Famotidine	Flumazenil	Picrotoxin
0.735816	0.187101	0.408285	0.78042	1.24448	1.87591	0.646462	1.68436	2.79437
-1.13858	-1.3958	-0.22225	-2.22063	1.56363	-0.65589	2.1268	-1.25705	1.82496
0.402762	-0.50849	2.73175	3.13061	2.28172	2.41733	-0.45271	5.20046	1.08461
