# Supplementary material for: Benchmarking porcine pancreatic ductal organoids for drug screening applications
Source: EMBO Mol Med. 2025 Nov 4;17(12):3657–88. doi: 10.1038/s44321-025-00330-3 (PMC12686538; doi:10.1038/s44321-025-00330-3)
Supplement: Supplementary file 9 — Source data Fig. 6 [file 44321_2025_330_MOESM9_ESM.zip › Figure 6/6P/Fold change Figure P.xlsx]

## Sheet: Description
Relative (fold change) values fROM the secondary screening of HPDO with the primary hits in relation to complete media

## Sheet: Sheet1
Complete media	Tranylcypromine hydrochloride	GSK-LSD1 hydrochloride	Cimetidine	Famotidine	Flumazenil	Picrotoxin	Raloxifene hydrochloride	Carvedilol	Prazosin hydrochloride	Lovastatin
2.56586	2.31776	1.98478	1.37884	1.28775	1.44318	1.49751	1.4245	1.72363	1.00879	1.09126
0.258325	0.226127	0.144052	0.303139	0.498461	0.834574	0.439809	1.25937	0.798697	0.724377	0.298197
0.175812	0.13919	0.128525	0.478842	0.28634	0.416058	0.315224	0.102555	0.402146	0.126589	0.205764
