# Supplementary material for: Benchmarking porcine pancreatic ductal organoids for drug screening applications
Source: EMBO Mol Med. 2025 Nov 4;17(12):3657–88. doi: 10.1038/s44321-025-00330-3 (PMC12686538; doi:10.1038/s44321-025-00330-3)
Supplement: Supplementary file 9 — Source data Fig. 6 [file 44321_2025_330_MOESM9_ESM.zip › Figure 6/6Q/Fold change Figure Q.xlsx]

## Sheet: Description
Relative (fold change) values fROM the secondary screening of HPDO with the primary hits in relation to screening media

## Sheet: Sheet1
Screening media	Tranylcypromine hydrochloride	GSK-LSD1 hydrochloride	Cimetidine	Famotidine	Flumazenil	Picrotoxin	Raloxifene hydrochloride	Carvedilol
1.53595	1.89402	3.25871	1.1784	1.51933	1.23972	3.93229	0.838349	1.87204
1.46405	1.47009	2.05755	1.96363	4.23846	2.66347	5.43647	1.73979	0.825018
0	0.097121	0.11547	0	0	0.099523	0.109821	0	0
